# Supplementary material for: Dissection of Dynamic Transcriptome Landscape of Leaf, Bract, and Lupulin Gland in Hop (Humulus lupulus L.)
Source: Int J Mol Sci. 2019 Dec 29;21(1):233. doi: 10.3390/ijms21010233 (PMC6981390; doi:10.3390/ijms21010233)
Supplement: Supplementary file 1 [file ijms-21-00233-s001.zip]

Archive with 4 entries (4 files):
- ijms-675374--supplementary-final.pdf
- Table S1.xlsx
- Table S2.xlsx
- Table S3.xlsx
