# Supplementary material for: Dissection of Dynamic Transcriptome Landscape of Leaf, Bract, and Lupulin Gland in Hop (Humulus lupulus L.)
Source: Int J Mol Sci. 2019 Dec 29;21(1):233. doi: 10.3390/ijms21010233 (PMC6981390; doi:10.3390/ijms21010233)
Supplement: Supplementary file 1 [file ijms-21-00233-s001.zip › Table S1.xlsx]

## Sheet: Up-Regulated
Query		Similarity	Fold change	p-value
HL.SW.v1.0.G000007	glucan endo-1,3-beta-glucosidase 13	0.737	5.12104	0.384714
HL.SW.v1.0.G000015	probable glutathione S-transferase parC	0.806	7.42626	0.0370207
HL.SW.v1.0.G000036	dihydroflavonol 4-reductase	0.967	7.62293	1.83899e-07
HL.SW.v1.0.G000061	50S ribosomal protein L27	0.855	3.52127	0.364869
HL.SW.v1.0.G000096	NADH-quinone oxidoreductase subunit D	0.799	7.41232	0.0264881
HL.SW.v1.0.G000112	IAA-amino acid hydrolase ILR1-like 4	0.819	3.71672	0.228988
HL.SW.v1.0.G000136	probable pectate lyase 8	0.839	44.6406	4.73384e-05
HL.SW.v1.0.G000163	protein SHOOT GRAVITROPISM 5	0.82	3.371	0.365758
HL.SW.v1.0.G000170	mitochondrial carrier protein MTM1	0.848	8.8863	0.408439
HL.SW.v1.0.G000196	syntaxin-132	0.873	4.46605	0.357508
HL.SW.v1.0.G000205	mini zinc finger protein 2	0.773	39.623	0.0504972
HL.SW.v1.0.G000278	proteinase inhibitor	0.732	35.2971	0.000613632
HL.SW.v1.0.G000289	elongator complex protein 4	0.848	4.24393	0.250863
HL.SW.v1.0.G000291	protein BPS1, chloroplastic	0.782	3.76862	0.183479
HL.SW.v1.0.G000296	uncharacterized LOC21385991	0.832	6.95784	0.0124393
HL.SW.v1.0.G000300	protein LATERAL ROOT PRIMORDIUM 1	0.734	15.0098	0.0216118
HL.SW.v1.0.G000306	cycloartenol-C-24-methyltransferase	0.879	5.09506	0.114438
HL.SW.v1.0.G000309	linoleate 13S-lipoxygenase 2-1, chloroplastic-like	0.686	12.7961	0.000552622
HL.SW.v1.0.G000390	uncharacterized protein At5g39865	0.729	4.66667	0.380765
HL.SW.v1.0.G000431	cysteine proteinase inhibitor 5	0.736	23.7893	0.0424581
HL.SW.v1.0.G000454	ABC transporter I family member 19	0.87	13.121	0.00186275
HL.SW.v1.0.G000548	late embryogenesis abundant protein 1-like	0.847	3.1843	0.404461
HL.SW.v1.0.G000553	snakin-1-like	0.827	48.0416	1.40248e-06
HL.SW.v1.0.G000559	heavy metal-associated isoprenylated plant protein 3	0.734	3.13486	0.428841
HL.SW.v1.0.G000575	NADPH-dependent aldehyde reductase 1, chloroplastic	0.814	4.8725	0.142849
HL.SW.v1.0.G000577	carboxyl methyltransferase 4 (CMT4)	0.959	63.9179	0.0593874
HL.SW.v1.0.G000645	cytochrome c oxidase subunit 2	0.997	86.3009	1.00974e-05
HL.SW.v1.0.G000718	uncharacterized LOC21397088	0.719	6.63923	0.14848
HL.SW.v1.0.G000759	zinc transporter 4, chloroplastic	0.829	12.4609	0.0834231
HL.SW.v1.0.G000764	beta-1,6-galactosyltransferase GALT31A	0.873	7.02615	0.232865
HL.SW.v1.0.G000781	1-acyl-sn-glycerol-3-phosphate acyltransferase 2	0.894	6.71693	0.0269867
HL.SW.v1.0.G000838	uncharacterized LOC21405351	0.872	3.16581	0.378226
HL.SW.v1.0.G000861	uncharacterized LOC112092415	0.843	15.9981	0.0118049
HL.SW.v1.0.G000867	uncharacterized LOC21401340	0.869	7.47248	0.164128
HL.SW.v1.0.G000870	elongation of fatty acids protein 3-like	0.793	60.0622	0.191853
HL.SW.v1.0.G000977	uncharacterized LOC107418925	0.798	3.42903	0.346531
HL.SW.v1.0.G001060	uncharacterized LOC21399963	0.717	3.76503	0.337584
HL.SW.v1.0.G001100	calmodulin-7	0.922	4.76296	0.0701072
HL.SW.v1.0.G001178	thionin-like	0.814	67.2569	0.000393396
HL.SW.v1.0.G001227	uncharacterized LOC21407902	0.794	7.43498	0.00857137
HL.SW.v1.0.G001236	uncharacterized LOC103444176	0.833	31.4698	4.38683e-05
HL.SW.v1.0.G001249	vesicle-associated membrane protein 727	0.851	4.51248	0.4327
HL.SW.v1.0.G001286	OTU domain-containing protein 6B	0.839	3.55259	0.364096
HL.SW.v1.0.G001357	serine/threonine-protein kinase BLUS1	0.905	4.36329	0.222476
HL.SW.v1.0.G001359	uncharacterized LOC21385293	0.749	6.49442	0.0575133
HL.SW.v1.0.G001367	FAM10 family protein At4g22670	0.775	3.96362	0.107697
HL.SW.v1.0.G001381	mitochondrial import inner membrane translocase subunit TIM14-3	0.887	34.7991	0.0101055
HL.SW.v1.0.G001388	uncharacterized LOC21386776	0.829	3.82296	0.242327
HL.SW.v1.0.G001406	uncharacterized LOC110753652	0.82	5.54925	0.0623103
HL.SW.v1.0.G001454	classical arabinogalactan protein 1	0.697	30.1347	0.113588
HL.SW.v1.0.G001489	homeobox protein HAT3.1	0.781	3.55982	0.369854
HL.SW.v1.0.G001569	protein KINESIN LIGHT CHAIN-RELATED 1	0.88	7.75076	0.100203
HL.SW.v1.0.G001621	U-box domain-containing protein 21	0.692	36.0202	0.0025141
HL.SW.v1.0.G001647	acidic endochitinase-like	0.791	97.9357	0.000271721
HL.SW.v1.0.G001669	chlorophyllase-1	0.692	17.776	0.00397929
HL.SW.v1.0.G001674	Cytosolic CoA ligases (CCL13)	0.995	5.55488	0.0356396
HL.SW.v1.0.G001699	calnexin homolog	0.847	3.01746	0.321171
HL.SW.v1.0.G001716	patatin-like protein 3	0.71	14.9672	0.00215503
HL.SW.v1.0.G001734	alpha-galactosidase	0.764	7.61721	0.442753
HL.SW.v1.0.G001748	uncharacterized LOC21404369	0.846	9.45945	0.00411665
HL.SW.v1.0.G001757	rna polymerase beta partial	1	26.289	0.0483769
HL.SW.v1.0.G001758	4-coumarate-CoA ligase 9	0.788	18.4353	0.215071
HL.SW.v1.0.G001761	auxin transporter-like protein 3	0.878	10.1631	0.0336672
HL.SW.v1.0.G001802	replication protein A 70 kDa DNA-binding subunit A	0.835	7.51878	0.0458244
HL.SW.v1.0.G001809	callose synthase 9	0.849	6.55065	0.293558
HL.SW.v1.0.G001817	histone H3.3	0.805	3.85745	0.221351
HL.SW.v1.0.G001851	F-box protein At3g07870	0.723	57.5402	0.0509179
HL.SW.v1.0.G001859	transcription initiation factor IIF subunit alpha	0.845	3.34727	0.314006
HL.SW.v1.0.G001862	spermidine coumaroyl-CoA acyltransferase	0.789	22.5338	0.00199505
HL.SW.v1.0.G001903	probable aquaporin tip2-2	0.795	15.037	0.000143171
HL.SW.v1.0.G001905	RAN GTPase-activating protein 1	0.862	4.18892	0.435473
HL.SW.v1.0.G001976	probable calcium-binding protein cml31	0.714	44.0438	3.22833e-08
HL.SW.v1.0.G001977	udp-galactose transporter 2-like	0.816	9.07762	0.00237342
HL.SW.v1.0.G001980	proline-rich receptor-like protein kinase perk9	0.734	59.9226	0.0213608
HL.SW.v1.0.G001989	dehydration-responsive element-binding protein 3	0.78	5.64025	0.309476
HL.SW.v1.0.G002052	60S ribosomal protein L14-1-like	0.871	6.39803	0.360038
HL.SW.v1.0.G002073	NADH dehydrogenase [ubiquinone] 1 beta subcomplex subunit 10-B-like	0.862	2.75074	0.46648
HL.SW.v1.0.G002104	RING-H2 finger protein ATL13	0.711	29.7527	0.162853
HL.SW.v1.0.G002176	uncharacterized LOC21400216	0.742	7.14932	0.0203951
HL.SW.v1.0.G002244	probable aquaporin TIP-type	0.795	30.654	0.121708
HL.SW.v1.0.G002263	mulatexin-like	0.726	6.0063	0.20278
HL.SW.v1.0.G002294	auxin-responsive protein IAA9-like	0.824	4.96954	0.0753955
HL.SW.v1.0.G002302	uncharacterized LOC21392769	0.794	72.9342	2.01994e-06
HL.SW.v1.0.G002354	mannose/glucose-specific lectin	0.726	47.2816	0.266616
HL.SW.v1.0.G002355	mannose/glucose-specific lectin-like	0.733	82.8306	0.00266982
HL.SW.v1.0.G002389	protein CWC15 homolog	0.845	3.6423	0.196289
HL.SW.v1.0.G002412	uncharacterized LOC21399814	0.867	18.5344	0.331287
HL.SW.v1.0.G002414	equilibrative nucleotide transporter 3	0.842	6.59295	0.219824
HL.SW.v1.0.G002437	probable serine/threonine-protein kinase PBL23	0.779	10.4694	0.17341
HL.SW.v1.0.G002452	histone H4	0.869	11.1718	0.0351257
HL.SW.v1.0.G002482	uncharacterized LOC21392769	0.793	18.6581	0.00847638
HL.SW.v1.0.G002490	L-ascorbate oxidase homolog	0.854	6.91461	0.114612
HL.SW.v1.0.G002497	myb-related protein 306	0.738	3.08837	0.304552
HL.SW.v1.0.G002501	squamosa promoter-binding protein 1-like	0.78	6.86939	0.0575438
HL.SW.v1.0.G002524	homeobox-leucine zipper protein ATHB-12	0.766	13.7143	0.0219984
HL.SW.v1.0.G002545	V-type proton ATPase catalytic subunit A	0.903	2.9623	0.390962
HL.SW.v1.0.G002548	uncharacterized LOC21405562	0.896	75.3145	0.358083
HL.SW.v1.0.G002641	uncharacterized LOC107424007	0.915	18.0837	0.250863
HL.SW.v1.0.G002645	probable protein phosphatase 2C 63	0.839	6.24639	0.0494228
HL.SW.v1.0.G002657	ribosomal protein L2 (rpl2)	0.981	52.8051	1.4732e-06
HL.SW.v1.0.G002707	Carica papaya cysteine-rich and transmembrane domain-containing protein WIH1-like	0.774	9.61271	0.0439444
HL.SW.v1.0.G002750	eukaryotic translation initiation factor 5A	0.907	31.2099	0.00935613
HL.SW.v1.0.G002760	mulatexin-like	0.707	15.4661	1.77129e-05
HL.SW.v1.0.G002770	dehydration-responsive element-binding protein 1E	0.734	39.7613	0.337958
HL.SW.v1.0.G002798	uncharacterized LOC21391962	0.762	9.69944	0.0212639
HL.SW.v1.0.G002884	stem-specific protein TSJT1	0.807	31.3494	9.64123e-05
HL.SW.v1.0.G002901	uncharacterized LOC114271473	0.805	50.5558	4.84385e-09
HL.SW.v1.0.G002967	cytochrome P450 714A1	0.812	16.1604	0.000211446
HL.SW.v1.0.G002988	vacuolar protein sorting-associated protein 60.2	0.886	4.9837	0.0688442
HL.SW.v1.0.G002991	cinnamoyl-CoA reductase-like SNL6	0.757	4.11886	0.224319
HL.SW.v1.0.G003024	spidroin-2-like	0.719	55.9594	2.23043e-10
HL.SW.v1.0.G003098	uncharacterized LOC21405733	0.771	4.19356	0.181135
HL.SW.v1.0.G003144	protein RCC2 homolog	0.794	5.36776	0.0408239
HL.SW.v1.0.G003172	two-component response regulator ARR5	0.791	4.03688	0.106865
HL.SW.v1.0.G003187	putative SERF-like protein	0.87	39.9777	4.84002e-05
HL.SW.v1.0.G003220	allene oxide cyclase, chloroplastic	0.747	22.7419	0.0011095
HL.SW.v1.0.G003224	thioredoxin H-type 1	0.797	53.0769	3.30614e-06
HL.SW.v1.0.G003229	probable disease resistance protein At5g66900	0.736	7.57038	0.0308242
HL.SW.v1.0.G003234	glucan endo-1,3-beta-glucosidase 2	0.839	6.81177	0.185675
HL.SW.v1.0.G003247	basic blue protein	0.808	30.1862	0.00115795
HL.SW.v1.0.G003254	uncharacterized LOC18773310	0.843	82.9859	0.000342373
HL.SW.v1.0.G003277	histone H4	0.862	11.9503	0.0126253
HL.SW.v1.0.G003282	extracellular ribonuclease LE	0.707	7.84477	0.0713717
HL.SW.v1.0.G003290	uncharacterized LOC21384932	0.751	4.30264	0.116765
HL.SW.v1.0.G003294	probable receptor-like protein kinase At1g33260	0.698	11.2267	0.00647015
HL.SW.v1.0.G003303	ribosomal L1 domain-containing protein 1	0.741	16.2202	0.288246
HL.SW.v1.0.G003325	E3 ubiquitin-protein ligase BOI	0.852	5.18955	0.126903
HL.SW.v1.0.G003373	G-type lectin S-receptor-like serine/threonine-protein kinase At4g27290	0.718	74.3974	0.358528
HL.SW.v1.0.G003404	ACT domain-containing protein ACR12	0.89	3.39858	0.3858
HL.SW.v1.0.G003411	uncharacterized LOC21397780	0.864	15.8103	0.0493273
HL.SW.v1.0.G003436	uncharacterized abhydrolase domain-containing protein DDB_G0269086	0.642	3.26668	0.309094
HL.SW.v1.0.G003445	E3 ubiquitin-protein ligase RNF185	0.843	3.79522	0.31786
HL.SW.v1.0.G003454	non-symbiotic hemoglobin 2	0.813	78.7133	0.343657
HL.SW.v1.0.G003482	UDP-glycosyltransferase 73E1-like	0.721	8.0488	0.134421
HL.SW.v1.0.G003509	gamma-interferon-inducible lysosomal thiol reductase	0.851	25.6369	0.00142088
HL.SW.v1.0.G003610	transmembrane protein 136	0.758	7.96256	0.0273163
HL.SW.v1.0.G003614	uncharacterized LOC21399460	0.79	28.166	0.007734
HL.SW.v1.0.G003744	non-specific lipid-transfer protein 2-like	0.732	6.22606	0.0152963
HL.SW.v1.0.G003780	ankyrin repeat-containing protein At5g02620	0.724	29.6209	0.029972
HL.SW.v1.0.G003810	40S ribosomal protein S5	0.789	13.5409	0.154817
HL.SW.v1.0.G003815	uncharacterized LOC21398554	0.679	9.85364	0.0438635
HL.SW.v1.0.G003861	rac-like GTP-binding protein ARAC3	0.899	3.62691	0.226636
HL.SW.v1.0.G003960	mitochondrial outer membrane protein porin 2	0.816	2.94154	0.437288
HL.SW.v1.0.G003992	ras-related protein RABA3	0.828	19.1364	0.00421722
HL.SW.v1.0.G004046	adenosylhomocysteinase	0.864	4.23513	0.0677779
HL.SW.v1.0.G004109	beta-amyrin 28-oxidase	0.767	15.0765	0.0605523
HL.SW.v1.0.G004145	probable methyltransferase PMT14	0.849	3.55679	0.148025
HL.SW.v1.0.G004167	ruvB-like protein 1	0.858	3.28505	0.436017
HL.SW.v1.0.G004199	60S ribosomal protein L6-1	0.838	4.54475	0.0729462
HL.SW.v1.0.G004212	uncharacterized LOC21407845	0.737	5.32039	0.159898
HL.SW.v1.0.G004221	Myb transcription factor 8	0.961	36.2755	0.00269711
HL.SW.v1.0.G004247	uncharacterized LOC21397262	0.662	14.0426	0.413949
HL.SW.v1.0.G004269	homeobox-leucine zipper protein REVOLUTA	0.842	3.61204	0.29196
HL.SW.v1.0.G004306	ergosterol biosynthetic protein 28	0.826	4.50912	0.298097
HL.SW.v1.0.G004307	uncharacterized LOC21400836	0.837	6.06014	0.114438
HL.SW.v1.0.G004310	pectinesterase	0.829	30.522	0.0132287
HL.SW.v1.0.G004338	mitogen-activated protein kinase kinase kinase 18	0.733	40.4615	0.0441178
HL.SW.v1.0.G004348	cell division control protein 2 homolog C	0.926	114.469	0.0605725
HL.SW.v1.0.G004482	polygalacturonase 1 beta-like protein 3	0.778	9.93951	0.0820167
HL.SW.v1.0.G004498	disease resistance protein RGA2	0.707	6.41747	0.151195
HL.SW.v1.0.G004534	clathrin light chain 1-like	0.794	2.84963	0.441135
HL.SW.v1.0.G004598	glutathione S-transferase U10-like	0.726	7.74864	0.265284
HL.SW.v1.0.G004698	cytokinin riboside 5'-monophosphate phosphoribohydrolase LOG3	0.902	7.64635	0.243932
HL.SW.v1.0.G004732	probable histone H2A.4	0.847	8.83186	0.0297479
HL.SW.v1.0.G004743	protein YABBY 4	0.865	23.2646	5.05283e-05
HL.SW.v1.0.G004791	uncharacterized LOC21399631	0.822	3.20978	0.326905
HL.SW.v1.0.G004793	uncharacterized LOC21399631	0.777	16.2549	0.000297975
HL.SW.v1.0.G004852	probable polygalacturonase	0.801	3.15511	0.278855
HL.SW.v1.0.G004857	protein TIFY 5A	0.673	23.5571	0.0166722
HL.SW.v1.0.G004871	uncharacterized LOC21385265	0.748	4.15905	0.452679
HL.SW.v1.0.G004906	GDSL esterase/lipase At5g03610	0.786	16.8115	0.00750848
HL.SW.v1.0.G004941	uncharacterized LOC21403129	0.782	5.63984	0.120003
HL.SW.v1.0.G004964	delta(12)-fatty-acid desaturase FAD2	0.811	3.57938	0.142742
HL.SW.v1.0.G005017	uncharacterized LOC107416553	0.794	4.68925	0.461333
HL.SW.v1.0.G005085	ribosomal protein l14	0.988	63.7065	0.422384
HL.SW.v1.0.G005203	uncharacterized LOC107428247	0.767	9.38705	0.00876885
HL.SW.v1.0.G005255	uncharacterized LOC21406783	0.724	3.67306	0.232938
HL.SW.v1.0.G005291	protein yippee-like At5g53940	0.862	53.4646	1.48454e-07
HL.SW.v1.0.G005317	F-box protein SKIP14	0.779	5.27501	0.0714755
HL.SW.v1.0.G005330	putative E3 ubiquitin-protein ligase UBR7	0.827	3.47018	0.364096
HL.SW.v1.0.G005361	leucine-rich repeat extensin-like protein 4	0.768	22.8595	4.80924e-06
HL.SW.v1.0.G005367	MADS-box protein SOC1	0.705	35.369	0.000315817
HL.SW.v1.0.G005382	NADH dehydrogenase [ubiquinone] 1 alpha subcomplex subunit 8-B	0.899	3.37972	0.338567
HL.SW.v1.0.G005405	60S ribosomal protein L22-2	0.829	78.2089	0.344111
HL.SW.v1.0.G005445	cytochrome b5, seed isoform	0.816	13.7518	0.00123254
HL.SW.v1.0.G005493	UDP-D-apiose/UDP-D-xylose synthase 2	0.892	2.87509	0.32377
HL.SW.v1.0.G005498	RING-H2 finger protein ATL47	0.827	4.61651	0.301768
HL.SW.v1.0.G005561	60S ribosomal protein L44	0.909	8.86954	0.00232152
HL.SW.v1.0.G005565	translocator protein homolog	0.699	9.0986	0.29196
HL.SW.v1.0.G005585	subtilisin-like protease SBT2.5	0.876	7.42065	0.0229794
HL.SW.v1.0.G005609	60S ribosomal protein L13-1	0.752	14.3621	0.0823579
HL.SW.v1.0.G005613	transcription factor GTE7	0.736	3.98033	0.120321
HL.SW.v1.0.G005647	protein ECERIFERUM 3	0.876	6.99916	0.134421
HL.SW.v1.0.G005666	probable nucleoredoxin 1	0.815	7.64156	0.00801439
HL.SW.v1.0.G005669	hypothetical protein L484_016882	0.894	31.0076	1.4732e-06
HL.SW.v1.0.G005681	eukaryotic translation initiation factor 3 subunit B	0.814	4.62246	0.0672036
HL.SW.v1.0.G005709	long chain base biosynthesis protein 2a	0.844	10.0201	0.35297
HL.SW.v1.0.G005736	deoxyribodipyrimidine photo-lyase	0.836	7.89334	0.167725
HL.SW.v1.0.G005740	mulatexin-like	0.71	17.2473	0.210699
HL.SW.v1.0.G005762	ethylene-responsive transcription factor RAP2-4	0.73	17.5074	0.145671
HL.SW.v1.0.G005798	uncharacterized LOC21391747	0.794	3.68956	0.161325
HL.SW.v1.0.G005803	putative glucuronosyltransferase PGSIP7	0.787	23.4004	0.0042565
HL.SW.v1.0.G005839	plant UBX domain-containing protein 7	0.79	4.3838	0.327633
HL.SW.v1.0.G005858	Morus indica SSR marker MESTSSRCP-273 mRNA sequence	0.826	3.8481	0.224472
HL.SW.v1.0.G005892	U-box domain-containing protein 21	0.694	45.0776	9.70302e-05
HL.SW.v1.0.G005904	glucan endo-1,3-beta-glucosidase	0.765	16.7546	0.00154546
HL.SW.v1.0.G005907	histone H2A.1	0.825	4.62374	0.39262
HL.SW.v1.0.G005919	uncharacterized LOC21389731	0.681	13.1372	0.283269
HL.SW.v1.0.G005948	1-aminocyclopropane-1-carboxylate synthase	0.798	12.0911	0.0100861
HL.SW.v1.0.G005995	uncharacterized LOC21391895	0.735	24.0694	0.00103727
HL.SW.v1.0.G006001	protein NRT1/ PTR FAMILY 4.5	0.738	49.4609	0.0212007
HL.SW.v1.0.G006031	3-ketoacyl-CoA synthase 12-like	0.728	9.42882	0.0293134
HL.SW.v1.0.G006038	coiled-coil domain-containing protein 93	0.755	24.2629	2.70402e-05
HL.SW.v1.0.G006041	rho GDP-dissociation inhibitor 1	0.853	18.0543	0.0120846
HL.SW.v1.0.G006071	linoleate 13S-lipoxygenase 3-1, chloroplastic	0.793	4.37979	0.0984942
HL.SW.v1.0.G006079	thioredoxin H2	0.789	3.44938	0.193513
HL.SW.v1.0.G006149	ferredoxin, root R-B1-like	0.753	15.7298	0.0012421
HL.SW.v1.0.G006161	receptor-like protein kinase FERONIA	0.765	6.41781	0.454563
HL.SW.v1.0.G006194	transcription repressor OFP13	0.71	17.2227	0.0282805
HL.SW.v1.0.G006227	nascent polypeptide-associated complex subunit alpha-like protein 1	0.902	2.76374	0.448981
HL.SW.v1.0.G006268	CBL-interacting serine/threonine-protein kinase 6-like	0.79	3.07957	0.29554
HL.SW.v1.0.G006294	uncharacterized LOC4333802	0.747	3.58306	0.400119
HL.SW.v1.0.G006302	50S ribosomal protein L35, chloroplastic	0.776	5.79862	0.0589188
HL.SW.v1.0.G006306	heavy metal-associated isoprenylated plant protein 39	0.836	64.7903	1.23182e-08
HL.SW.v1.0.G006339	LRR receptor-like serine/threonine-protein kinase At2g23950	0.812	4.16752	0.175148
HL.SW.v1.0.G006397	uncharacterized LOC110764776	0.719	8.71969	0.0709591
HL.SW.v1.0.G006415	D-galacturonate reductase-like	0.768	7.35598	0.0125584
HL.SW.v1.0.G006435	peptidyl-prolyl cis-trans isomerase CYP19-4-like	0.731	4.78539	0.205793
HL.SW.v1.0.G006456	delta 12 desaturase (FAD2A)	0.853	5.06774	0.109396
HL.SW.v1.0.G006585	humulone synthase 2	0.992	16.128	0.0747504
HL.SW.v1.0.G006625	epidermal growth factor receptor substrate 15-like 1	0.91	10.194	0.163744
HL.SW.v1.0.G006668	pentatricopeptide repeat-containing protein At2g35030, mitochondrial	0.817	17.9204	0.000770344
HL.SW.v1.0.G006670	heavy metal-associated isoprenylated plant protein 3	0.798	6.1249	0.0263167
HL.SW.v1.0.G006740	MLP-like protein 423	0.757	4.06549	0.27326
HL.SW.v1.0.G006824	flavone 3-hydroxylase (F3H)	0.813	11.1498	0.0744543
HL.SW.v1.0.G006826	protein phosphatase 1 regulatory subunit INH3	0.717	4.82596	0.124766
HL.SW.v1.0.G006840	condensin-2 complex subunit H2	0.763	5.52489	0.148757
HL.SW.v1.0.G006863	protein-S-isoprenylcysteine O-methyltransferase A	0.677	3.60557	0.272799
HL.SW.v1.0.G006865	uncharacterized LOC21394786	0.852	5.23509	0.03116
HL.SW.v1.0.G006871	uncharacterized LOC21394729	0.848	4.59844	0.198026
HL.SW.v1.0.G006923	nuclear nucleic acid-binding protein C1D	0.798	42.6877	0.042797
HL.SW.v1.0.G006946	phosphatidylinositol transfer protein 3-like	0.781	11.6877	0.460808
HL.SW.v1.0.G006956	UPF0329 protein ECU05_1680/ECU11_0050	0.79	4.59121	0.2621
HL.SW.v1.0.G007017	coiled-coil domain-containing protein 22	0.801	4.17223	0.154817
HL.SW.v1.0.G007025	cold shock domain-containing protein 3	0.736	17.6872	0.000617888
HL.SW.v1.0.G007086	UDP-galactose/UDP-glucose transporter 4	0.873	4.75936	0.157411
HL.SW.v1.0.G007114	squamosa promoter-binding-like protein 8	0.845	20.2524	0.00180095
HL.SW.v1.0.G007122	probable xyloglucan glycosyltransferase 12	0.826	4.83014	0.111401
HL.SW.v1.0.G007125	gibberellin 2-beta-dioxygenase 8	0.763	75.6382	0.019165
HL.SW.v1.0.G007135	microsomal glutathione S-transferase 3	0.817	3.59568	0.246444
HL.SW.v1.0.G007221	interactor of constitutive active ROPs 1	0.807	4.78279	0.105796
HL.SW.v1.0.G007273	50S ribosomal protein L18	0.82	4.37689	0.251061
HL.SW.v1.0.G007298	uncharacterized LOC21393075	0.794	8.0886	0.0684079
HL.SW.v1.0.G007305	uncharacterized protein At2g37660, chloroplastic	0.84	56.7782	0.195921
HL.SW.v1.0.G007375	uncharacterized LOC18785006	0.748	27.1911	0.0205611
HL.SW.v1.0.G007396	Uncharcaterized	0.871	59.2713	0.459431
HL.SW.v1.0.G007400	calcium-binding protein CML42-like	0.852	37.0122	0.000129537
HL.SW.v1.0.G007435	uncharacterized LOC21391619	0.793	13.4324	0.045516
HL.SW.v1.0.G007481	DNA replication licensing factor MCM2	0.865	9.07742	0.0606625
HL.SW.v1.0.G007493	auxin-responsive protein SAUR32	0.767	79.4948	0.345311
HL.SW.v1.0.G007499	60S acidic ribosomal protein P1	0.775	5.18351	0.0641738
HL.SW.v1.0.G007546	amino acid transporter AVT1A	0.821	9.20234	0.0637456
HL.SW.v1.0.G007624	uncharacterized LOC112091316	0.75	3.13602	0.372985
HL.SW.v1.0.G007668	uncharacterized LOC112187237	0.772	85.7117	0.312748
HL.SW.v1.0.G007712	ATP synthase subunit O, mitochondrial	0.808	3.336	0.378496
HL.SW.v1.0.G007762	probable envelope ADP,ATP carrier protein, chloroplastic	0.839	4.60178	0.293558
HL.SW.v1.0.G007765	cytochrome P450 94C1	0.767	11.3459	0.078001
HL.SW.v1.0.G007767	B-box domain protein 30	0.819	8.85598	0.00770521
HL.SW.v1.0.G007780	isoflavone reductase-like protein	0.829	3.36057	0.32377
HL.SW.v1.0.G007792	pol protein	0.824	79.6235	0.105146
HL.SW.v1.0.G007818	uncharacterized LOC21392831	0.803	4.46567	0.105146
HL.SW.v1.0.G007879	uncharacterized LOC21394072	0.851	83.4206	0.323272
HL.SW.v1.0.G007880	uncharacterized LOC107427941	0.873	165.991	0.0262527
HL.SW.v1.0.G007882	uncharacterized LOC21394068	0.861	3.75412	0.210067
HL.SW.v1.0.G007929	uncharacterized LOC107412254	0.853	7.26764	0.175933
HL.SW.v1.0.G007957	protein trichome birefringence-like 2	0.815	4.6759	0.227593
HL.SW.v1.0.G008014	pectinesterase/pectinesterase inhibitor	0.763	5.56339	0.284363
HL.SW.v1.0.G008015	uncharacterized LOC108979055	0.804	35.7291	0.0793449
HL.SW.v1.0.G008016	uncharacterized LOC21405366	0.855	3.17865	0.426865
HL.SW.v1.0.G008063	F-box protein At5g67140	0.842	3.98609	0.207679
HL.SW.v1.0.G008071	fasciclin-like arabinogalactan protein 13	0.76	7.74688	0.163111
HL.SW.v1.0.G008083	anthocyanidin 3-O-glucosyltransferase 2	0.717	10.5236	0.172876
HL.SW.v1.0.G008122	translocase of chloroplast 34	0.846	4.99509	0.0344178
HL.SW.v1.0.G008235	calmodulin-binding protein 25	0.691	8.83913	0.023284
HL.SW.v1.0.G008257	uncharacterized LOC21384633	0.904	4.03057	0.273034
HL.SW.v1.0.G008259	transcription factor CPC	0.832	76.3419	3.98958e-07
HL.SW.v1.0.G008276	protein EARLY-RESPONSIVE TO DEHYDRATION 7, chloroplastic-like	0.86	60.7307	0.43986
HL.SW.v1.0.G008301	fructose-bisphosphate aldolase 6, cytosolic	0.861	4.55541	0.0486324
HL.SW.v1.0.G008323	uncharacterized LOC21409777	0.82	37.7085	0.00513781
HL.SW.v1.0.G008392	xyloglucan endotransglucosylase/hydrolase protein 23	0.833	14.5098	0.0292386
HL.SW.v1.0.G008435	protein DETOXIFICATION 41	0.793	32.0497	0.00963686
HL.SW.v1.0.G008444	actin-interacting protein 1-2	0.874	4.46296	0.23703
HL.SW.v1.0.G008465	14 kDa proline-rich protein DC2.15	0.741	3.7774	0.217135
HL.SW.v1.0.G008471	dnaJ homolog subfamily B member 1	0.804	3.87968	0.388373
HL.SW.v1.0.G008478	uncharacterized LOC107421668	0.773	5.90768	0.0209054
HL.SW.v1.0.G008487	uncharacterized LOC21398438	0.744	53.2328	0.000334978
HL.SW.v1.0.G008513	histone H2B.1	0.884	10.4457	0.281786
HL.SW.v1.0.G008546	cysteine-rich repeat secretory protein 12	0.8	2.83693	0.423282
HL.SW.v1.0.G008553	probable protein phosphatase 2C 5	0.866	3.40544	0.317311
HL.SW.v1.0.G008622	3-hydroxy-3-methylglutaryl-coenzyme a reductase 1-like	0.877	3.26297	0.224319
HL.SW.v1.0.G008656	mitochondrial import inner membrane translocase subunit TIM10	0.771	5.30372	0.0937033
HL.SW.v1.0.G008712	probable xyloglucan endotransglucosylase/hydrolase protein 23	0.828	17.4897	0.120317
HL.SW.v1.0.G008714	2-oxoisovalerate dehydrogenase subunit alpha 2, mitochondrial	0.812	22.9394	0.195422
HL.SW.v1.0.G008716	probable indole-3-acetic acid-amido synthetase GH3.1	0.793	6.30416	0.34693
HL.SW.v1.0.G008736	cell division protein kinase (CDKF1)	0.993	3.29784	0.326211
HL.SW.v1.0.G008777	membrane protein PM19L	0.748	10.2213	0.0198705
HL.SW.v1.0.G008785	probable histone	0.872	4.13703	0.158729
HL.SW.v1.0.G008795	40S ribosomal protein S11	0.874	5.42833	0.0418525
HL.SW.v1.0.G008812	kynurenine formamidase	0.832	4.30008	0.0746673
HL.SW.v1.0.G008851	protein FMP32, mitochondrial-like	0.926	15.6008	0.0422668
HL.SW.v1.0.G008960	uncharacterized LOC21401721	0.846	4.54505	0.192011
HL.SW.v1.0.G008981	vacuolar protein-sorting-associated protein 37 homolog 1	0.858	3.25997	0.332146
HL.SW.v1.0.G008984	seed biotin-containing protein SBP65	0.752	25.4588	0.412389
HL.SW.v1.0.G009006	zinc finger A20 and AN1 domain-containing stress-associated protein 8	0.833	2.56236	0.44381
HL.SW.v1.0.G009035	cysteine and histidine-rich domain-containing protein RAR1	0.794	9.75699	0.108994
HL.SW.v1.0.G009050	uncharacterized protein At5g01610-like	0.809	4.79053	0.112114
HL.SW.v1.0.G009062	disease resistance-like protein DSC1	0.655	15.5946	0.0240898
HL.SW.v1.0.G009148	isoamylase 1, chloroplastic	0.863	15.4389	0.320601
HL.SW.v1.0.G009175	uncharacterized LOC21410194	0.824	6.99702	0.0269735
HL.SW.v1.0.G009199	mitochondrial proton/calcium exchanger protein-like	0.861	67.0857	0.404638
HL.SW.v1.0.G009217	aldose 1-epimerase-like	0.779	4.83774	0.0805043
HL.SW.v1.0.G009242	uncharacterized LOC112091407	0.737	5.58041	0.259617
HL.SW.v1.0.G009273	protein BASIC PENTACYSTEINE6	0.852	66.6743	0.154454
HL.SW.v1.0.G009284	WD-40 repeat-containing protein MSI1	0.864	3.95706	0.131383
HL.SW.v1.0.G009285	CASP-like protein 2C1	0.72	10.0373	0.106865
HL.SW.v1.0.G009342	ethylene-responsive transcription factor 5-like	0.709	4.72807	0.0759124
HL.SW.v1.0.G009374	soluble inorganic pyrophosphatase 4	0.895	33.0922	7.53717e-05
HL.SW.v1.0.G009404	40S ribosomal protein S7	0.863	3.10253	0.292682
HL.SW.v1.0.G009412	allene oxide synthase 3	0.76	20.2932	0.400686
HL.SW.v1.0.G009443	extradiol ring-cleavage dioxygenase	0.764	9.46271	0.0879883
HL.SW.v1.0.G009474	glucan endo-1,3-beta-glucosidase 7	0.795	5.06659	0.0680166
HL.SW.v1.0.G009496	uncharacterized LOC107416152	0.719	15.6473	0.0304823
HL.SW.v1.0.G009584	auxin-induced protein AUX28-like	0.853	4.32552	0.0575133
HL.SW.v1.0.G009614	GATA transcription factor 5	0.726	4.62318	0.117995
HL.SW.v1.0.G009629	teosinte glume architecture 1	0.713	12.7101	0.150612
HL.SW.v1.0.G009647	nudix hydrolase 8	0.782	12.7722	0.408877
HL.SW.v1.0.G009667	40S ribosomal protein S17-4	0.883	3.75348	0.13584
HL.SW.v1.0.G009672	RHOMBOID-like protein 2	0.819	3.39921	0.234755
HL.SW.v1.0.G009685	non-specific lipid-transfer protein 1	0.768	14.6071	0.194047
HL.SW.v1.0.G009694	ADP,ATP carrier protein, mitochondrial	0.861	2.59547	0.428549
HL.SW.v1.0.G009717	cytochrome P450 77A1	0.771	31.5429	0.248731
HL.SW.v1.0.G009810	sterol 3-beta-glucosyltransferase UGT80A2	0.873	3.83364	0.332931
HL.SW.v1.0.G009853	DNA-directed RNA polymerase II subunit 4	0.772	3.51683	0.231985
HL.SW.v1.0.G009913	uncharacterized LOC21406249	0.846	79.9942	0.000185093
HL.SW.v1.0.G009927	uncharacterized LOC21401683	0.788	39.0531	0.18483
HL.SW.v1.0.G009946	RNA exonuclease 4	0.805	4.00502	0.405007
HL.SW.v1.0.G009948	B2 protein	0.859	4.22059	0.0768663
HL.SW.v1.0.G009963	uncharacterized LOC21409319	0.837	4.90604	0.359166
HL.SW.v1.0.G010089	plasma membrane-associated cation-binding protein 1	0.791	5.29632	0.0494228
HL.SW.v1.0.G010095	mitochondrial import inner membrane translocase subunit Tim13	0.881	27.6745	0.00228681
HL.SW.v1.0.G010097	plastid division protein PDV1	0.825	15.2617	0.24743
HL.SW.v1.0.G010104	uncharacterized LOC21404926	0.894	4.88634	0.212633
HL.SW.v1.0.G010107	uncharacterized LOC112092977	0.821	16.1372	0.000639275
HL.SW.v1.0.G010113	patatin-like protein 2	0.79	5.4684	0.273695
HL.SW.v1.0.G010126	disease resistance response protein 206	0.837	28.6916	0.000661256
HL.SW.v1.0.G010204	uncharacterized LOC21385468	0.817	14.9612	0.229627
HL.SW.v1.0.G010279	heavy metal-associated isoprenylated plant protein 26	0.837	20.2741	3.27416e-05
HL.SW.v1.0.G010326	60S ribosomal protein L38-like	0.898	33.6624	0.0883931
HL.SW.v1.0.G010336	cinnamoyl-CoA reductase 1-like	0.791	14.5926	0.429399
HL.SW.v1.0.G010338	2-alkenal reductase (NADP(+)-dependent)	0.792	10.1232	0.00521594
HL.SW.v1.0.G010340	desiccation-related protein PCC13-62	0.776	14.2525	0.0254835
HL.SW.v1.0.G010343	desiccation-related protein PCC13-62	0.752	99.6776	4.21895e-05
HL.SW.v1.0.G010371	defensin Ec-AMP-D2-like	0.844	27.193	0.000529163
HL.SW.v1.0.G010391	uncharacterized LOC21408358	0.843	3.76746	0.158717
HL.SW.v1.0.G010404	coatomer subunit zeta-1	0.893	3.54053	0.434448
HL.SW.v1.0.G010424	putative MO25-like protein At5g47540	0.89	2.86178	0.355007
HL.SW.v1.0.G010425	inositol-phosphate phosphatase	0.894	3.3742	0.228973
HL.SW.v1.0.G010516	protein P21-like	0.772	5.79305	0.116685
HL.SW.v1.0.G010546	pentatricopeptide repeat-containing protein At1g59720, chloroplastic/mitochondrial	0.783	19.0539	0.25921
HL.SW.v1.0.G010608	DNA-directed RNA polymerase I subunit rpa49	0.71	19.7339	0.0439765
HL.SW.v1.0.G010674	respiratory burst oxidase homolog protein A	0.832	4.2013	0.444778
HL.SW.v1.0.G010723	uncharacterized LOC21396703	0.787	15.1978	0.0268518
HL.SW.v1.0.G010751	WAT1-related protein At2g39510	0.8	5.80991	0.109496
HL.SW.v1.0.G010866	uncharacterized LOC21404048	0.737	4.04839	0.13672
HL.SW.v1.0.G010936	calcium uniporter protein 6, mitochondrial-like	0.791	4.01376	0.395631
HL.SW.v1.0.G010962	berberine bridge enzyme-like 13	0.713	10.4096	0.0171326
HL.SW.v1.0.G010964	thaumatin-like protein 1	0.777	3.33119	0.418952
HL.SW.v1.0.G010985	annexin D5	0.824	10.0674	1.45913e-05
HL.SW.v1.0.G010989	uncharacterized LOC107428788	0.778	3.35437	0.207679
HL.SW.v1.0.G010994	60S ribosomal protein L13-1	0.833	3.40096	0.227131
HL.SW.v1.0.G011085	P-loop NTPase domain-containing protein LPA1 homolog 1	0.827	5.08583	0.15427
HL.SW.v1.0.G011113	probable mitochondrial chaperone bcs1-b	0.792	13.146	0.00067825
HL.SW.v1.0.G011149	uncharacterized protein At4g28440	0.894	3.01808	0.413267
HL.SW.v1.0.G011195	uncharacterized LOC21386468	0.839	27.9049	5.21341e-05
HL.SW.v1.0.G011207	phosphoglycolate phosphatase 2	0.815	4.08549	0.436421
HL.SW.v1.0.G011208	oligopeptide transporter 1	0.83	4.21168	0.38377
HL.SW.v1.0.G011214	uncharacterized membrane protein At1g16860	0.838	11.7144	0.23703
HL.SW.v1.0.G011234	glycine-rich RNA-binding protein RZ1C	0.81	5.9059	0.222962
HL.SW.v1.0.G011235	chalcone isomerase (CHI)	0.794	5.21139	0.157501
HL.SW.v1.0.G011243	uncharacterized protein At5g08430	0.705	3.89734	0.219278
HL.SW.v1.0.G011281	uncharacterized LOC107430890	0.869	61.8369	0.000329576
HL.SW.v1.0.G011283	costars family protein-like	0.825	2.81741	0.405172
HL.SW.v1.0.G011287	carboxyl methyltransferase 4 (CMT4)	0.687	5.58732	0.256982
HL.SW.v1.0.G011299	40S ribosomal protein S19-3	0.812	3.25862	0.317311
HL.SW.v1.0.G011307	gibberellin 2-beta-dioxygenase 1	0.796	17.4356	0.00413738
HL.SW.v1.0.G011398	(3S,6E)-nerolidol synthase 1-like	0.765	7.43914	0.150637
HL.SW.v1.0.G011421	general transcription factor IIF subunit 2	0.747	71.592	0.374572
HL.SW.v1.0.G011432	uncharacterized LOC21399896	0.863	8.74106	0.373681
HL.SW.v1.0.G011447	inorganic pyrophosphatase 1	0.796	4.91299	0.141215
HL.SW.v1.0.G011449	peroxidase 44	0.739	6.76525	0.0147041
HL.SW.v1.0.G011457	cytochrome b-c1 complex subunit 8	0.876	12.8551	0.142386
HL.SW.v1.0.G011480	cycloartenol synthase 2	0.836	16.4127	0.0263549
HL.SW.v1.0.G011597	vesicle-associated protein 4-1	0.808	4.14815	0.242733
HL.SW.v1.0.G011599	SPIRAL1-like 1	0.752	39.8499	0.000968519
HL.SW.v1.0.G011607	probable GTP-binding protein OBGC2	0.847	77.7571	0.121648
HL.SW.v1.0.G011616	aquaporin PIP2-2	0.778	11.7289	0.000680887
HL.SW.v1.0.G011622	non-specific lipid-transfer protein 1	0.679	20.8114	0.46498
HL.SW.v1.0.G011641	rust resistance kinase Lr10-like	0.775	4.93252	0.315997
HL.SW.v1.0.G011667	glutamate formimidoyltransferase	0.777	7.23556	0.28044
HL.SW.v1.0.G011693	histone H2AX	0.818	3.33571	0.365758
HL.SW.v1.0.G011727	UDP-glycosyltransferase 87A1	0.74	23.1654	0.000319843
HL.SW.v1.0.G011759	ribosomal protein s7	1	7.93388	0.291461
HL.SW.v1.0.G011787	protein OBERON 4	0.767	3.15014	0.427978
HL.SW.v1.0.G011814	gibberellin-regulated protein 4-like	0.863	14.9002	0.0254371
HL.SW.v1.0.G011817	ankyrin repeat-containing protein At2g01680-like	0.686	8.73784	0.057002
HL.SW.v1.0.G011826	carbohydrate esterase	0.745	3.94348	0.182643
HL.SW.v1.0.G011855	calcium-binding protein CML37	0.808	25.3997	0.0187268
HL.SW.v1.0.G011885	auxilin-like protein 1	0.77	5.47009	0.210804
HL.SW.v1.0.G011956	40S ribosomal protein S28	0.914	14.5493	0.0571168
HL.SW.v1.0.G012035	40S ribosomal protein S19-3	0.841	13.6803	0.000117346
HL.SW.v1.0.G012058	proteasome subunit beta type-1	0.823	3.57855	0.175961
HL.SW.v1.0.G012084	ethylene-responsive transcription factor 4	0.761	4.35489	0.211449
HL.SW.v1.0.G012092	cytochrome P450 94B3	0.717	6.39377	0.148025
HL.SW.v1.0.G012117	phospholipid hydroperoxide glutathione peroxidase	0.84	4.49261	0.130894
HL.SW.v1.0.G012134	NDR1/HIN1-like protein 13	0.774	3.95209	0.304399
HL.SW.v1.0.G012137	cathepsin B-like protease 3	0.848	3.57699	0.452788
HL.SW.v1.0.G012148	uncharacterized LOC21396492	0.895	7.01531	0.241348
HL.SW.v1.0.G012177	ATPase subunit 1 gene	0.991	94.9496	1.56204e-09
HL.SW.v1.0.G012185	uncharacterized LOC21394630	0.871	23.8632	0.00166808
HL.SW.v1.0.G012204	uncharacterized LOC21387893	0.746	3.82713	0.148849
HL.SW.v1.0.G012205	geraniol 8-hydroxylase	0.701	14.5445	0.0107502
HL.SW.v1.0.G012210	mitochondrial inner membrane protease subunit 1	0.859	14.2624	1.96745e-05
HL.SW.v1.0.G012244	nuclear transcription factor Y subunit C-1	0.853	26.626	4.71423e-05
HL.SW.v1.0.G012245	ribosome biogenesis protein BOP1 homolog	0.844	42.0842	0.297053
HL.SW.v1.0.G012256	uncharacterized LOC107432139	0.689	12.8953	0.0156967
HL.SW.v1.0.G012261	WAT1-related protein At1g70260	0.778	7.90915	0.245722
HL.SW.v1.0.G012294	uncharacterized LOC21389893	0.703	4.78714	0.390696
HL.SW.v1.0.G012478	uncharacterized protein At1g01500	0.832	5.31754	0.0932107
HL.SW.v1.0.G012484	uncharacterized protein At5g23160	0.748	3.28702	0.349676
HL.SW.v1.0.G012490	pre-mRNA-splicing factor SLU7-A	0.854	3.1083	0.360448
HL.SW.v1.0.G012493	PI-PLC X domain-containing protein At5g67130	0.771	7.33621	0.130811
HL.SW.v1.0.G012532	dirigent protein 22-like	0.742	8.72401	0.0227769
HL.SW.v1.0.G012551	rhamnogalacturonate lyase B	0.868	4.99961	0.261533
HL.SW.v1.0.G012555	trichohyalin	0.777	3.5811	0.418635
HL.SW.v1.0.G012561	ethylene-responsive transcription factor 4	0.728	16.6734	0.000416884
HL.SW.v1.0.G012598	auxilin-related protein 2-like	0.822	16.5903	0.00352152
HL.SW.v1.0.G012657	patellin-4	0.815	13.425	0.254023
HL.SW.v1.0.G012672	uncharacterized LOC114271147	0.799	44.0447	0.000711789
HL.SW.v1.0.G012676	probable protein S-acyltransferase 7	0.847	4.89036	0.0700854
HL.SW.v1.0.G012689	hyoscyamine 6-dioxygenase	0.771	45.911	4.79525e-06
HL.SW.v1.0.G012732	NDR1/HIN1-like protein 6	0.775	9.22009	0.00619061
HL.SW.v1.0.G012814	tropinone reductase homolog At2g29290	0.794	21.4772	0.193157
HL.SW.v1.0.G012920	PREDICTED: SRSF protein kinase 1-like	0.885	7.00609	0.204463
HL.SW.v1.0.G012922	NDR1/HIN1-like protein 3	0.723	11.9763	0.000657088
HL.SW.v1.0.G012949	cysteine protease RD19A	0.79	3.27689	0.217908
HL.SW.v1.0.G012969	calcium-dependent protein kinase 29	0.778	8.84086	0.167407
HL.SW.v1.0.G013047	glutathione S-transferase U17	0.711	5.16126	0.157411
HL.SW.v1.0.G013049	U-box domain-containing protein 16	0.762	4.90067	0.373831
HL.SW.v1.0.G013084	pentatricopeptide repeat-containing protein At1g05600	0.798	55.4706	0.000234206
HL.SW.v1.0.G013093	cysteine proteinase inhibitor-like	0.788	9.52056	0.364545
HL.SW.v1.0.G013099	ras-related protein RHN1	0.851	24.9531	0.20367
HL.SW.v1.0.G013102	autophagy-related protein 8C	0.907	3.84161	0.122649
HL.SW.v1.0.G013112	uncharacterized LOC21395037	0.737	6.21208	0.268405
HL.SW.v1.0.G013114	leucine-rich repeat receptor-like protein kinase	0.767	5.65169	0.106294
HL.SW.v1.0.G013136	tyrosine aminotransferase-like	0.75	5.2378	0.141627
HL.SW.v1.0.G013142	transcription factor HHO6	0.755	6.24116	0.245942
HL.SW.v1.0.G013145	heat shock factor-binding protein 1	0.715	5.42063	0.291086
HL.SW.v1.0.G013161	glycine-rich protein 2-like	0.746	67.573	4.80924e-06
HL.SW.v1.0.G013194	aquaporin PIP2-8	0.818	4.69545	0.195403
HL.SW.v1.0.G013201	vesicle-associated membrane protein 722	0.876	14.761	0.0240898
HL.SW.v1.0.G013242	uncharacterized LOC107414159	0.854	5.49859	0.0545706
HL.SW.v1.0.G013257	GDSL esterase/lipase 1-like	0.735	15.0474	0.102589
HL.SW.v1.0.G013342	putative cyclic nucleotide-gated ion channel 13	0.748	10.2295	0.00456939
HL.SW.v1.0.G013353	probable protein phosphatase 2C 6	0.833	4.84952	0.220216
HL.SW.v1.0.G013403	protein MARD1	0.832	5.67865	0.0262231
HL.SW.v1.0.G013414	peroxidase 3-like	0.76	5.35683	0.0781698
HL.SW.v1.0.G013419	factor of DNA methylation 1	0.799	3.53935	0.397046
HL.SW.v1.0.G013453	aspartyl protease family protein At5g10770	0.759	17.6405	5.71655e-05
HL.SW.v1.0.G013463	photosystem I reaction center subunit XI, chloroplastic	0.865	10.9398	0.365758
HL.SW.v1.0.G013543	cancer-related nucleoside-triphosphatase	0.843	70.1316	0.388177
HL.SW.v1.0.G013551	chalcone isomerase-like protein 1	0.992	5.47868	0.0018179
HL.SW.v1.0.G013555	valerophenone synthase	0.962	2.03552	0.0103814
HL.SW.v1.0.G013556	chalcone synthase	1	33.626	0.00475395
HL.SW.v1.0.G013569	uncharacterized LOC21391185	0.812	5.9325	0.0235035
HL.SW.v1.0.G013577	serine/arginine-rich splicing factor RSZ21	0.839	2.89136	0.463743
HL.SW.v1.0.G013588	dnaJ homolog subfamily B member 9-like	0.792	7.69268	0.0180766
HL.SW.v1.0.G013594	exocyst complex component EXO70H1	0.752	3.68766	0.17625
HL.SW.v1.0.G013599	F-box/kelch-repeat protein At2g44130	0.716	5.68127	0.0543713
HL.SW.v1.0.G013657	peroxidase 51	0.766	4.49683	0.269467
HL.SW.v1.0.G013679	protein IWS1 homolog 1	0.843	5.05241	0.0466734
HL.SW.v1.0.G013726	syntaxin-132	0.878	3.33813	0.405479
HL.SW.v1.0.G013775	homologous-pairing protein 2 homolog	0.848	5.59577	0.107372
HL.SW.v1.0.G013813	polyvinylalcohol dehydrogenase-like	0.78	35.178	0.00507833
HL.SW.v1.0.G038363	chalcone synthase (CHS4)	0.961	7.07326	1.3503e-12
HL.SW.v1.0.G013874	transcription repressor OFP17	0.792	19.5394	0.0197858
HL.SW.v1.0.G013913	UDP-glycosyltransferase 71A15	0.698	12.8325	0.00291545
HL.SW.v1.0.G013932	cation/calcium exchanger 2	0.737	7.77664	0.0335059
HL.SW.v1.0.G013937	ran-binding protein 1 homolog a	0.864	3.38512	0.258863
HL.SW.v1.0.G013940	NDR1/HIN1-like protein 1	0.75	4.0617	0.25369
HL.SW.v1.0.G014051	stem-specific protein TSJT1	0.812	26.5848	6.83355e-05
HL.SW.v1.0.G014054	kinase protein with adenine nucleotide alpha hydrolases-like isoform 1	0.802	4.74171	0.0865028
HL.SW.v1.0.G014087	dynein light chain 1, cytoplasmic	0.818	4.1663	0.196469
HL.SW.v1.0.G014112	heavy metal-associated isoprenylated plant protein 16-like	0.818	6.42513	0.0668099
HL.SW.v1.0.G014120	uncharacterized LOC21403073	0.835	17.1183	0.225477
HL.SW.v1.0.G014124	40S ribosomal protein S18	0.896	3.30315	0.303622
HL.SW.v1.0.G014127	heavy metal-associated isoprenylated plant protein 39-like	0.758	20.2806	2.98326e-05
HL.SW.v1.0.G014163	xyloglucan endotransglucosylase/hydrolase protein 9	0.832	6.62081	0.0171842
HL.SW.v1.0.G014177	ATP synthase subunit epsilon, mitochondrial	0.852	5.41969	0.0623103
HL.SW.v1.0.G014188	H/ACA ribonucleoprotein complex subunit 4	0.842	6.184	0.0899868
HL.SW.v1.0.G014196	mRNA cap guanine-N7 methyltransferase 2	0.868	7.64847	0.0377105
HL.SW.v1.0.G014212	thionin	0.782	41.9895	2.01384e-07
HL.SW.v1.0.G014223	transcription factor bHLH162	0.86	8.03991	0.115263
HL.SW.v1.0.G014225	uncharacterized LOC107424007	0.91	9.37085	0.349589
HL.SW.v1.0.G014230	haloacid dehalogenase-like hydrolase domain-containing protein Sgpp	0.835	4.73656	0.0671544
HL.SW.v1.0.G014367	uncharacterized LOC107426214	0.814	86.7119	8.56788e-06
HL.SW.v1.0.G014377	CST complex subunit TEN1	0.812	5.9336	0.0759325
HL.SW.v1.0.G014409	uncharacterized LOC107413329	0.805	5.15883	0.0964813
HL.SW.v1.0.G014412	probable serine/threonine-protein kinase PIX13	0.79	3.69814	0.46524
HL.SW.v1.0.G014470	NAC domain-containing protein 43	0.778	30.0992	0.00116639
HL.SW.v1.0.G014476	probable galacturonosyltransferase-like 10	0.763	40.9914	0.00013372
HL.SW.v1.0.G014522	c-Myc-binding protein homolog	0.84	6.30956	0.117728
HL.SW.v1.0.G014674	probable protein disulfide-isomerase A6	0.863	3.04653	0.397163
HL.SW.v1.0.G014683	cytochrome c oxidase subunit 2	0.997	892.437	2.32534e-07
HL.SW.v1.0.G014706	aspartic proteinase PCS1	0.789	6.18306	0.0684079
HL.SW.v1.0.G014711	DNA damage-repair/toleration protein DRT100	0.803	9.81446	0.0484212
HL.SW.v1.0.G014720	dof zinc finger protein DOF5.6	0.862	4.94223	0.43638
HL.SW.v1.0.G014745	acid beta-fructofuranosidase	0.829	9.56073	0.0289094
HL.SW.v1.0.G014782	uncharacterized LOC21393384	0.774	8.39867	0.00858107
HL.SW.v1.0.G014847	importin subunit beta-1	0.864	5.05272	0.0509179
HL.SW.v1.0.G014850	uncharacterized LOC21398443	0.815	17.4697	0.0338633
HL.SW.v1.0.G014854	mitotic-spindle organizing protein 1A	0.819	7.42788	0.00812095
HL.SW.v1.0.G014899	sterol 3-beta-glucosyltransferase UGT80A2	0.86	12.2231	0.00395307
HL.SW.v1.0.G014916	protein SPIRAL1-like 1	0.831	4.51996	0.0554326
HL.SW.v1.0.G014991	heat shock protein 83	0.867	8.56669	0.00939365
HL.SW.v1.0.G015022	Rosa hybrid cultivar 9-cis-epoxycarotenoid dioxygenase 3 (NCDE3) mRNA, partial cds	0.773	33.9782	0.000596879
HL.SW.v1.0.G015071	peter Pan-like protein	0.834	4.30943	0.181894
HL.SW.v1.0.G015079	probable calcium-binding protein CML36	0.79	41.5148	1.10788e-07
HL.SW.v1.0.G015104	protein PYRICULARIA ORYZAE RESISTANCE 21	0.809	18.9282	0.000945086
HL.SW.v1.0.G015140	myosin-10	0.792	11.3986	0.00468769
HL.SW.v1.0.G015145	glucomannan 4-beta-mannosyltransferase 2	0.863	5.12609	0.152126
HL.SW.v1.0.G015186	mitochondrial phosphate carrier protein 3, mitochondrial	0.838	6.3446	0.104034
HL.SW.v1.0.G015201	long chain base biosynthesis protein 1-like	0.817	35.5683	0.000620182
HL.SW.v1.0.G015202	uncharacterized LOC21403287	0.849	8.23271	0.0930591
HL.SW.v1.0.G015221	uncharacterized LOC21400442	0.846	29.8698	0.111184
HL.SW.v1.0.G015235	chlorophyll a-b binding protein of LHCII type 1	0.811	12.0788	0.059155
HL.SW.v1.0.G015260	probable glycosyltransferase At5g03795	0.812	83.5731	0.0168225
HL.SW.v1.0.G015384	pyridoxal 5'-phosphate synthase-like subunit PDX1.2	0.82	3.48515	0.287436
HL.SW.v1.0.G015396	protein PHOTOSYSTEM I ASSEMBLY 2, chloroplastic	0.888	91.0724	0.290855
HL.SW.v1.0.G015453	macrophage migration inhibitory factor homolog	0.903	3.12747	0.30116
HL.SW.v1.0.G015515	zinc finger CCCH domain-containing protein 29	0.76	4.7877	0.0436065
HL.SW.v1.0.G015526	respiratory burst oxidase homolog protein E	0.766	9.43822	0.223335
HL.SW.v1.0.G015535	membrane protein PM19L	0.812	6.00823	0.217485
HL.SW.v1.0.G015593	glucan endo-1,3-beta-glucosidase, basic isoform	0.736	34.284	0.00515969
HL.SW.v1.0.G015600	indole-3-acetic acid-amido synthetase GH3.17-like	0.757	13.29	0.38131
HL.SW.v1.0.G015616	protein RALF-like 34	0.832	43.4531	0.0456959
HL.SW.v1.0.G015626	uncharacterized LOC21410194	0.81	10.1942	0.12357
HL.SW.v1.0.G015638	constitutive photomorphogenesis protein 10	0.77	71.777	0.372985
HL.SW.v1.0.G015678	polygalacturonase QRT3	0.8	7.79062	0.194674
HL.SW.v1.0.G015690	macrophage migration inhibitory factor homolog	0.856	3.87293	0.169992
HL.SW.v1.0.G015719	zinc finger protein ZAT11	0.669	86.4421	0.100251
HL.SW.v1.0.G015781	uncharacterized LOC112091553	0.803	3.88063	0.45426
HL.SW.v1.0.G015791	putative SERF-like protein	0.865	65.3735	0.00937381
HL.SW.v1.0.G015810	beta-glucosidase 12-like	0.811	6.00488	0.314356
HL.SW.v1.0.G015811	uncharacterized LOC21389498	0.807	26.8958	0.0177368
HL.SW.v1.0.G015842	vignain	0.823	3.01798	0.441535
HL.SW.v1.0.G015846	glutathione S-transferase U17	0.748	26.3127	0.00183765
HL.SW.v1.0.G015859	naringenin,2-oxoglutarate 3-dioxygenase	0.806	10.5095	0.000925247
HL.SW.v1.0.G015929	uncharacterized LOC109013215	0.869	18.8312	0.0165863
HL.SW.v1.0.G015959	Ficus awkeotsang thaumatin-like protein isoform 3 mRNA, complete cds	0.801	18.3879	0.00276361
HL.SW.v1.0.G015977	60S acidic ribosomal protein P2B	0.789	9.31155	0.0029315
HL.SW.v1.0.G015989	uncharacterized LOC18769710	0.694	4.90486	0.235789
HL.SW.v1.0.G016079	UPF0496 protein At2g18630	0.775	9.38021	0.00683644
HL.SW.v1.0.G016122	transcription repressor MYB5	0.86	13.8907	0.413092
HL.SW.v1.0.G016127	uncharacterized LOC114819463	0.753	16.8475	0.0312022
HL.SW.v1.0.G016206	photosystem I reaction center subunit VI-2, chloroplastic	0.791	27.0123	0.00321378
HL.SW.v1.0.G016242	subtilisin-like protease SBT1.8	0.781	5.86902	0.112955
HL.SW.v1.0.G016306	uncharacterized LOC21387142	0.765	9.15576	0.0062668
HL.SW.v1.0.G016323	aquaporin TIP2-1	0.824	25.8146	6.02882e-05
HL.SW.v1.0.G016358	translation initiation factor IF-2	0.865	47.8059	0.00155194
HL.SW.v1.0.G016379	uncharacterized LOC21400490	0.858	27.9704	3.75659e-05
HL.SW.v1.0.G016387	peroxidase 3-like	0.77	13.8408	0.00117561
HL.SW.v1.0.G016401	protein DETOXIFICATION 29	0.767	15.7491	0.00341108
HL.SW.v1.0.G016423	uncharacterized LOC21388942	0.839	7.10529	0.0153503
HL.SW.v1.0.G016440	zinc transporter 5	0.756	16.4103	0.00691132
HL.SW.v1.0.G016492	probable glycosyltransferase At5g03795	0.81	137.807	0.189438
HL.SW.v1.0.G016525	NEP1-interacting protein-like 1	0.879	4.6912	0.125455
HL.SW.v1.0.G016554	plant-specific TFIIB-related protein 1	0.732	61.0929	0.440117
HL.SW.v1.0.G016588	phenylalanine ammonia lyase (PAL)	0.886	10.0055	0.0582208
HL.SW.v1.0.G016693	uncharacterized LOC109157329	0.791	21.4157	4.82044e-07
HL.SW.v1.0.G016696	uncharacterized LOC21399317	0.786	32.5163	4.21895e-05
HL.SW.v1.0.G016703	alpha-L-fucosidase 1	0.792	18.2887	0.00248005
HL.SW.v1.0.G016705	phospholipase A1-Ibeta2, chloroplastic	0.749	40.6709	0.0672036
HL.SW.v1.0.G016773	pyruvate dehydrogenase E1 component subunit alpha	0.834	3.20805	0.244346
HL.SW.v1.0.G016774	regulatory protein NPR5	0.784	9.23013	0.267519
HL.SW.v1.0.G016802	uncharacterized LOC21394990	0.755	25.7022	0.428052
HL.SW.v1.0.G016818	L-ascorbate oxidase homolog	0.845	4.97343	0.294044
HL.SW.v1.0.G016835	uncharacterized LOC107405650	0.777	3.55046	0.27468
HL.SW.v1.0.G016852	14 kDa zinc-binding protein	0.899	4.2666	0.0733157
HL.SW.v1.0.G016913	PREDICTED: Fragaria vesca subsp. vesca glucan endo-1,3-beta-glucosidase 13-like	0.805	26.9143	0.213226
HL.SW.v1.0.G016931	uncharacterized LOC21402450	0.774	3.42073	0.3574
HL.SW.v1.0.G016948	hydroxyproline O-galactosyltransferase GALT2	0.858	5.38735	0.0777548
HL.SW.v1.0.G016958	uncharacterized LOC21394103	0.766	22.5126	0.000862247
HL.SW.v1.0.G017117	protein STRICTOSIDINE SYNTHASE-LIKE 12	0.703	46.5489	0.265277
HL.SW.v1.0.G017125	transcription factor bHLH130	0.778	2.82841	0.46356
HL.SW.v1.0.G017128	non-specific lipid-transfer protein 1-like	0.734	22.7605	5.30846e-06
HL.SW.v1.0.G017131	PREDICTED: Pyrus x bretschneideri 40S ribosomal protein S30	0.91	14.777	0.0203951
HL.SW.v1.0.G017189	phytosulfokines 3	0.764	10.1094	0.0132664
HL.SW.v1.0.G017195	Theobroma cacao G-protein coupled receptor 1 mRNA, partial cds	0.79	3.66893	0.312944
HL.SW.v1.0.G017221	protein FATTY ACID EXPORT 2, chloroplastic	0.759	5.43915	0.039056
HL.SW.v1.0.G017226	thioredoxin H-type 1	0.824	3.38381	0.192098
HL.SW.v1.0.G017275	cytochrome P450 71D11	0.739	36.6395	0.157501
HL.SW.v1.0.G017355	shikimate O-hydroxycinnamoyltransferase-like	0.782	4.13526	0.279199
HL.SW.v1.0.G017356	DEAD-box ATP-dependent RNA helicase 7	0.832	4.84199	0.0767572
HL.SW.v1.0.G017368	protein NOI4-like	0.89	6.1808	0.0177577
HL.SW.v1.0.G017376	F-box/kelch-repeat protein At1g74510	0.767	63.4228	0.000248243
HL.SW.v1.0.G017451	peptidyl-prolyl cis-trans isomerase CYP19-3	0.831	3.06588	0.433833
HL.SW.v1.0.G017470	glucan endo-1,3-beta-glucosidase 12	0.79	13.9514	0.00408572
HL.SW.v1.0.G017494	desumoylating isopeptidase 1	0.777	10.0621	0.0151573
HL.SW.v1.0.G017505	GDSL esterase/lipase At5g14450	0.812	5.7061	0.10302
HL.SW.v1.0.G017535	4-coumarate-CoA ligase 2	0.756	19.8886	0.000325706
HL.SW.v1.0.G017538	NADH dehydrogenase [ubiquinone] iron-sulfur protein 6, mitochondrial	0.857	3.55004	0.285284
HL.SW.v1.0.G017569	uncharacterized LOC21404625	0.778	11.4564	0.0792546
HL.SW.v1.0.G017601	non-specific lipid-transfer protein-like protein At2g13820	0.763	8.09554	0.327516
HL.SW.v1.0.G017630	protein indeterminate-domain 2	0.756	40.7048	0.000315817
HL.SW.v1.0.G017638	probable pectate lyase 18	0.846	3.20801	0.390962
HL.SW.v1.0.G017646	general transcription and DNA repair factor IIH subunit TFB1-1	0.84	4.34973	0.36458
HL.SW.v1.0.G017710	aldehyde dehydrogenase family 2 member C4	0.82	53.4421	2.27539e-06
HL.SW.v1.0.G017711	multiprotein-bridging factor 1c	0.84	3.43346	0.425738
HL.SW.v1.0.G017717	expansin-A10	0.812	22.9503	3.85248e-05
HL.SW.v1.0.G017724	dolichyl-diphosphooligosaccharide--protein glycosyltransferase subunit 2	0.901	2.78644	0.405789
HL.SW.v1.0.G017753	uncharacterized LOC21399172	0.726	7.939	0.0514448
HL.SW.v1.0.G017787	regulator of nonsense transcripts UPF2	0.911	3.16383	0.309877
HL.SW.v1.0.G017797	O-methyltransferase 5 (OMT5)	0.991	3.9719	0.350175
HL.SW.v1.0.G017816	uncharacterized LOC21397899	0.786	6.88367	0.392401
HL.SW.v1.0.G017850	2-hydroxyisoflavanone dehydratase	0.755	14.5386	0.326315
HL.SW.v1.0.G017855	GDSL esterase/lipase At5g14450	0.821	3.08104	0.428231
HL.SW.v1.0.G017868	uroporphyrinogen decarboxylase	0.875	17.44	0.0168174
HL.SW.v1.0.G017907	protein STRICTOSIDINE SYNTHASE-LIKE 12	0.709	45.5244	0.273034
HL.SW.v1.0.G017957	uncharacterized LOC107426978	0.789	4.5033	0.452271
HL.SW.v1.0.G018055	guanine nucleotide-binding protein subunit beta-2	0.874	45.366	0.00364181
HL.SW.v1.0.G018119	E3 ubiquitin-protein ligase PRT1	0.742	4.60746	0.35129
HL.SW.v1.0.G018152	calcium-binding protein KIC	0.803	5.46218	0.0445077
HL.SW.v1.0.G018153	patatin-like protein 2	0.781	21.9335	0.000297975
HL.SW.v1.0.G018255	E3 ubiquitin protein ligase DRIP2	0.916	24.2744	0.0060449
HL.SW.v1.0.G018270	allene oxide cyclase C4	0.99	25.4105	0.000312865
HL.SW.v1.0.G018272	uncharacterized LOC107430055	0.716	20.5225	0.00180095
HL.SW.v1.0.G018274	cationic amino acid transporter 8, vacuolar	0.792	11.7084	0.00597495
HL.SW.v1.0.G018337	60S ribosomal protein L36-2	0.874	3.4052	0.302433
HL.SW.v1.0.G018341	uncharacterized LOC112187364	0.828	6.37345	0.0356984
HL.SW.v1.0.G018344	rich cell wall protein 1	0.847	10.6479	0.00105902
HL.SW.v1.0.G018378	eukaryotic translation initiation factor 3 subunit F-like	0.871	3.08127	0.316373
HL.SW.v1.0.G018379	PREDICTED: Hevea brasiliensis uncharacterized LOC110638161	0.835	11.8009	0.0743076
HL.SW.v1.0.G018392	uclacyanin-3	0.745	87.1574	0.309877
HL.SW.v1.0.G018434	exportin-4	0.837	4.62689	0.229899
HL.SW.v1.0.G018529	splicing factor u2af small subunit b-like	0.831	9.17691	0.0156914
HL.SW.v1.0.G018540	inhibitor of trypsin and hageman factor-like	0.731	11.6715	0.0360808
HL.SW.v1.0.G018586	probable cadmium/zinc-transporting ATPase HMA1, chloroplastic	0.834	3.73065	0.183479
HL.SW.v1.0.G018587	transcription factor MYB44-like	0.731	91.6951	3.03183e-05
HL.SW.v1.0.G018591	peptidyl-prolyl cis-trans isomerase CYP21-4	0.839	4.39584	0.163014
HL.SW.v1.0.G018612	syntaxin-22	0.858	8.99005	0.00203531
HL.SW.v1.0.G018673	uncharacterized LOC21402592	0.778	9.29272	0.0155372
HL.SW.v1.0.G018679	PREDICTED: Rosa chinensis uncharacterized LOC112186316	0.812	4.12279	0.332911
HL.SW.v1.0.G018710	linoleate 13S-lipoxygenase 2-1, chloroplastic	0.779	20.5509	6.89033e-05
HL.SW.v1.0.G018744	probable WRKY transcription factor 46	0.714	6.33842	0.0950242
HL.SW.v1.0.G018804	aquaporin SIP1-1	0.818	6.29714	0.029972
HL.SW.v1.0.G018844	40S ribosomal protein S9-2	0.883	3.92931	0.180337
HL.SW.v1.0.G018892	pto-interacting protein 1	0.908	4.65547	0.0755643
HL.SW.v1.0.G018909	uncharacterized LOC21404952	0.843	5.02419	0.327677
HL.SW.v1.0.G018947	naringenin-chalcone synthase (chs_H1)	0.992	8.84754	0.0114414
HL.SW.v1.0.G019007	metallothiol transferase FosB-like	0.73	5.42611	0.0560215
HL.SW.v1.0.G019031	ATP-citrate synthase alpha chain protein 1	0.9	2.87634	0.316605
HL.SW.v1.0.G019038	GTP-binding protein SAR1A-like	0.863	3.58194	0.159464
HL.SW.v1.0.G019063	40S ribosomal protein S23	0.867	4.5488	0.106995
HL.SW.v1.0.G019081	NADH--cytochrome b5 reductase 1	0.873	4.54995	0.0596697
HL.SW.v1.0.G019109	uncharacterized LOC21387315	0.776	5.96101	0.32594
HL.SW.v1.0.G019134	alcohol dehydrogenase 1	0.864	6.85211	0.0377105
HL.SW.v1.0.G019139	cytochrome P450 87A3	0.756	129.288	0.0534703
HL.SW.v1.0.G019182	uncharacterized LOC105129967	0.807	62.7189	0.436017
HL.SW.v1.0.G019268	protein P21-like	0.761	17.2981	0.0187836
HL.SW.v1.0.G019358	E3 ubiquitin-protein ligase WAV3-like	0.775	85.3918	1.88751e-09
HL.SW.v1.0.G019380	probable inactive receptor kinase At2g26730	0.792	3.31697	0.234217
HL.SW.v1.0.G019442	major pollen allergen Lol p 11	0.697	10.5037	0.000645145
HL.SW.v1.0.G019445	mitochondrial import inner membrane translocase subunit Tim9	0.865	11.3201	0.29477
HL.SW.v1.0.G019487	protein WALLS ARE THIN 1-like	0.835	4.63923	0.250863
HL.SW.v1.0.G019548	transmembrane protein 230	0.799	7.02733	0.421712
HL.SW.v1.0.G019552	mulatexin	0.696	103.302	2.23043e-10
HL.SW.v1.0.G019570	3-oxo-5-alpha-steroid 4-dehydrogenase	0.988	11.2463	0.0311426
HL.SW.v1.0.G019578	flavonol synthase/flavanone 3-hydroxylase	0.753	12.6132	0.39855
HL.SW.v1.0.G019597	peptidyl-prolyl cis-trans isomerase CYP57	0.882	10.816	0.401663
HL.SW.v1.0.G019599	dihydroxy-acid dehydratase, chloroplastic	0.817	9.58897	0.0269735
HL.SW.v1.0.G019612	histone H3-like centromeric protein CSE4	0.893	5.68689	0.0466068
HL.SW.v1.0.G019719	pyrophosphate-energized vacuolar membrane proton pump 1-like	0.847	10.4973	0.00733568
HL.SW.v1.0.G019725	putative multidrug resistance protein	0.841	5.80239	0.336637
HL.SW.v1.0.G019729	cyclic nucleotide-gated ion channel 17	0.86	4.30327	0.111143
HL.SW.v1.0.G019741	protein SIEVE ELEMENT OCCLUSION B	0.732	24.5847	8.13332e-06
HL.SW.v1.0.G019750	vesicle transport v-SNARE 13	0.852	15.0959	0.0213832
HL.SW.v1.0.G019751	ubiquinol oxidase 4, chloroplastic/chromoplastic	0.844	72.0583	0.127748
HL.SW.v1.0.G019818	2-alkenal reductase (NADP(+)-dependent)	0.766	19.3025	0.318771
HL.SW.v1.0.G019825	endochitinase EP3-like	0.738	4.30668	0.224969
HL.SW.v1.0.G019997	sm-like protein LSM2	0.897	10.0782	0.0546512
HL.SW.v1.0.G020010	uncharacterized LOC108217030	0.739	9.74519	0.0213992
HL.SW.v1.0.G020035	cysteine-rich and transmembrane domain-containing pr	0.856	5.93745	0.40951
HL.SW.v1.0.G020056	aquaporin TIP2-1	0.823	16.2244	0.00308243
HL.SW.v1.0.G020081	uncharacterized LOC21401814	0.848	4.53013	0.428148
HL.SW.v1.0.G020212	uncharacterized LOC21404213	0.718	8.76197	0.318455
HL.SW.v1.0.G020301	NDR1/HIN1-like protein 13	0.774	12.2516	0.444572
HL.SW.v1.0.G020364	protein TIFY 10A	0.741	3.8247	0.244526
HL.SW.v1.0.G020432	prohibitin-1, mitochondrial	0.872	4.64798	0.111727
HL.SW.v1.0.G020446	zinc finger protein ZAT8	0.747	38.6894	0.00118527
HL.SW.v1.0.G020465	vicianin hydrolase-like	0.748	23.08	3.62721e-05
HL.SW.v1.0.G020498	xyloglucan endotransglucosylase/hydrolase 2-like	0.811	66.5232	4.66882e-06
HL.SW.v1.0.G020534	uncharacterized LOC21407234	0.864	5.4364	0.0494228
HL.SW.v1.0.G020551	CASP-like protein 5B2	0.854	13.295	0.38966
HL.SW.v1.0.G020579	probable galacturonosyltransferase-like 1	0.852	3.65917	0.452788
HL.SW.v1.0.G020808	PLAT domain-containing protein 1	0.772	6.16962	0.0110132
HL.SW.v1.0.G020812	probable WRKY transcription factor 33	0.743	22.7135	0.0053071
HL.SW.v1.0.G020838	protein ZINC INDUCED FACILITATOR 1-like	0.841	12.3978	0.334039
HL.SW.v1.0.G020853	uncharacterized LOC107410205	0.873	3.82831	0.18439
HL.SW.v1.0.G020975	casein kinase 1-like protein 10	0.86	6.05104	0.0932107
HL.SW.v1.0.G020994	chlorophyll a-b binding protein of LHCII type 1-like	0.901	3.03292	0.314701
HL.SW.v1.0.G021010	uncharacterized LOC107420906	0.771	7.92558	0.46356
HL.SW.v1.0.G021029	deoxynucleoside triphosphate triphosphohydrolase SAMHD1 homolog	0.817	4.77133	0.293919
HL.SW.v1.0.G021034	probable glutathione peroxidase 2	0.906	4.16852	0.15784
HL.SW.v1.0.G021066	uncharacterized LOC21390320	0.746	12.4062	1.49832e-05
HL.SW.v1.0.G021072	probable serine/threonine-protein kinase At1g54610	0.851	3.17836	0.450461
HL.SW.v1.0.G021079	vegetative cell wall protein gp1	0.827	98.0665	0.273767
HL.SW.v1.0.G021108	adenine phosphoribosyltransferase 1	0.866	3.93852	0.136022
HL.SW.v1.0.G021130	flavonoid 3'-monooxygenase	0.789	10.7159	1.23708e-06
HL.SW.v1.0.G021170	transcription termination factor MTEF1, chloroplastic	0.821	59.2713	0.459431
HL.SW.v1.0.G021249	long chain base biosynthesis protein 2a-like	0.816	23.728	0.00136997
HL.SW.v1.0.G021259	PREDICTED: Cynara cardunculus var. scolymus 17.3 kDa class I heat shock protein-like	0.77	7.10372	0.326419
HL.SW.v1.0.G021275	CO(2)-response secreted protease	0.807	7.57621	0.136598
HL.SW.v1.0.G021298	precursor of CEP14	0.814	62.5499	1.79228e-08
HL.SW.v1.0.G021340	aquaporin TIP4-1	0.822	5.60224	0.200774
HL.SW.v1.0.G021357	uncharacterized LOC112011885	0.931	104.769	1.28397e-06
HL.SW.v1.0.G021375	thaumatin-like protein 1b	0.718	5.69401	0.259441
HL.SW.v1.0.G021386	uncharacterized LOC112001536	0.774	8.85746	0.319162
HL.SW.v1.0.G021399	40S ribosomal protein S10-1	0.861	3.58802	0.210287
HL.SW.v1.0.G021407	AIG2-like protein D	0.818	3.18033	0.416264
HL.SW.v1.0.G021435	uncharacterized protein At4g14100	0.781	2.71104	0.463143
HL.SW.v1.0.G021452	DNA-binding protein DDB_G0278111	0.909	4.04669	0.106851
HL.SW.v1.0.G021491	uncharacterized LOC109000593	0.781	4.58092	0.168484
HL.SW.v1.0.G021529	cysteine proteinase COT44	0.752	14.3343	0.00414107
HL.SW.v1.0.G021545	DNA-directed RNA polymerase subunit 10-like protein	0.904	16.2336	0.0417596
HL.SW.v1.0.G021573	Citrullus lanatus cultivar Charleston Gray chromosome 4	0.899	6.86461	0.463374
HL.SW.v1.0.G021701	proteinase inhibitor	0.732	45.2228	9.30212e-05
HL.SW.v1.0.G021702	RNA-binding protein 24-A-like	0.744	6.77373	0.0515441
HL.SW.v1.0.G021706	protein SODIUM POTASSIUM ROOT DEFECTIVE 1	0.8	23.3025	0.119758
HL.SW.v1.0.G021724	patatin-like protein 2	0.794	38.0606	0.00153348
HL.SW.v1.0.G021922	uncharacterized LOC107419609	0.744	6.97022	0.22499
HL.SW.v1.0.G021924	uncharacterized LOC21398706	0.834	40.9028	0.000812738
HL.SW.v1.0.G021931	receptor-like protein 34	0.684	14.7804	0.38966
HL.SW.v1.0.G021951	beta-glucosidase 44	0.822	5.30115	0.361985
HL.SW.v1.0.G021977	pectin acetylesterase 8	0.826	6.11455	0.135931
HL.SW.v1.0.G021992	patatin-like protein 3	0.712	57.1722	0.0586093
HL.SW.v1.0.G022025	pre-mRNA-splicing factor SLU7-A-like	0.841	66.8418	0.15427
HL.SW.v1.0.G022050	17.3 kDa class II heat shock protein-like	0.836	6.6871	0.373586
HL.SW.v1.0.G022184	26S proteasome regulatory subunit 6B homolog	0.874	7.70135	0.0796935
HL.SW.v1.0.G022228	interactor of constitutive active ROPs 2, chloroplastic-like	0.775	22.507	0.00481947
HL.SW.v1.0.G022249	protein mago nashi homolog	0.901	2.92919	0.355131
HL.SW.v1.0.G022265	protein ANTHESIS POMOTING FACTOR 1	0.891	14.8148	0.00596046
HL.SW.v1.0.G022320	ubiquitin-like protein 5	0.905	6.91139	0.0994178
HL.SW.v1.0.G022334	3-ketoacyl-CoA synthase 10	0.816	4.89002	0.0693151
HL.SW.v1.0.G022335	60S ribosomal protein L44	0.89	5.00278	0.0464178
HL.SW.v1.0.G022393	UPF0057 membrane protein At2g24040	0.741	14.4386	0.106865
HL.SW.v1.0.G022406	protein UPSTREAM OF FLC	0.78	9.80658	0.144491
HL.SW.v1.0.G022446	transcription factor DIVARICATA-like	0.834	4.02507	0.232829
HL.SW.v1.0.G022516	transcription factor MYB14	0.856	24.2163	0.0713658
HL.SW.v1.0.G022521	T-complex protein 1 subunit beta	0.908	12.6383	0.0257905
HL.SW.v1.0.G022545	pathogenesis-related genes transcriptional activator PTI5	0.816	10.399	0.0565344
HL.SW.v1.0.G022574	nicalin-1	0.849	3.84821	0.177346
HL.SW.v1.0.G022630	probable xyloglucan endotransglucosylase/hydrolase protein 23	0.837	82.3369	0.00818559
HL.SW.v1.0.G022655	inactive beta-amylase 9	0.779	8.24612	0.00318185
HL.SW.v1.0.G022690	endochitinase precursor (HCH1)	0.859	91.3293	7.35213e-07
HL.SW.v1.0.G022700	gamma-interferon-inducible lysosomal thiol reductase	0.788	2.9419	0.438172
HL.SW.v1.0.G022701	leucoanthocyanidin dioxygenase family protein	0.817	15.0848	0.0251406
HL.SW.v1.0.G022712	trihelix transcription factor ASIL2	0.826	5.36709	0.310456
HL.SW.v1.0.G022725	serine/threonine-protein kinase RIPK	0.781	5.75146	0.234411
HL.SW.v1.0.G022753	uncharacterized LOC21406836	0.884	13.6169	0.300795
HL.SW.v1.0.G022794	cyclin-dependent kinase inhibitor 7	0.74	7.02194	0.2189
HL.SW.v1.0.G022799	agamous-like MADS-box protein AGL15	0.811	4.97517	0.321927
HL.SW.v1.0.G022824	small auxin up regulated protein (SAUR03) mRNA, complete cds	0.836	21.1301	0.154091
HL.SW.v1.0.G022835	uncharacterized LOC21405243	0.795	4.4178	0.154817
HL.SW.v1.0.G022890	putative F-box protein PP2-B12	0.735	7.88917	0.031364
HL.SW.v1.0.G022904	Morus indica SSR marker MESTSSRCP-179 mRNA sequence	0.895	5.04088	0.269229
HL.SW.v1.0.G022939	3-ketoacyl-CoA synthase 11	0.806	64.3113	7.18294e-07
HL.SW.v1.0.G022996	receptor-like serine/threonine-protein kinase At2g45590	0.765	5.57093	0.068561
HL.SW.v1.0.G023008	uncharacterized LOC112092648	0.784	7.15221	0.0523844
HL.SW.v1.0.G023011	cinnamic acid 4-hydroxylase	0.997	7.91513	0.00528603
HL.SW.v1.0.G023019	chalcone isomerase-like protein 2	0.995	35.9805	3.55447e-05
HL.SW.v1.0.G023034	cytochrome P450 81E8	0.714	4.93634	0.261441
HL.SW.v1.0.G023035	LRR receptor-like protein kinase gene, partial cds	0.996	11.7751	0.114718
HL.SW.v1.0.G023105	ras-related protein RABE1c	0.803	3.51694	0.167093
HL.SW.v1.0.G023121	60S ribosomal protein L23a	0.894	3.46455	0.168484
HL.SW.v1.0.G023127	berberine bridge enzyme-like 21	0.753	3.56508	0.357913
HL.SW.v1.0.G023149	vesicle-associated protein 2-1	0.823	8.16502	0.206758
HL.SW.v1.0.G023231	PREDICTED: Prunus mume uncharacterized LOC103333959	0.772	5.1436	0.160401
HL.SW.v1.0.G023264	COP1-interacting protein 7	0.746	3.57974	0.390696
HL.SW.v1.0.G023279	sulfate transporter 3.1	0.842	5.61405	0.155554
HL.SW.v1.0.G023412	uncharacterized protein At1g32220, chloroplastic	0.811	8.36478	0.169247
HL.SW.v1.0.G023418	probable beta-1,3-galactosyltransferase 2	0.836	9.21213	0.0830764
HL.SW.v1.0.G023454	uncharacterized LOC21393880	0.817	5.89689	0.228934
HL.SW.v1.0.G023503	protein DMR6-LIKE OXYGENASE 2	0.805	19.5444	0.198026
HL.SW.v1.0.G023527	aromatic prenyltransferase HlPT mRNA, complete cds	0.992	12.0038	0.000387872
HL.SW.v1.0.G023587	barwin	0.7	17.4532	0.00312966
HL.SW.v1.0.G023631	uncharacterized LOC21385468	0.817	7.00068	0.0300152
HL.SW.v1.0.G023694	sugar carrier protein A	0.724	30.5892	0.0192711
HL.SW.v1.0.G023726	Maf-like protein (Maf3)	1	14.0172	0.0494228
HL.SW.v1.0.G023740	pentatricopeptide repeat-containing protein At3g24000, mitochondrial	0.854	26.9573	0.002495
HL.SW.v1.0.G023786	probable nucleolar protein 5-2	0.859	4.04198	0.231985
HL.SW.v1.0.G023805	RRP15-like protein	0.776	5.44444	0.0617241
HL.SW.v1.0.G023832	cinnamoyl-CoA reductase-like SNL6	0.826	11.3181	0.0204588
HL.SW.v1.0.G023848	uncharacterized LOC21398177	0.81	5.22086	0.281786
HL.SW.v1.0.G023858	pectinesterase	0.771	5.2372	0.0304922
HL.SW.v1.0.G023860	GTP-binding protein YPTM2-like	0.793	74.1566	0.0498173
HL.SW.v1.0.G023864	60S ribosomal protein L28-2	0.85	36.5924	0.0357368
HL.SW.v1.0.G023867	aquaporin NIP2-1	0.79	41.5983	0.2971
HL.SW.v1.0.G023935	histone H2A.1	0.818	9.95716	0.00246208
HL.SW.v1.0.G023987	probable protein disulfide-isomerase A6	0.862	72.2006	0.372985
HL.SW.v1.0.G024076	uncharacterized LOC21407975	0.794	3.98696	0.237914
HL.SW.v1.0.G024165	histone H2A.1-like	0.809	13.1653	0.00429527
HL.SW.v1.0.G024223	dynamin-related protein 4C	0.755	35.3635	0.000910543
HL.SW.v1.0.G024257	classical arabinogalactan protein 26-like	0.739	8.25904	0.214283
HL.SW.v1.0.G024296	protodermal factor 1	0.771	8.75918	0.194881
HL.SW.v1.0.G024329	cytochrome P450 89A2-like	0.781	11.7014	0.0333426
HL.SW.v1.0.G024337	ras-related protein RABD1	0.884	3.79009	0.175961
HL.SW.v1.0.G024381	BAHD acyltransferase DCR	0.814	5.83383	0.0793814
HL.SW.v1.0.G024456	NADH dehydrogenase [ubiquinone] 1 beta subcomplex subunit 3-B	0.869	5.50402	0.079988
HL.SW.v1.0.G024495	protein ZINC INDUCED FACILITATOR-LIKE 1	0.781	4.93946	0.141751
HL.SW.v1.0.G024522	peroxidase 34 (PRX34) mRNA, complete cds	0.956	3.28909	0.212381
HL.SW.v1.0.G024538	nascent polypeptide-associated complex subunit beta-like	0.862	5.29859	0.0254912
HL.SW.v1.0.G024540	H/ACA ribonucleoprotein complex subunit 4	0.78	7.26599	0.136544
HL.SW.v1.0.G024555	COBRA-like protein 4	0.854	5.958	0.0970513
HL.SW.v1.0.G024593	pectinesterase/pectinesterase inhibitor PPE8B	0.761	18.51	0.00400175
HL.SW.v1.0.G024628	uncharacterized LOC21393822	0.693	11.8357	0.00291545
HL.SW.v1.0.G024629	glutaredoxin-C9-like	0.768	7.03614	0.0621152
HL.SW.v1.0.G024647	uncharacterized LOC110772912	0.737	61.4642	0.436513
HL.SW.v1.0.G024689	NADH dehydrogenase [ubiquinone] iron-sulfur protein 6, mitochondrial	0.89	4.67694	0.102271
HL.SW.v1.0.G024703	14-3-3-like protein	0.881	3.09831	0.237521
HL.SW.v1.0.G024711	protein ALP1-like	0.752	22.5725	0.000329708
HL.SW.v1.0.G024712	fasciclin-like arabinogalactan protein 7	0.808	4.33247	0.413092
HL.SW.v1.0.G024720	probable WRKY transcription factor 17	0.734	5.06584	0.242327
HL.SW.v1.0.G024734	probable xyloglucan endotransglucosylase/hydrolase protein 23	0.845	33.0955	0.000721296
HL.SW.v1.0.G024773	O-hydroxycinnamoyltransferase-like	0.694	5.60216	0.277712
HL.SW.v1.0.G024801	receptor-like protein kinase HAIKU2	0.755	6.16111	0.259534
HL.SW.v1.0.G024875	GDSL esterase/lipase At2g30310-like	0.743	6.40657	0.102917
HL.SW.v1.0.G024878	probable galactinol--sucrose galactosyltransferase 5	0.815	3.9398	0.327633
HL.SW.v1.0.G024955	uncharacterized LOC107428785	0.744	3.66332	0.190477
HL.SW.v1.0.G024970	40S ribosomal protein S18	0.886	3.77874	0.167946
HL.SW.v1.0.G024984	G-type lectin S-receptor-like serine/threonine-protein kinase LECRK3	0.772	8.12226	0.166921
HL.SW.v1.0.G025021	clathrin heavy chain 1	0.879	4.63551	0.301228
HL.SW.v1.0.G025027	3-hydroxy-3-methylglutaryl-coenzyme a reductase 1	0.904	3.39454	0.390962
HL.SW.v1.0.G025088	probable auxin efflux carrier component 6	0.729	10.7847	0.0790835
HL.SW.v1.0.G025114	peroxidase 42	0.856	2.88354	0.345311
HL.SW.v1.0.G025162	polygalacturonase inhibitor	0.702	19.1527	8.37999e-05
HL.SW.v1.0.G025163	uncharacterized LOC112093165	0.815	93.8105	0.0781814
HL.SW.v1.0.G025165	glutamate 5-kinase	0.848	8.38463	0.00268532
HL.SW.v1.0.G025215	AP2/ERF and B3 domain-containing transcription factor RAV1	0.747	4.60598	0.153487
HL.SW.v1.0.G025244	uncharacterized LOC21400664	0.725	30.5729	5.82721e-06
HL.SW.v1.0.G025328	DNA helicase INO80	0.83	4.97008	0.414623
HL.SW.v1.0.G025332	afadin- and alpha-actinin-binding protein	0.901	5.57995	0.105796
HL.SW.v1.0.G025353	heavy metal-associated isoprenylated plant protein 47	0.809	11.6275	0.0089308
HL.SW.v1.0.G025375	apyrase 2	0.754	30.7865	0.436017
HL.SW.v1.0.G025378	psbP domain-containing protein 1, chloroplastic	0.868	4.68866	0.0606551
HL.SW.v1.0.G025450	zinc finger protein ZAT9	0.709	7.0281	0.124102
HL.SW.v1.0.G025452	ATP synthase subunit d, mitochondrial	0.867	5.3958	0.0554423
HL.SW.v1.0.G025454	vesicle transport protein GOT1	0.897	11.795	0.0605806
HL.SW.v1.0.G025519	uncharacterized LOC21406249	0.846	55.8104	0.00399373
HL.SW.v1.0.G025559	VAN3-binding protein	0.8	49.6855	0.261728
HL.SW.v1.0.G025602	40S ribosomal protein S27-2	0.799	7.22202	0.00527231
HL.SW.v1.0.G025603	cellulose synthase-like protein E6	0.813	3.82359	0.25178
HL.SW.v1.0.G025695	protein Iojap, chloroplastic	0.757	13.8234	0.0499068
HL.SW.v1.0.G025707	protein DMR6-LIKE OXYGENASE 2	0.739	36.5605	0.356178
HL.SW.v1.0.G025733	uncharacterized LOC110767836	0.72	5.55118	0.0885942
HL.SW.v1.0.G025776	anthocyanidin 3-O-glucosyltransferase 2-like	0.671	39.8801	0.00020475
HL.SW.v1.0.G025813	transmembrane emp24 domain-containing protein p24delta3	0.809	5.90744	0.0243397
HL.SW.v1.0.G025847	IQ domain-containing protein IQM1	0.75	10.7758	0.00166808
HL.SW.v1.0.G025848	ATP-dependent Clp protease proteolytic subunit 4, chloroplastic	0.825	3.04458	0.323819
HL.SW.v1.0.G025873	N-terminal acetyltransferase A complex catalytic subunit NAA10	0.861	5.00361	0.147168
HL.SW.v1.0.G025922	HVA22-like protein c	0.853	23.0659	0.401663
HL.SW.v1.0.G025949	60S acidic ribosomal protein P2B-like	0.783	19.1773	0.00481947
HL.SW.v1.0.G026063	probable serine/threonine-protein kinase PBL23	0.862	9.31633	0.384902
HL.SW.v1.0.G026078	abscisic acid 8'-hydroxylase 1	0.791	36.4935	0.000308115
HL.SW.v1.0.G026097	protein MOS2	0.724	4.83632	0.149388
HL.SW.v1.0.G026100	uncharacterized LOC21394778	0.795	3.87191	0.127464
HL.SW.v1.0.G026140	E3 ubiquitin-protein ligase RHA2B	0.814	6.82611	0.271049
HL.SW.v1.0.G026171	transport membrane partial	1	92.5807	0.29196
HL.SW.v1.0.G026172	O-fucosyltransferase 34	0.867	4.8823	0.0978552
HL.SW.v1.0.G026233	uncharacterized LOC107414121	0.781	5.57711	0.261728
HL.SW.v1.0.G010282	WRKY transcription factor 1	0.998	15.6221	3.68605e-07
HL.SW.v1.0.G026254	peptidyl-prolyl cis-trans isomerase FKBP20-1	0.858	3.50762	0.349828
HL.SW.v1.0.G026380	vesicle-associated protein 1-2	0.86	8.34758	0.0104113
HL.SW.v1.0.G026386	esterase AGAP003155	0.786	6.69246	0.0242439
HL.SW.v1.0.G026387	dihydrofolate reductase	0.793	26.952	1.00004e-05
HL.SW.v1.0.G026395	(R)-mandelonitrile lyase 2	0.765	4.60048	0.203892
HL.SW.v1.0.G026464	uncharacterized LOC21401314	0.749	17.8894	0.101594
HL.SW.v1.0.G026478	probable polygalacturonase	0.798	7.32134	0.00863964
HL.SW.v1.0.G026513	gamma carbonic anhydrase-like 2, mitochondrial	0.847	2.80568	0.395002
HL.SW.v1.0.G026587	protein C2-DOMAIN ABA-RELATED 4	0.808	3.55295	0.238503
HL.SW.v1.0.G026608	beta-glucosidase BoGH3B-like	0.827	4.13713	0.390962
HL.SW.v1.0.G026616	pathogenesis-related protein 1	0.812	71.356	0.389431
HL.SW.v1.0.G026638	probable serine incorporator	0.849	3.72273	0.128185
HL.SW.v1.0.G026680	cytochrome P450 82G1	0.782	14.9657	0.0440872
HL.SW.v1.0.G026687	zinc finger protein ZAT10	0.698	16.0817	0.000710597
HL.SW.v1.0.G026716	chromatin modification-related protein EAF7	0.702	5.18913	0.165793
HL.SW.v1.0.G026758	ubiquitin-60S ribosomal protein L40	0.946	2.86479	0.371743
HL.SW.v1.0.G026778	tmv resistance protein n-like isoform x1	0.668	8.8027	0.18106
HL.SW.v1.0.G026783	protein PLANT CADMIUM RESISTANCE 10	0.822	7.35637	0.301545
HL.SW.v1.0.G026832	transcription termination factor MTERF6, chloroplastic/mitochondrial	0.853	7.38208	0.00906764
HL.SW.v1.0.G026841	uncharacterized membrane protein YuiD	0.837	2.71625	0.415414
HL.SW.v1.0.G026860	carboxyl methyltransferase 4 (CMT4)	0.81	51.6196	0.278866
HL.SW.v1.0.G026875	probable LRR receptor-like serine/threonine-protein kinase At1g51880	0.8	72.6727	0.0346656
HL.SW.v1.0.G026947	protein PMR5	0.839	6.381	0.149449
HL.SW.v1.0.G026957	uncharacterized LOC110644716	0.84	14.8264	0.172876
HL.SW.v1.0.G027029	classical arabinogalactan protein 1	0.672	37.4643	8.87392e-05
HL.SW.v1.0.G027040	probable calcium-binding protein CML20	0.852	3.1191	0.259927
HL.SW.v1.0.G027053	40S ribosomal protein S5	0.86	3.2819	0.340636
HL.SW.v1.0.G027061	Cinnamate-4-hydroxylase	0.837	8.33022	0.0593665
HL.SW.v1.0.G027076	uncharacterized LOC21404421	0.87	7.44002	0.128894
HL.SW.v1.0.G027077	uncharacterized LOC21404421	0.849	3.23935	0.236424
HL.SW.v1.0.G027109	uncharacterized LOC112092664	0.887	19.0848	0.0203951
HL.SW.v1.0.G027112	fatty acid amide hydrolase	0.836	23.0703	0.00148728
HL.SW.v1.0.G027132	mannose/glucose-specific lectin	0.73	127.946	0.00260461
HL.SW.v1.0.G027134	histone H4	0.872	33.7972	0.000767669
HL.SW.v1.0.G027204	uncharacterized LOC21398693	0.755	22.2734	0.00837056
HL.SW.v1.0.G027206	probable leucine-rich repeat receptor-like protein kinase At1g35710	0.894	3.59787	0.292875
HL.SW.v1.0.G027230	probable xyloglucan endotransglucosylase/hydrolase protein 32	0.842	20.0325	0.0842937
HL.SW.v1.0.G027293	actin-7	0.918	2.80788	0.308187
HL.SW.v1.0.G027304	salicylic acid-binding protein 2	0.724	10.0648	0.264413
HL.SW.v1.0.G027344	homeobox-leucine zipper protein ATHB-12-like	0.695	16.1012	0.0298188
HL.SW.v1.0.G027407	vacuolar protein sorting-associated protein 52 A	0.864	14.1503	0.0287283
HL.SW.v1.0.G027409	vacuolar protein sorting-associated protein 52 A	0.837	3.86725	0.155333
HL.SW.v1.0.G027433	cytochrome c	0.874	4.1958	0.0861514
HL.SW.v1.0.G027580	cysteine-rich receptor-like protein kinase 26	0.754	9.56437	0.444225
HL.SW.v1.0.G027614	probable polygalacturonase	0.811	7.42417	0.0505473
HL.SW.v1.0.G027627	thioredoxin reductase 1, mitochondrial	0.797	5.98343	0.0605735
HL.SW.v1.0.G027639	fasciclin-like arabinogalactan protein 2	0.756	4.12429	0.195758
HL.SW.v1.0.G027701	G-type lectin S-receptor-like serine/threonine-protein kinase LECRK3	0.807	30.4155	0.0572393
HL.SW.v1.0.G027782	serine carboxypeptidase II-2	0.832	5.1376	0.0604326
HL.SW.v1.0.G027789	protein transport protein SFT2	0.845	6.21672	0.280625
HL.SW.v1.0.G027870	xylose isomerase	0.861	4.03832	0.118109
HL.SW.v1.0.G027871	glycine-rich cell wall structural protein-like	0.78	38.9469	0.00247744
HL.SW.v1.0.G027894	anthranilate phosphoribosyltransferase, chloroplastic	0.847	12.2096	0.0081008
HL.SW.v1.0.G027951	protein LHY	0.749	4.34321	0.384571
HL.SW.v1.0.G028058	histone H4	0.906	9.60074	0.231426
HL.SW.v1.0.G028102	heat shock protein 81-1	0.885	13.245	0.000103572
HL.SW.v1.0.G028111	uncharacterized LOC21407607	0.75	40.8724	0.296537
HL.SW.v1.0.G028232	oligopeptide transporter 4	0.825	7.14773	0.452788
HL.SW.v1.0.G028266	probable serine/threonine-protein kinase At4g35230	0.87	6.57763	0.380409
HL.SW.v1.0.G028330	early light-induced protein 1, chloroplastic	0.756	41.9318	1.23708e-06
HL.SW.v1.0.G028332	dymeclin	0.86	6.09183	0.0412555
HL.SW.v1.0.G028356	ABC transporter C family member 10	0.844	17.0497	0.334039
HL.SW.v1.0.G028369	F-box protein CPR30	0.714	3.26462	0.406691
HL.SW.v1.0.G028372	outer envelope membrane protein 7	0.826	46.4927	0.00506189
HL.SW.v1.0.G028386	ras-related protein RHN1-like	0.848	10.6206	0.43638
HL.SW.v1.0.G028426	glutathione hydrolase 1	0.77	173.875	0.00216027
HL.SW.v1.0.G028443	cytochrome c oxidase subunit 6b-2	0.925	5.53233	0.27024
HL.SW.v1.0.G028447	probable pre-mRNA-splicing factor ATP-dependent RNA helicase DEAH9	0.867	8.29435	0.182875
HL.SW.v1.0.G028454	histone H3.2	0.876	10.9916	0.0153556
HL.SW.v1.0.G028568	probable E3 ubiquitin-protein ligase XERICO	0.767	6.07063	0.121431
HL.SW.v1.0.G028611	39S ribosomal protein L46, mitochondrial-like	0.835	6.3677	0.0823579
HL.SW.v1.0.G028615	40S ribosomal protein S25	0.828	6.5032	0.0140853
HL.SW.v1.0.G028648	50S ribosomal protein L24, chloroplastic	0.87	38.8785	0.00674988
HL.SW.v1.0.G028690	uncharacterized LOC21398693	0.726	32.5042	0.0246335
HL.SW.v1.0.G028730	uncharacterized LOC107412516	0.79	6.31239	0.0504919
HL.SW.v1.0.G028737	uncharacterized LOC21388620	0.776	12.2564	4.3905e-13
HL.SW.v1.0.G028751	clathrin heavy chain 1	0.855	5.45774	0.409501
HL.SW.v1.0.G028753	LOB domain-containing protein 21	0.837	881.903	1.2847e-07
HL.SW.v1.0.G028763	probable NAD(P)H dehydrogenase (quinone) FQR1-like 1	0.902	4.1875	0.128514
HL.SW.v1.0.G028791	phosphatidyl-N-methylethanolamine N-methyltransferase-like	0.857	4.75941	0.340094
HL.SW.v1.0.G028796	40S ribosomal protein S3a	0.907	3.35494	0.17119
HL.SW.v1.0.G028801	GDSL esterase/lipase At3g27950	0.795	29.0753	0.000154913
HL.SW.v1.0.G028880	glycine-rich RNA-binding protein RZ1A	0.851	5.49267	0.124471
HL.SW.v1.0.G028888	uncharacterized protein At2g27730, mitochondrial	0.767	9.15786	0.00328955
HL.SW.v1.0.G028900	formate--tetrahydrofolate ligase	0.876	70.1316	0.388145
HL.SW.v1.0.G028910	uncharacterized LOC21410294	0.738	9.31265	0.380409
HL.SW.v1.0.G028913	Myb-like protein (myb1 gene)	0.985	9.42723	0.0976071
HL.SW.v1.0.G028937	cytochrome c oxidase subunit 6b-1	0.764	5.12615	0.0439765
HL.SW.v1.0.G028952	fasciclin-like arabinogalactan protein 15	0.784	4.11308	0.414977
HL.SW.v1.0.G028977	30S ribosomal protein S13, chloroplastic	0.856	18.8011	0.139753
HL.SW.v1.0.G028985	lipid transfer-like protein VAS	0.802	6.88603	0.0903764
HL.SW.v1.0.G028989	serine acetyltransferase 1, chloroplastic-like	0.76	78.1977	0.111409
HL.SW.v1.0.G029002	universal stress protein PHOS34	0.765	53.3007	0.21346
HL.SW.v1.0.G029007	defensin Ec-AMP-D2-like	0.844	24.4865	4.3967e-06
HL.SW.v1.0.G029039	protein ZINC INDUCED FACILITATOR 1	0.8	35.1505	0.0533421
HL.SW.v1.0.G029113	uncharacterized LOC21389027	0.809	85.8453	0.313366
HL.SW.v1.0.G029114	xyloglucan endotransglucosylase/hydrolase protein 9	0.832	7.54434	0.00964845
HL.SW.v1.0.G029185	PRA1 family protein E	0.775	58.1171	0.460613
HL.SW.v1.0.G029324	superoxide dismutase [Cu-Zn], chloroplastic	0.884	5.22369	0.0918288
HL.SW.v1.0.G029377	putative lipid-binding protein At4g00165	0.81	94.4171	0.282852
HL.SW.v1.0.G029411	RESISTANCE 21-like	0.763	7.00188	0.00712971
HL.SW.v1.0.G029414	uncharacterized protein YKR070W-like	0.819	4.76732	0.244919
HL.SW.v1.0.G029417	ankyrin-3	0.83	13.0444	0.172876
HL.SW.v1.0.G029439	uncharacterized protein At3g49720	0.809	5.08623	0.102285
HL.SW.v1.0.G029513	universal stress protein A-like protein	0.831	3.57568	0.219805
HL.SW.v1.0.G029592	probable serine/threonine-protein kinase At1g54610	0.875	12.6955	0.0147424
HL.SW.v1.0.G029658	thaumatin-like protein	0.737	20.6589	0.000315817
HL.SW.v1.0.G029734	aminopeptidase M1	0.861	2.9379	0.35297
HL.SW.v1.0.G029738	uncharacterized protein At5g39865	0.776	25.0513	0.0417596
HL.SW.v1.0.G029760	uncharacterized LOC21402878	0.76	5.97817	0.033096
HL.SW.v1.0.G029839	expansin-A15	0.877	5.62277	0.0440872
HL.SW.v1.0.G029851	receptor-like protein EIX2	0.724	17.8971	0.0394269
HL.SW.v1.0.G029859	uncharacterized LOC112033972	0.747	37.6501	0.0152963
HL.SW.v1.0.G029905	2-methylene-furan-3-one reductase	0.791	22.9493	0.00694627
HL.SW.v1.0.G029908	histone H4	0.886	3.22338	0.390696
HL.SW.v1.0.G029909	histone H4	0.908	28.5427	0.0143094
HL.SW.v1.0.G029923	protein SAR DEFICIENT 4	0.837	89.4216	0.101594
HL.SW.v1.0.G030016	stress-response A/B barrel domain-containing protein	0.754	11.6712	0.00292171
HL.SW.v1.0.G030025	40S ribosomal protein S13	0.901	3.2251	0.285976
HL.SW.v1.0.G030041	inositol 1,3,4-trisphosphate 5/6-kinase 4	0.772	6.48163	0.0417596
HL.SW.v1.0.G030153	eukaryotic initiation factor 4A-11	0.877	5.1204	0.0361406
HL.SW.v1.0.G030180	hippocampus abundant transcript-like protein 1	0.852	23.3969	5.27567e-05
HL.SW.v1.0.G030197	UDP-arabinopyranose mutase 3	0.865	3.10755	0.33257
HL.SW.v1.0.G030251	tether containing UBX domain for GLUT4	0.744	11.2835	0.0218497
HL.SW.v1.0.G030257	prenyltransferase 6 (PT6) mRNA	0.936	55.2851	2.05259e-05
HL.SW.v1.0.G030337	4-hydroxy-tetrahydrodipicolinate reductase 2, chloroplastic	0.867	11.2747	0.428774
HL.SW.v1.0.G030386	GDSL esterase/lipase At1g29660	0.801	28.3414	0.00233318
HL.SW.v1.0.G030442	alpha carbonic anhydrase 4	0.696	85.1625	0.0104136
HL.SW.v1.0.G030450	branched-chain-amino-acid aminotransferase chloroplastic-like	0.994	28.3822	4.05739e-05
HL.SW.v1.0.G030463	probable beta-D-xylosidase 7	0.78	4.38836	0.116919
HL.SW.v1.0.G030473	bidirectional sugar transporter SWEET2	0.823	3.65635	0.363434
HL.SW.v1.0.G030488	uncharacterized LOC21386727	0.743	9.69551	0.00515776
HL.SW.v1.0.G030502	pre-rRNA-processing protein TSR2-like	0.777	12.3999	0.0056531
HL.SW.v1.0.G030512	N-alpha-acetyltransferase 50	0.85	3.17482	0.356178
HL.SW.v1.0.G030552	uncharacterized LOC21390499	0.767	4.62413	0.125649
HL.SW.v1.0.G030568	UTP--glucose-1-phosphate uridylyltransferase	0.871	19.5977	0.00020475
HL.SW.v1.0.G030582	succinate dehydrogenase assembly factor 2, mitochondrial	0.861	4.13522	0.428549
HL.SW.v1.0.G030605	PREDICTED: Rosa chinensis ethylene-responsive transcription factor ERF109	0.732	90.9639	0.000795918
HL.SW.v1.0.G030655	60S ribosomal protein L31	0.809	12.73	0.0427772
HL.SW.v1.0.G030702	UPF0496 protein At4g34320-like	0.802	9.66929	0.121431
HL.SW.v1.0.G030713	peroxisome biogenesis protein 5	0.83	3.60837	0.165256
HL.SW.v1.0.G030766	CCL8 mRNA, complete cds	0.996	10.1055	0.0254912
HL.SW.v1.0.G030815	B-box zinc finger protein 32	0.671	17.9043	0.00960443
HL.SW.v1.0.G030917	probable pectinesterase/pectinesterase inhibitor 34	0.777	5.26093	0.0654349
HL.SW.v1.0.G030929	PREDICTED: cysteine-rich PDZ-binding protein-like	0.909	2.93056	0.34981
HL.SW.v1.0.G030941	cytochrome P450 98A2	0.805	4.87253	0.253466
HL.SW.v1.0.G030976	uncharacterized LOC21393772	0.877	7.67915	0.0130831
HL.SW.v1.0.G030978	uncharacterized LOC21387451	0.871	4.27881	0.114438
HL.SW.v1.0.G031077	dihydropyrimidine dehydrogenase (NADP(+)), chloroplastic	0.862	5.46571	0.0766827
HL.SW.v1.0.G031098	uncharacterized LOC21384969	0.765	6.81388	0.131054
HL.SW.v1.0.G031114	uncharacterized hydrolase YugF	0.864	3.44709	0.200589
HL.SW.v1.0.G031137	rac-like GTP-binding protein RHO1	0.936	5.72177	0.161999
HL.SW.v1.0.G031143	transmembrane protein 50 homolog	0.854	8.52436	0.111324
HL.SW.v1.0.G031144	transmembrane protein 50 homolog	0.915	6.63548	0.267986
HL.SW.v1.0.G031163	probable 2-oxoglutarate-dependent dioxygenase At3g111800	0.766	15.8234	0.364259
HL.SW.v1.0.G031287	60s ribosomal protein l29-1-like	0.942	10.1025	0.0984942
HL.SW.v1.0.G031288	PREDICTED: Arachis hypogaea 60S ribosomal protein L29-1-like	0.942	9.6552	0.22499
HL.SW.v1.0.G031293	transcription factor MYB77-like	0.829	13.4527	0.0655186
HL.SW.v1.0.G031314	ubiquitin-like protein 5	0.91	15.3923	0.0158353
HL.SW.v1.0.G031370	multifunctional methyltransferase subunit TRM112 homolog A-like	0.794	4.55775	0.105838
HL.SW.v1.0.G031399	probable thionin-	0.785	133.472	0.0444082
HL.SW.v1.0.G031433	light-regulated protein 1, chloroplastic	0.788	71.777	0.372985
HL.SW.v1.0.G031480	nematode resistance protein-like HSPRO2	0.791	8.05848	0.00443678
HL.SW.v1.0.G031481	probable pectinesterase/pectinesterase inhibitor 51	0.77	4.51417	0.374476
HL.SW.v1.0.G031487	formin-like protein 2	0.724	16.4346	0.0104113
HL.SW.v1.0.G031603	O-glucosyltransferase rumi homolog	0.804	4.491	0.405237
HL.SW.v1.0.G031632	nicotinamidase 2	0.784	9.47147	0.0744282
HL.SW.v1.0.G031638	ribosomal protein l14	1	72.4569	0.147443
HL.SW.v1.0.G031645	pectinesterase inhibitor 3	0.751	5.7273	0.0829822
HL.SW.v1.0.G031667	uncharacterized LOC107403540	0.721	60.1618	0.457489
HL.SW.v1.0.G031675	cytochrome P450 81E8	0.739	93.8149	0.00186275
HL.SW.v1.0.G031685	uncharacterized LOC21409697	0.753	5.46296	0.0644844
HL.SW.v1.0.G031701	probable S-adenosylmethionine-dependent methyltransferase At5g38100	0.741	99.9211	0.00118324
HL.SW.v1.0.G031726	mannose-P-dolichol utilization defect 1 protein homolog 2	0.869	3.7028	0.3097
HL.SW.v1.0.G031750	DNA ligase 4	0.828	34.0708	4.36943e-09
HL.SW.v1.0.G031758	protein IQ-DOMAIN 1	0.821	5.25007	0.21861
HL.SW.v1.0.G031782	acyl-protein thioesterase 1-like	0.869	13.2289	0.258563
HL.SW.v1.0.G031796	BTB/POZ and MATH domain-containing protein 3	0.846	5.50639	0.0673967
HL.SW.v1.0.G031800	helicase sen1	0.775	94.6037	0.0025106
HL.SW.v1.0.G031825	histone H3.2	0.9	6.27131	0.0617221
HL.SW.v1.0.G031827	probable protein phosphatase 2C 60	0.871	4.74941	0.0520789
HL.SW.v1.0.G031892	40S ribosomal protein S15-4	0.889	14.2917	0.001934
HL.SW.v1.0.G031975	receptor-like serine/threonine-protein kinase NCRK	0.81	5.18762	0.405007
HL.SW.v1.0.G031976	squalene epoxidase 3	0.81	3.91968	0.366316
HL.SW.v1.0.G032074	10 kDa chaperonin, mitochondrial	0.884	4.46726	0.166311
HL.SW.v1.0.G032085	methylsterol monooxygenase 1-1	0.823	10.4496	0.00268644
HL.SW.v1.0.G032124	triosephosphate isomerase, cytosolic	0.869	12.4333	0.0620048
HL.SW.v1.0.G032174	exonuclease DPD1, chloroplastic/mitochondrial	0.758	78.8853	0.124265
HL.SW.v1.0.G032246	protein unc-50 homolog	0.911	6.46474	0.0201092
HL.SW.v1.0.G032257	early light induced protein 2 (ELIP2) gene	0.799	54.974	9.83481e-07
HL.SW.v1.0.G032286	patatin-like protein 2	0.748	36.9546	0.120003
HL.SW.v1.0.G032297	sm-like protein LSM5	0.893	4.00578	0.211309
HL.SW.v1.0.G032306	transmembrane protein 64	0.792	4.32347	0.240012
HL.SW.v1.0.G032311	GDSL esterase/lipase At2g42990-like	0.768	92.3482	0.00302854
HL.SW.v1.0.G032314	4-hydroxyphenylpyruvate dioxygenase	0.795	7.21908	0.0229794
HL.SW.v1.0.G032350	epoxide hydrolase A	0.754	6.45211	0.0501489
HL.SW.v1.0.G032422	thioredoxin H-type 1	0.813	98.791	0.273919
HL.SW.v1.0.G032469	WRKY transcription factor 15	0.771	3.79398	0.360133
HL.SW.v1.0.G032491	uncharacterized LOC18783670	0.883	27.0971	0.00523329
HL.SW.v1.0.G032508	maturase K (matK) gene	0.888	104.214	6.83355e-05
HL.SW.v1.0.G032567	acyl carrier protein 1, chloroplastic	0.769	2.66571	0.385163
HL.SW.v1.0.G032590	probable kinetochore protein NUF2	0.769	6.15281	0.456011
HL.SW.v1.0.G032591	protein TIFY 10b-like	0.679	10.5184	0.0050206
HL.SW.v1.0.G032602	high mobility group B protein 14	0.8	4.99112	0.466158
HL.SW.v1.0.G032603	uncharacterized protein ycf23-like	0.813	72.3096	0.000774294
HL.SW.v1.0.G032626	protein SHI RELATED SEQUENCE 5	0.706	23.0858	0.213226
HL.SW.v1.0.G032639	Morus indica SSR marker MESTSSRCP-265 mRNA sequence	0.838	60.7716	6.02882e-05
HL.SW.v1.0.G032766	40S ribosomal protein S21-2	0.825	8.11913	0.00955059
HL.SW.v1.0.G032775	uncharacterized LOC21397228	0.801	3.70392	0.413748
HL.SW.v1.0.G032824	putative pentatricopeptide repeat-containing protein At1g56570	0.834	5.53412	0.0639489
HL.SW.v1.0.G032835	ELL-associated factor 2-like	0.749	8.91658	0.00788684
HL.SW.v1.0.G032837	protein YLS3	0.758	11.8291	0.0250655
HL.SW.v1.0.G032864	uncharacterized LOC114295124	0.902	20.5035	0.0900041
HL.SW.v1.0.G032932	BES1/BZR1 homolog protein 4	0.855	22.3549	0.00355476
HL.SW.v1.0.G032947	signal recognition particle 14 kDa protein	0.833	3.77671	0.167161
HL.SW.v1.0.G032949	ribonuclease 3	0.804	6.19854	0.178902
HL.SW.v1.0.G032951	heavy metal-associated isoprenylated plant protein 7	0.827	9.98835	0.00181504
HL.SW.v1.0.G032956	BTB/POZ domain-containing protein At5g41330	0.788	4.90233	0.241025
HL.SW.v1.0.G032982	serine/threonine-protein kinase STY13	0.851	2.64285	0.44554
HL.SW.v1.0.G032999	titin	0.761	4.38446	0.168849
HL.SW.v1.0.G033023	protein transport protein Sec61 subunit gamma	0.886	34.9513	0.00681592
HL.SW.v1.0.G033033	uncharacterized LOC107422680	0.706	20.7953	0.00181641
HL.SW.v1.0.G033068	formin-like protein 20	0.872	25.6789	0.00988575
HL.SW.v1.0.G033093	LRR receptor-like serine/threonine-protein kinase At1g05700	0.675	17.9154	0.390962
HL.SW.v1.0.G033136	mediator of RNA polymerase II transcription subunit 9	0.765	4.34538	0.169088
HL.SW.v1.0.G033149	GDSL esterase/lipase APG	0.8	11.7828	0.000344035
HL.SW.v1.0.G033265	deSI-like protein At4g17486	0.831	4.45011	0.34981
HL.SW.v1.0.G033323	non-specific lipid-transfer protein 2	0.748	17.4314	0.0383845
HL.SW.v1.0.G033324	non-specific lipid-transfer protein 2	0.748	31.4636	0.00181504
HL.SW.v1.0.G033455	cytochrome P450 81E8	0.654	115.825	0.00420988
HL.SW.v1.0.G033458	mannosyl-oligosaccharide 1,2-alpha-mannosidase MNS1	0.853	4.37528	0.125552
HL.SW.v1.0.G033506	uncharacterized LOC21409904	0.677	31.3476	0.0682039
HL.SW.v1.0.G033519	diacylglycerol kinase theta	0.73	110.692	0.0620048
HL.SW.v1.0.G033565	auxin-induced protein 22D-like	0.901	4.15565	0.109679
HL.SW.v1.0.G033566	protein OSB2, chloroplastic	0.788	3.83945	0.157501
HL.SW.v1.0.G033645	uncharacterized LOC105766526	0.793	6.40331	0.0710324
HL.SW.v1.0.G033663	BTB/POZ domain-containing protein At4g08455	0.838	17.4562	0.0173627
HL.SW.v1.0.G033706	glutamate dehydrogenase 1	0.868	3.79467	0.296647
HL.SW.v1.0.G033781	V-type proton ATPase subunit E	0.888	2.88511	0.301488
HL.SW.v1.0.G033805	uncharacterized LOC21410176	0.76	27.3333	0.0228629
HL.SW.v1.0.G033856	lysine histidine transporter-like 8	0.762	7.14654	0.292723
HL.SW.v1.0.G033868	purple acid phosphatase 3-like	0.783	2.7663	0.35763
HL.SW.v1.0.G033882	mRNA turnover protein 4 homolog	0.85	53.6992	6.11128e-06
HL.SW.v1.0.G033889	succinate--CoA ligase [ADP-forming] subunit beta, mitochondrial	0.892	5.87587	0.0396456
HL.SW.v1.0.G033901	WRKY transcription factor 22	0.794	38.4095	0.00489102
HL.SW.v1.0.G033913	stearoyl-[acyl-carrier-protein] 9-desaturase 6, chloroplastic	0.82	27.7092	0.3529
HL.SW.v1.0.G033916	polynucleotide 3'-phosphatase ZDP	0.891	46.1003	0.0494976
HL.SW.v1.0.G033924	mitotic-spindle organizing protein 1B-like	0.885	72.6294	0.372985
HL.SW.v1.0.G034009	uncharacterized LOC21402535	0.723	10.788	0.240012
HL.SW.v1.0.G034020	uncharacterized LOC21408840	0.805	3.34469	0.260228
HL.SW.v1.0.G034021	UPF0481 protein At3g47200	0.703	14.5714	0.161966
HL.SW.v1.0.G034080	GDSL esterase/lipase At4g16230	0.742	19.1895	0.136544
HL.SW.v1.0.G034120	uncharacterized LOC21394510	0.729	25.4311	0.000200698
HL.SW.v1.0.G034129	metacaspase-4	0.79	5.58928	0.0258433
HL.SW.v1.0.G034134	40S ribosomal protein S28	0.929	16.89	0.208749
HL.SW.v1.0.G034179	uncharacterized LOC21409129	0.788	3.13822	0.444572
HL.SW.v1.0.G034182	histone H4	0.881	18.4707	0.0211399
HL.SW.v1.0.G034245	protein SAR DEFICIENT 1	0.745	5.78812	0.107522
HL.SW.v1.0.G034298	PREDICTED: Fragaria vesca subsp. vesca probable carbohydrate esterase At4g34215	0.739	25.2538	0.0114439
HL.SW.v1.0.G034318	serine/threonine-protein kinase-like protein CCR4	0.701	24.5864	0.022201
HL.SW.v1.0.G034339	cellulose synthase-like protein D2	0.824	5.41061	0.364545
HL.SW.v1.0.G034359	PREDICTED: Manihot esculenta histone H4	0.872	17.018	0.000329708
HL.SW.v1.0.G034372	tetratricopeptide repeat protein 1	0.88	3.71162	0.206035
HL.SW.v1.0.G034431	cytochrome P450 71D9	0.779	84.084	0.0985103
HL.SW.v1.0.G034468	ERAD-associated E3 ubiquitin-protein ligase HRD1B	0.868	3.15365	0.313561
HL.SW.v1.0.G034522	ethylene-responsive transcription factor RAP2-10	0.764	37.2404	8.13332e-06
HL.SW.v1.0.G034525	dolichyl-diphosphooligosaccharide--protein glycosyltransferase subunit 1B	0.863	3.36005	0.248731
HL.SW.v1.0.G034579	UPF0301 protein CHU_1773	0.815	3.04019	0.358727
HL.SW.v1.0.G034580	aspartyl protease AED3	0.828	5.30998	0.184212
HL.SW.v1.0.G034583	PREDICTED: Juglans regia 60S ribosomal protein L18a	0.782	3.21895	0.274533
HL.SW.v1.0.G034608	CASP-like protein 2A1	0.813	2.97335	0.289048
HL.SW.v1.0.G034625	linoleate 13S-lipoxygenase 2-1, chloroplastic	0.716	9.76119	0.00288741
HL.SW.v1.0.G034626	PREDICTED: Nicotiana tabacum linoleate 13S-lipoxygenase 2-1, chloroplastic-like	0.754	15.5117	0.027464
HL.SW.v1.0.G034628	EG45-like domain containing protein	0.787	82.9838	3.91165e-08
HL.SW.v1.0.G034647	cyclin-U1-1	0.796	59.2713	0.459431
HL.SW.v1.0.G034651	GRF1-interacting factor 1	0.851	11.8342	0.0368706
HL.SW.v1.0.G034684	protein TIFY 5A-like	0.78	187.139	0.13823
HL.SW.v1.0.G034694	ATP synthase subunit epsilon, mitochondrial	0.852	2.89541	0.350175
HL.SW.v1.0.G034786	uncharacterized LOC21395095	0.764	8.55459	0.308238
HL.SW.v1.0.G034790	desiccation-related protein PCC13-62	0.735	27.6088	0.00858107
HL.SW.v1.0.G034794	probable WRKY transcription factor 40	0.757	6.52129	0.250228
HL.SW.v1.0.G034796	probable nucleoredoxin 1	0.802	9.29808	0.00489196
HL.SW.v1.0.G034805	calmodulin binding	0.778	28.1664	0.00291545
HL.SW.v1.0.G034976	abscisic acid receptor PYL9	0.873	3.76264	0.123514
HL.SW.v1.0.G034997	major latex allergen Hev b 5	0.675	10.9341	0.00312409
HL.SW.v1.0.G035014	thionin-2.4	0.752	22.5371	0.0233002
HL.SW.v1.0.G035044	30S ribosomal protein S16-2, chloroplastic/mitochondrial	0.831	4.73598	0.276731
HL.SW.v1.0.G035069	uncharacterized LOC21393584	0.844	5.27509	0.0264946
HL.SW.v1.0.G035090	40S ribosomal protein S14-3	0.919	80.2671	0.332702
HL.SW.v1.0.G035095	PREDICTED: trihelix transcription factor ASIL2	0.771	19.6001	0.000143171
HL.SW.v1.0.G035138	calcium-binding protein PBP1-like	0.846	84.8335	8.42125e-09
HL.SW.v1.0.G035144	uncharacterized protein At3g49055	0.799	23.7197	0.169088
HL.SW.v1.0.G035148	uncharacterized LOC21396492	0.867	4.51825	0.311326
HL.SW.v1.0.G035157	transcription factor DIVARICATA	0.735	17.2104	0.440057
HL.SW.v1.0.G035177	ubiquitin-40S ribosomal protein S27a-like	0.908	5.36467	0.0489413
HL.SW.v1.0.G035195	gibberellin-regulated protein 1	0.813	48.8049	0.0513156
HL.SW.v1.0.G035215	uncharacterized LOC21392636	0.738	5.51849	0.289643
HL.SW.v1.0.G035230	dehydration-responsive element-binding protein 1A	0.774	25.0929	0.00724557
HL.SW.v1.0.G035239	heme-binding-like protein At3g10130, chloroplastic	0.813	3.37667	0.423509
HL.SW.v1.0.G035288	glycine-rich protein	0.672	89.3118	2.01211e-05
HL.SW.v1.0.G035304	auxin-induced protein AUX22	0.778	7.87975	0.0360806
HL.SW.v1.0.G035308	uncharacterized LOC21384355	0.774	14.6425	0.0125584
HL.SW.v1.0.G035356	probable calcium-binding protein CML45	0.789	14.5601	0.000568949
HL.SW.v1.0.G035390	tropinone reductase homolog	0.728	9.61916	0.442753
HL.SW.v1.0.G035425	transcription factor MYB14	0.895	8.49271	0.0928329
HL.SW.v1.0.G035472	histone H2A variant 1	0.88	12.9811	0.285369
HL.SW.v1.0.G035473	non-specific lipid-transfer protein-like 1	0.827	4.13424	0.169671
HL.SW.v1.0.G035475	O-glucosyltransferase rumi homolog	0.792	4.55919	0.235115
HL.SW.v1.0.G035495	transcription factor SCREAM2	0.828	37.5115	0.35738
HL.SW.v1.0.G035503	THO complex subunit 4D	0.76	34.015	0.00231959
HL.SW.v1.0.G035505	2-dehydro-3-deoxyphosphooctonate aldolase 1	0.9	9.53696	0.0501094
HL.SW.v1.0.G035566	40S ribosomal protein S3-3	0.856	12.9704	0.0441378
HL.SW.v1.0.G035567	peroxisome biogenesis factor 10	0.844	5.43575	0.359166
HL.SW.v1.0.G035569	mannose/glucose-specific lectin	0.718	38.0489	0.0260596
HL.SW.v1.0.G035620	receptor-like serine/threonine-protein kinase At4g25390	0.763	6.10368	0.125455
HL.SW.v1.0.G035621	tRNA wybutosine-synthesizing protein 4	0.858	6.75369	0.0233764
HL.SW.v1.0.G035647	uncharacterized LOC21399442	0.881	5.23054	0.0600522
HL.SW.v1.0.G035666	60S ribosomal protein L11-1	0.896	3.55122	0.227131
HL.SW.v1.0.G035681	uncharacterized LOC103403575	0.811	106.646	1.34357e-05
HL.SW.v1.0.G035697	aspartyl protease AED3	0.818	5.65057	0.210067
HL.SW.v1.0.G035705	uncharacterized LOC112176614	0.773	29.1882	0.130649
HL.SW.v1.0.G035710	uncharacterized LOC21401682	0.852	70.4797	0.136544
HL.SW.v1.0.G035791	low-temperature-induced cysteine proteinase	0.752	18.9261	0.003396
HL.SW.v1.0.G035884	isopentenyl-diphosphate isomerase (IPP1)	0.989	13.0981	0.0249235
HL.SW.v1.0.G035889	coatomer subunit zeta-2	0.866	3.21858	0.376919
HL.SW.v1.0.G035922	zinc finger protein 593	0.886	5.76388	0.0440877
HL.SW.v1.0.G036058	uncharacterized LOC21395589	0.815	5.13117	0.246444
HL.SW.v1.0.G036077	remorin	0.751	38.1651	0.000108838
HL.SW.v1.0.G036120	eukaryotic translation initiation factor 2 subunit alpha homolog	0.874	3.49791	0.228288
HL.SW.v1.0.G036133	serpin-ZX	0.835	3.10166	0.305277
HL.SW.v1.0.G036152	histone H3.2	0.861	8.80586	0.12188
HL.SW.v1.0.G036177	dolichyl-diphosphooligosaccharide--protein glycosyltransferase 48 kda subunit	0.787	3.98168	0.296647
HL.SW.v1.0.G036218	monosaccharide-sensing protein 2	0.854	3.29475	0.392123
HL.SW.v1.0.G036255	non-specific lipid-transfer protein 1	0.679	150.605	0.0346811
HL.SW.v1.0.G036357	CASP-like protein 2D1	0.797	15.0311	0.360733
HL.SW.v1.0.G036410	uncharacterized LOC21400981	0.785	10.0396	0.280757
HL.SW.v1.0.G036462	cytosolic sulfotransferase 12	0.731	13.511	0.397046
HL.SW.v1.0.G036470	SNF1-related protein kinase regulatory subunit beta-2	0.815	3.22333	0.341167
HL.SW.v1.0.G036478	stress-response A/B barrel domain-containing protein HS1-like	0.743	6.71139	0.00949123
HL.SW.v1.0.G036515	NADH dehydrogenase [ubiquinone] 1 beta subcomplex subunit 7	0.897	10.8757	0.0707189
HL.SW.v1.0.G036542	protein ODORANT1	0.912	17.8563	0.437295
HL.SW.v1.0.G036553	spermidine coumaroyl-CoA acyltransferase	0.684	41.9635	0.314537
HL.SW.v1.0.G036580	protein CHUP1, chloroplastic	0.811	15.5764	0.000111494
HL.SW.v1.0.G036663	probable galacturonosyltransferase-like 1	0.827	29.4792	0.00318185
HL.SW.v1.0.G036744	uncharacterized LOC107425146	0.728	57.8205	0.181443
HL.SW.v1.0.G036749	auxin response factor 18	0.8	7.39041	0.0359688
HL.SW.v1.0.G036791	nadh-plastoquinone oxidoreductase subunit j	0.996	95.6942	0.0102998
HL.SW.v1.0.G036827	chorismate mutase 2	0.814	29.6854	4.3967e-06
HL.SW.v1.0.G036837	vitellogenin-2	0.738	8.78399	0.0232064
HL.SW.v1.0.G036844	ubiquitin-conjugating enzyme E2 10-like	0.926	6.51961	0.0282799
HL.SW.v1.0.G036850	multiple organellar RNA editing factor 3, mitochondrial	0.798	3.16222	0.429649
HL.SW.v1.0.G036959	bark storage protein A	0.746	7.23837	0.00704226
HL.SW.v1.0.G036972	UDP-N-acetylmuramate--L-alanine ligase-like	0.776	13.5121	0.0768261
HL.SW.v1.0.G037145	ER membrane protein complex subunit 10	0.813	3.54032	0.211309
HL.SW.v1.0.G037199	beta-glucosidase 24	0.761	6.8349	0.270952
HL.SW.v1.0.G037201	probable aspartyl aminopeptidase	0.848	33.1584	0.00876885
HL.SW.v1.0.G037223	uncharacterized LOC21404259	0.761	47.1547	5.02645e-06
HL.SW.v1.0.G037225	lecithin retinol acyltransferase	0.71	59.1726	0.0013601
HL.SW.v1.0.G037241	histone H2B-like	0.889	7.50055	0.0584959
HL.SW.v1.0.G037281	glutamine synthetase	0.815	3.60921	0.139553
HL.SW.v1.0.G037295	barwin	0.725	13.7393	0.0050378
HL.SW.v1.0.G037338	uncharacterized protein DDB_G0290685	0.719	3.46607	0.207679
HL.SW.v1.0.G037393	60S ribosomal protein L27	0.759	15.4269	0.00708096
HL.SW.v1.0.G037397	heavy metal-associated isoprenylated plant protein 39-like	0.744	6.79619	0.0572393
HL.SW.v1.0.G037462	uncharacterized LOC107429399	0.75	6.3872	0.0990646
HL.SW.v1.0.G037501	peptidyl-prolyl cis-trans isomerase CYP63	0.749	4.09491	0.147249
HL.SW.v1.0.G037519	soluble inorganic pyrophosphatase 4	0.893	12.1098	0.00112509
HL.SW.v1.0.G037579	protein MANNAN SYNTHESIS-RELATED 1	0.849	3.44209	0.213226
HL.SW.v1.0.G037588	dolichyl-diphosphooligosaccharide--protein glycosyltransferase subunit 1A	0.861	5.49515	0.117427
HL.SW.v1.0.G037601	uncharacterized LOC112025365	0.776	49.8128	0.257006
HL.SW.v1.0.G037706	uncharacterized LOC21403603	0.81	38.3859	0.324439
HL.SW.v1.0.G037712	protein indeterminate-domain 2	0.777	13.5514	0.334244
HL.SW.v1.0.G037736	mitochondrial proton/calcium exchanger protein	0.891	6.59348	0.280892
HL.SW.v1.0.G037776	acid phosphatase 1	0.84	7.32302	0.0178417
HL.SW.v1.0.G037847	sugar transport protein 5	0.794	6.84383	0.0419907
HL.SW.v1.0.G037922	Ficus awkeotsang major latex protein mRNA, complete cds	0.764	75.9435	0.0268817
HL.SW.v1.0.G037942	uncharacterized LOC18789142	0.853	5.68476	0.0205611
HL.SW.v1.0.G037965	uncharacterized LOC21407016	0.741	4.1655	0.194881
HL.SW.v1.0.G037968	uncharacterized LOC21400549	0.85	3.83798	0.271587
HL.SW.v1.0.G038042	uncharacterized LOC21394130	0.711	4.36871	0.31048
HL.SW.v1.0.G038093	protein GrpE	0.757	2.87439	0.373132
HL.SW.v1.0.G038094	phosphate carrier protein 3, mitochondrial	0.816	33.0883	0.102355
HL.SW.v1.0.G038100	lycopene beta cyclase, chloroplastic/chromoplastic	0.864	16.0582	0.0586093
HL.SW.v1.0.G038103	aspartate--trna cytoplasmic	0.854	11.3593	0.045261
HL.SW.v1.0.G038287	aldehyde dehydrogenase family 3 member F1	0.738	5.28219	0.213571
HL.SW.v1.0.G038319	ribosomal protein s7	1	10.8775	0.223159
HL.SW.v1.0.G038377	50s ribosomal protein 6	0.822	8.11121	0.229389
HL.SW.v1.0.G038380	U-box domain-containing protein 17	0.84	3.90803	0.148157
HL.SW.v1.0.G038459	protein DETOXIFICATION 12	0.822	34.5205	0.0254371
HL.SW.v1.0.G038614	PREDICTED: Prunus mume BTB/POZ domain-containing protein At3g09030	0.678	14.0365	0.00269711
HL.SW.v1.0.G038640	protein trichome birefringence-like 19	0.789	3.17581	0.388373
HL.SW.v1.0.G038644	uncharacterized LOC110770158	0.786	37.5998	0.0386504
HL.SW.v1.0.G038649	(-)-isopiperitenol/(-)-carveol dehydrogenase, mitochondrial	0.722	56.6369	0.0302938
HL.SW.v1.0.G038657	acyl carrier protein mitochondrial	0.814	7.61697	0.147967
HL.SW.v1.0.G038666	ethylene-responsive transcription factor ERF017	0.753	239.857	4.84385e-09
HL.SW.v1.0.G038776	uncharacterized LOC21408329	0.743	37.3286	0.093183
HL.SW.v1.0.G038802	probable pectate lyase 8	0.866	18.0291	0.00154546
HL.SW.v1.0.G038807	putative pentatricopeptide repeat-containing protein At5g09950	0.854	65.6247	0.418449
HL.SW.v1.0.G038829	selenoprotein K	0.778	4.06365	0.129339
HL.SW.v1.0.G038871	uncharacterized LOC21391545	0.846	3.1369	0.284649
HL.SW.v1.0.G039008	uncharacterized LOC112093170	0.846	6.12952	0.424796
HL.SW.v1.0.G039098	anaphase-promoting complex subunit 11-like	0.94	11.2419	0.117476
HL.SW.v1.0.G039171	CBL-interacting serine/threonine-protein kinase 1	0.829	3.87535	0.304686
HL.SW.v1.0.G039172	PREDICTED: Juglans regia putative hydrolase YtaP	0.785	6.35554	0.0465516
HL.SW.v1.0.G039215	probable WRKY transcription factor 11	0.805	4.79636	0.22499
HL.SW.v1.0.G039217	molybdopterin synthase sulfur carrier subunit	0.807	10.762	0.293545
HL.SW.v1.0.G039304	GATA transcription factor 4	0.716	6.94607	0.0937067
HL.SW.v1.0.G039319	clathrin heavy chain 1	0.812	14.6763	0.0494228
HL.SW.v1.0.G039325	eukaryotic translation initiation factor 2D	0.801	5.06478	0.0932078
HL.SW.v1.0.G039335	sulfated surface glycoprotein 185	0.691	84.9018	0.000265432
HL.SW.v1.0.G039350	dehydration-responsive element-binding protein 1E	0.741	54.0401	0.00161701
HL.SW.v1.0.G039361	protein CMS1	0.76	4.73238	0.225477
HL.SW.v1.0.G039374	accelerated cell death 11	0.81	3.21503	0.327583
HL.SW.v1.0.G039426	(R)-mandelonitrile lyase 1	0.703	42.4679	9.07624e-07
HL.SW.v1.0.G039475	DNA-directed RNA polymerases II, IV and V subunit 6A-like	0.828	6.78463	0.0158549
HL.SW.v1.0.G039484	TMV resistance protein N	0.776	10.5897	0.436421
HL.SW.v1.0.G039556	nuclear valosin-containing protein-like	0.819	5.31872	0.0494228
HL.SW.v1.0.G039573	ninja-family protein AFP3	0.729	12.3888	0.00939365
HL.SW.v1.0.G039584	uncharacterized LOC103428200	0.815	12.2374	0.0462271
HL.SW.v1.0.G039611	non-specific lipid-transfer protein 1	0.727	30.0864	6.02882e-05
HL.SW.v1.0.G039616	uncharacterized LOC21403124	0.729	7.52608	0.0213832
HL.SW.v1.0.G039656	uncharacterized LOC21406123	0.79	3.26619	0.432919
HL.SW.v1.0.G039690	acyl carrier protein 1, chloroplastic	0.871	4.46974	0.149048
HL.SW.v1.0.G039775	remorin	0.798	7.12668	0.439301
HL.SW.v1.0.G039782	transcription factor HHO5-like	0.657	3.59869	0.436822
HL.SW.v1.0.G039798	probable cyclic nucleotide-gated ion channel 20, chloroplastic	0.798	15.8971	0.0219131
HL.SW.v1.0.G039845	uncharacterized LOC107415039	0.832	3.72901	0.411518
HL.SW.v1.0.G039907	PREDICTED: Momordica charantia mitochondrial import receptor subunit TOM7-1-like	0.792	6.69537	0.0443031
HL.SW.v1.0.G039936	PREDICTED: Juglans regia uncharacterized LOC109004895	0.823	69.2646	0.390242
HL.SW.v1.0.G039959	PREDICTED: Durio zibethinus umecyanin-like	0.775	16.37	0.00734812
HL.SW.v1.0.G039968	protein SIEVE ELEMENT OCCLUSION B	0.76	3.02002	0.438391
HL.SW.v1.0.G039996	receptor-like protein EIX2	0.746	135.431	0.0440776
HL.SW.v1.0.G040002	probable GMP synthase [glutamine-hydrolyzing]	0.774	9.9109	0.00481947
HL.SW.v1.0.G040003	WRKY transcription factor (Wrky2 gene)	0.999	3.70055	0.436257
HL.SW.v1.0.G040055	E3 ubiquitin-protein ligase RHA2A	0.745	91.7588	0.0832527
HL.SW.v1.0.G040089	GDSL esterase/lipase EXL3	0.782	5.0004	0.0963674
HL.SW.v1.0.G040120	26S proteasome non-ATPase regulatory subunit 11 homolog	0.84	3.76662	0.139782
HL.SW.v1.0.G040222	ribosomal RNA processing protein 1 homolog	0.741	3.31647	0.258788
HL.SW.v1.0.G040315	lamin-like protein	0.822	8.27317	0.138148
HL.SW.v1.0.G040329	beta-glucosidase 44	0.83	3.50356	0.250863
HL.SW.v1.0.G040330	beta-glucosidase 44-like	0.84	5.71096	0.0260343
HL.SW.v1.0.G040350	RNA-binding protein 24-B	0.852	4.30977	0.338594
HL.SW.v1.0.G040402	putative pre-16S rRNA nuclease	0.8	40.5684	3.44628e-05
HL.SW.v1.0.G040424	uncharacterized LOC21405142	0.795	34.1969	0.0682039
HL.SW.v1.0.G040506	dolichol-phosphate mannose synthase subunit 2	0.871	13.4079	0.27657
HL.SW.v1.0.G040521	pentatricopeptide repeat-containing protein At4g02820, mitochondrial	0.806	11.4371	0.00152296
HL.SW.v1.0.G040531	protein NETWORKED 4A	0.761	3.93894	0.296647
HL.SW.v1.0.G040601	protein THYLAKOID ASSEMBLY 8, chloroplastic	0.752	74.1082	0.0262315
HL.SW.v1.0.G040662	agamous-like MADS-box protein AGL1	0.84	31.8693	0.435904
HL.SW.v1.0.G040664	WEB family protein At3g51220	0.733	29.3315	5.8526e-05
HL.SW.v1.0.G040668	ribosome biogenesis protein BOP1 homolog	0.828	7.58115	0.0531532
HL.SW.v1.0.G040726	synaptotagmin-2	0.868	104.578	1.67666e-08
HL.SW.v1.0.G040751	PREDICTED: Durio zibethinus 26S proteasome non-ATPase regulatory subunit 13 homolog A-like	0.83	5.70487	0.0932485
HL.SW.v1.0.G040763	F-box protein At4g18380	0.7	24.5686	0.000234363
HL.SW.v1.0.G040765	eukaryotic translation initiation factor 4E-1	0.816	5.42928	0.0624753
HL.SW.v1.0.G040773	leucoanthocyanidin reductase-like	0.81	41.0672	5.98713e-07
HL.SW.v1.0.G040783	40S ribosomal protein S15a-1	0.841	3.96454	0.226231
HL.SW.v1.0.G040787	vesicle-associated protein 1-2	0.831	2.81042	0.381812
HL.SW.v1.0.G040817	tubby-like F-box protein 8	0.88	2.75724	0.429381
HL.SW.v1.0.G040821	receptor-like protein kinase HSL1	0.766	9.62782	0.0886421
HL.SW.v1.0.G040863	uncharacterized LOC114313842	0.827	124.045	0.00435854
HL.SW.v1.0.G040870	molybdate-anion transporter	0.858	3.27319	0.34207
HL.SW.v1.0.G040888	histone H4	0.9	22.4978	0.134591
HL.SW.v1.0.G040927	probable BOI-related E3 ubiquitin-protein ligase 3	0.69	54.6617	5.29841e-05
HL.SW.v1.0.G040965	palmitoyl-acyl carrier protein thioesterase, chloroplastic	0.84	19.5884	0.00461292
HL.SW.v1.0.G041026	chaperone protein dnaJ 8, chloroplastic	0.805	2.71321	0.410761
HL.SW.v1.0.G041102	TPA_exp: Cannabis sativa prenyltransferase 5 (PT5) mRNA, complete cds	0.752	27.8941	0.0764668
HL.SW.v1.0.G041118	protein YIPF5 homolog	0.809	49.5589	0.00477733
HL.SW.v1.0.G041171	protein NRT1/ PTR FAMILY 6.4	0.818	8.70671	0.172832
HL.SW.v1.0.G041183	E3 ubiquitin-protein ligase RHA1B-like	0.752	13.5115	0.00430404
HL.SW.v1.0.G041198	splicing factor 3A subunit 2-like	0.818	5.63856	0.0959965
HL.SW.v1.0.G041363	transmembrane protein 53	0.807	9.04205	0.0651565
HL.SW.v1.0.G041373	zinc finger CCCH domain-containing protein 20	0.752	4.46787	0.0600564
HL.SW.v1.0.G041386	60S acidic ribosomal protein P2B	0.789	5.30199	0.036192
HL.SW.v1.0.G041395	gibberellin-regulated protein 6	0.889	16.7266	0.0155968
HL.SW.v1.0.G041399	alkane hydroxylase MAH1-like	0.795	7.93496	0.00628038
HL.SW.v1.0.G041424	probable nucleoredoxin 1	0.812	8.68977	0.00491059
HL.SW.v1.0.G041434	60s ribosomal protein l21 isoform 1	0.831	4.96638	0.0500833
HL.SW.v1.0.G041439	PREDICTED: Prunus mume patatin-like protein 3	0.795	32.6814	4.21895e-05
HL.SW.v1.0.G041458	ribosomal protein s3	0.988	30.9672	0.00847638
HL.SW.v1.0.G041467	18 kDa seed maturation protein	0.718	5.89452	0.0190786
HL.SW.v1.0.G041473	coatomer subunit delta	0.843	11.0796	0.0215469
HL.SW.v1.0.G041507	protein trichome birefringence-like 5	0.814	5.74622	0.0582418
HL.SW.v1.0.G041559	F-box protein At3g12350	0.772	5.13198	0.0753955
HL.SW.v1.0.G041564	G2/mitotic-specific cyclin S13-7-like	0.77	4.84631	0.404638
HL.SW.v1.0.G041567	sulfite exporter TauE/SafE family protein 3	0.824	4.13392	0.138196
HL.SW.v1.0.G041571	uncharacterized LOC21401689	0.798	4.51647	0.270383
HL.SW.v1.0.G041648	multiple myeloma tumor-associated protein 2 homolog	0.807	3.65577	0.189222
HL.SW.v1.0.G041667	60S ribosomal protein L7-2	0.832	2.70843	0.410083
HL.SW.v1.0.G041668	GEM-like protein 4	0.823	11.2641	0.00465968
HL.SW.v1.0.G041711	60S ribosomal protein L37a	0.916	11.9702	0.000323265
HL.SW.v1.0.G041742	bidirectional sugar transporter SWEET1	0.752	6.0271	0.0523844
HL.SW.v1.0.G041755	GDSL esterase/lipase CPRD49	0.863	4.8609	0.0759325
HL.SW.v1.0.G041763	AT-hook motif nuclear-localized protein 1	0.816	9.20154	0.0551345
HL.SW.v1.0.G041806	protein SIEVE ELEMENT OCCLUSION B	0.774	9.2705	0.00586026
HL.SW.v1.0.G041820	reticulon-4-interacting protein 1, mitochondrial	0.888	8.10771	0.00968537
HL.SW.v1.0.G041831	scarecrow-like protein 21	0.775	11.9499	0.0116137
HL.SW.v1.0.G041835	BTB/POZ domain-containing protein At1g67900	0.836	3.5983	0.219071
HL.SW.v1.0.G041836	uncharacterized LOC110627882	0.871	4.73439	0.237937
HL.SW.v1.0.G041848	anthocyanidin reductase ((2S)-flavan-3-ol-forming)	0.853	6.52013	0.127748
HL.SW.v1.0.G041880	nuclear transcription factor Y subunit B-1	0.867	3.66425	0.258447
HL.SW.v1.0.G042041	protein STRICTOSIDINE SYNTHASE-LIKE 12	0.788	16.925	0.00236194
HL.SW.v1.0.G042081	probable pectate lyase 1	0.854	3.03493	0.430406
HL.SW.v1.0.G042158	putative calcium-binding protein CML19	0.81	40.3387	0.000334978
HL.SW.v1.0.G042161	flavonol synthase/flavanone 3-hydroxylase	0.74	8.05397	0.052929
HL.SW.v1.0.G042203	non-specific phospholipase C6	0.855	6.78403	0.012718
HL.SW.v1.0.G042207	gibberellin 20 oxidase 3	0.724	37.9996	0.154454
HL.SW.v1.0.G042251	zinc finger CCCH domain-containing protein 14	0.784	3.53239	0.408235
HL.SW.v1.0.G042259	RNA-directed DNA methylation 4	0.724	36.0135	2.3298e-05
HL.SW.v1.0.G042263	40S ribosomal protein S28	0.924	10.3416	0.248731
HL.SW.v1.0.G042342	uncharacterized LOC21392347	0.813	5.73188	0.020793
HL.SW.v1.0.G042390	probable sphingolipid transporter spinster homolog 2	0.814	29.7131	0.0101055
HL.SW.v1.0.G042413	cytochrome P450 71A24	0.717	37.4985	0.000685596
HL.SW.v1.0.G042468	mannose glucose-specific lectin-like isoform x1	0.722	115.316	0.00326811
HL.SW.v1.0.G042487	ATP-dependent DNA helicase 2 subunit KU80	0.839	19.9574	0.0713034
HL.SW.v1.0.G042540	uncharacterized LOC21386311	0.778	4.07259	0.176704
HL.SW.v1.0.G042633	gibberellin-regulated protein 1	0.813	21.6655	0.3924
HL.SW.v1.0.G042674	putative cyclic nucleotide-gated ion channel 13	0.738	6.92716	0.259805
HL.SW.v1.0.G042679	Boehmeria nivea small auxin up regulated protein (SAUR03) mRNA, complete cds	0.814	77.2193	0.344993
HL.SW.v1.0.G042696	RNA-binding protein NOB1	0.819	4.01011	0.364548
HL.SW.v1.0.G042733	transcription factor PRE4	0.761	75.913	7.09475e-06
HL.SW.v1.0.G042742	protein GRAVITROPIC IN THE LIGHT 1-like	0.785	9.43021	0.0176915
HL.SW.v1.0.G042743	rRNA-processing protein fcf2	0.77	3.98945	0.225688
HL.SW.v1.0.G042767	NADH dehydrogenase [ubiquinone] flavoprotein 1, mitochondrial	0.889	2.79719	0.357508
HL.SW.v1.0.G042826	cytochrome P450 71B37	0.803	4.21209	0.284788
HL.SW.v1.0.G042857	60S ribosomal protein L13-1	0.828	19.7496	0.00322602
HL.SW.v1.0.G042859	uncharacterized LOC21390089	0.745	7.07179	0.0197878
HL.SW.v1.0.G042860	protein SRC2	0.771	4.4673	0.0886421
HL.SW.v1.0.G042877	uncharacterized LOC21408952	0.762	5.57932	0.0668099
HL.SW.v1.0.G043224	nucleolar protein 56	0.835	3.22768	0.426257
HL.SW.v1.0.G043235	UBX domain-containing protein 1	0.879	4.44549	0.081146
HL.SW.v1.0.G043287	chloroplast processing peptidase	0.839	115.703	9.64123e-05
HL.SW.v1.0.G043288	4-coumarate--CoA ligase-like 1	0.79	18.261	0.0417142
HL.SW.v1.0.G043307	uncharacterized LOC21395589	0.817	24.4184	0.00460507
HL.SW.v1.0.G043348	protein RDM1	0.849	9.93922	0.0351349
HL.SW.v1.0.G043377	alpha-dioxygenase 1	0.802	52.6775	0.0215065
HL.SW.v1.0.G043379	60S acidic ribosomal protein P3	0.785	7.19331	0.0125934
HL.SW.v1.0.G043389	serine/threonine-protein kinase BSK6-like	0.876	19.1199	0.0360808
HL.SW.v1.0.G043462	non-functional pseudokinase ZED1-like	0.724	27.22	0.00206434
HL.SW.v1.0.G043490	DNA polymerase epsilon subunit 3	0.811	4.44631	0.140101
HL.SW.v1.0.G043501	vacuolar-processing enzyme	0.839	5.24299	0.124046
HL.SW.v1.0.G043510	PREDICTED: 21 kDa protein	0.717	6.531	0.316444
HL.SW.v1.0.G043525	heavy metal-associated isoprenylated plant protein 3	0.726	6.0808	0.252214
HL.SW.v1.0.G043595	uncharacterized LOC21402467	0.809	4.3084	0.280625
HL.SW.v1.0.G043597	non-specific lipid transfer protein precursor	0.741	38.8697	4.21895e-05
HL.SW.v1.0.G043605	glutamate decarboxylase	0.751	7.64771	0.046479
HL.SW.v1.0.G043700	transcription factor TCP9	0.727	4.6773	0.46356
HL.SW.v1.0.G043705	aquaporin NIP6-1	0.845	17.053	0.00736448
HL.SW.v1.0.G043769	probable signal peptidase complex subunit 1	0.833	21.2668	0.0014592
HL.SW.v1.0.G043824	xyloglucanase inhibitor 2	0.804	66.9915	0.0458381
HL.SW.v1.0.G043851	calmodulin-like protein 3	0.849	81.5201	0.104489
HL.SW.v1.0.G043855	vignain	0.824	34.73	0.000493335
HL.SW.v1.0.G043938	DNA-binding protein S1FA	0.814	4.41494	0.0713785
HL.SW.v1.0.G043958	mulatexin-like	0.747	92.9623	0.0879883
HL.SW.v1.0.G043978	basic form of pathogenesis-related protein 1-like	0.758	23.1021	0.0104522
HL.SW.v1.0.G043992	mitochondrial import receptor subunit TOM9-2	0.828	16.1629	0.00596046
HL.SW.v1.0.G044000	pathogenesis-related protein	0.831	40.8221	5.98713e-07
HL.SW.v1.0.G044078	pathogenesis-related protein 5	0.793	11.9996	0.00113814
HL.SW.v1.0.G044103	LOB domain-containing protein 40	0.754	20.5475	0.200774
HL.SW.v1.0.G044113	probable receptor-like serine/threonine-protein kinase At4g34500	0.781	44.574	0.00129943
HL.SW.v1.0.G044161	inorganic pyrophosphatase 1	0.8	5.87335	0.433697
HL.SW.v1.0.G044240	switch-associated protein 70	0.84	4.26243	0.148025
HL.SW.v1.0.G044258	aquaporin SIP1-1	0.762	8.56488	0.0428848
HL.SW.v1.0.G044260	E3 ubiquitin-protein ligase PUB23-like	0.713	40.4038	8.37999e-05
HL.SW.v1.0.G044319	uncharacterized LOC21386634	0.77	12.46	0.0320968
HL.SW.v1.0.G044322	glucomannan 4-beta-mannosyltransferase 9	0.864	4.18129	0.340244
HL.SW.v1.0.G044340	cysteine-rich receptor-like protein kinase 25	0.686	6.04186	0.0745738
HL.SW.v1.0.G044357	probable phospholipid-transporting ATPase 8	0.852	3.64554	0.40951
HL.SW.v1.0.G044391	BES1/BZR1 homolog protein 4	0.762	87.6312	0.0943447
HL.SW.v1.0.G044416	dnaJ homolog subfamily B member 3	0.777	3.16048	0.408235
HL.SW.v1.0.G044495	transcription factor bHLH162	0.821	4.68763	0.131581
HL.SW.v1.0.G044577	50S ribosomal protein L7/L12-like	0.839	69.6948	0.136598
HL.SW.v1.0.G044607	SMR domain-containing protein At5g58720	0.779	4.15863	0.156823
HL.SW.v1.0.G044612	homeobox-leucine zipper protein ATHB-14	0.862	18.9225	0.00693208
HL.SW.v1.0.G044623	metalloendoproteinase 1-MMP-like	0.756	13.4356	0.290035
HL.SW.v1.0.G044629	uncharacterized LOC18588916	0.74	7.96744	0.287319
HL.SW.v1.0.G044754	VHS domain-containing protein At3g16270	0.83	3.42329	0.334365
HL.SW.v1.0.G044878	arabinogalactan peptide 13	0.778	97.1608	0.27468
HL.SW.v1.0.G044890	CDGSH iron-sulfur domain-containing protein NEET	0.878	3.95294	0.121648
HL.SW.v1.0.G044903	glucan endo-1,3-beta-glucosidase-like	0.762	7.98785	0.0319677
HL.SW.v1.0.G044926	sucrose synthase	0.864	9.7398	0.00678177
HL.SW.v1.0.G044960	uncharacterized LOC110771653	0.825	5.16631	0.187514
HL.SW.v1.0.G044963	NADH-ubiquinone oxidoreductase 20.9 kDa subunit	0.867	31.5425	6.02882e-05
HL.SW.v1.0.G044998	berberine bridge enzyme-like 19	0.727	15.3779	0.00313482
HL.SW.v1.0.G045014	glutathione S-transferase U17	0.75	3.07711	0.251357
HL.SW.v1.0.G045020	pyridoxal kinase	0.887	95.5841	0.282978
HL.SW.v1.0.G045093	uncharacterized LOC21389162	0.778	10.0153	0.0436144
HL.SW.v1.0.G045147	proteinase inhibitor	0.75	596.375	1.4732e-06
HL.SW.v1.0.G045186	low-temperature-induced 78 kDa protein	0.702	5.00532	0.358528
HL.SW.v1.0.G045232	uncharacterized LOC18785476	0.811	10.0201	0.0413389
HL.SW.v1.0.G045255	uncharacterized LOC21401067	0.778	3.55848	0.246446
HL.SW.v1.0.G045306	chalcone isomerase-like protein 1	0.904	8.38368	3.15301e-07
HL.SW.v1.0.G045338	GPI-anchored protein LLG1	0.779	5.83614	0.11353
HL.SW.v1.0.G045403	enolase	0.882	10.3786	0.0138702
HL.SW.v1.0.G045439	L-ascorbate oxidase homolog	0.8	12.1582	0.00561821
HL.SW.v1.0.G045448	histone H2A.1	0.826	5.3926	0.0407462
HL.SW.v1.0.G045503	auxin-responsive protein SAUR36	0.728	7.46059	0.0905307
HL.SW.v1.0.G045509	40S ribosomal protein S25-like	0.885	49.9657	4.79525e-06
HL.SW.v1.0.G045510	40S ribosomal protein S25	0.882	3.54167	0.18698
HL.SW.v1.0.G045521	nuclear pore complex protein GP210	0.871	3.1778	0.341559
HL.SW.v1.0.G045546	endochitinase EP3	0.718	50.5196	6.10962e-07
HL.SW.v1.0.G045556	nuclear transport factor 2	0.871	3.59466	0.179721
HL.SW.v1.0.G045590	60s acidic ribosomal protein p2-like	0.883	9.84061	0.00288741
HL.SW.v1.0.G045601	probable WRKY transcription factor 9	0.719	52.4849	0.0776408
HL.SW.v1.0.G045665	3-oxoacyl-[acyl-carrier-protein] synthase I, chloroplastic	0.835	7.14498	0.157501
HL.SW.v1.0.G045666	auxin response factor 9	0.794	5.43058	0.232829
HL.SW.v1.0.G045678	serine/threonine-protein kinase STY13	0.852	3.86756	0.200774
HL.SW.v1.0.G045767	mitotic spindle checkpoint protein BUBR1	0.804	34.7665	0.0863399
HL.SW.v1.0.G045828	protein TIFY 9	0.735	16.5284	0.000657088
HL.SW.v1.0.G045836	palmitoyl-acyl carrier protein thioesterase, chloroplastic	0.842	3.7652	0.103065
HL.SW.v1.0.G045846	shikimate kinase, chloroplastic	0.796	7.37589	0.157034
HL.SW.v1.0.G045864	UDP-N-acetylmuramate--L-alanine ligase-like	0.731	50.3339	0.00012689
HL.SW.v1.0.G045879	protein DETOXIFICATION 41	0.868	94.6774	0.00293916
HL.SW.v1.0.G045939	branched-chain-amino-acid aminotransferase-like protein 1	0.856	5.43984	0.236729
HL.SW.v1.0.G045944	histone H4	0.868	22.3677	0.00310095
HL.SW.v1.0.G046013	40S ribosomal protein S6	0.879	16.0734	0.00555924
HL.SW.v1.0.G046202	probable ribosome biogenesis protein RLP24	0.776	3.35531	0.366681
HL.SW.v1.0.G046205	uncharacterized LOC21401695	0.779	6.68694	0.364545
HL.SW.v1.0.G046216	uncharacterized LOC21403881	0.771	42.0045	0.001606
HL.SW.v1.0.G046225	protein ENHANCED DISEASE RESISTANCE 2	0.853	11.3396	0.0605523
HL.SW.v1.0.G046310	ferredoxin--NADP reductase, root isozyme, chloroplastic	0.733	16.8848	0.229389
HL.SW.v1.0.G046338	putative leucine-rich repeat receptor-like serine/threonine-protein kinase At2g19230	0.698	9.44528	0.0273356
HL.SW.v1.0.G046361	serpin-ZX	0.683	19.8537	0.06376
HL.SW.v1.0.G046396	probable protein phosphatase 2C 12	0.887	8.26564	0.0575824
HL.SW.v1.0.G046401	serine/threonine-protein kinase SAPK3	0.857	4.26515	0.268609
HL.SW.v1.0.G046417	uncharacterized LOC21400216	0.743	3.62512	0.333346
HL.SW.v1.0.G046449	DEAD-box ATP-dependent RNA helicase 13	0.759	6.85114	0.0486969
HL.SW.v1.0.G046459	gibberellin-regulated protein 14	0.858	7.65716	0.0679743
HL.SW.v1.0.G046462	uncharacterized transporter C405.03c	0.851	3.82021	0.206947
HL.SW.v1.0.G046546	uncharacterized LOC21397334	0.835	3.47289	0.17625
HL.SW.v1.0.G046567	pollen-specific protein c13-like	0.744	14.9108	0.00232152
HL.SW.v1.0.G046576	glutaredoxin-C9	0.749	4.45804	0.269339
HL.SW.v1.0.G046581	calcium-binding protein PBP1	0.807	43.2048	3.85514e-05
HL.SW.v1.0.G046585	histone H3.2	0.876	8.68995	0.0119714
HL.SW.v1.0.G046610	mitochondrial carrier protein MTM1	0.745	69.2509	1.93609e-05
HL.SW.v1.0.G046635	uncharacterized LOC21405829	0.743	4.74493	0.16039
HL.SW.v1.0.G046647	monoacylglycerol lipase	0.694	17.1088	0.0118622
HL.SW.v1.0.G046648	monoacylglycerol lipase	0.76	16.4562	0.0156914
HL.SW.v1.0.G046658	boron transporter 1	0.847	6.96045	0.290855
HL.SW.v1.0.G046663	uncharacterized LOC21386747	0.734	36.6236	3.85514e-05
HL.SW.v1.0.G046704	putative pentatricopeptide repeat-containing protein At5g37570	0.737	71.777	0.372985
HL.SW.v1.0.G046730	40S ribosomal protein S13	0.913	27.2244	0.00150202

## Sheet: Down-Regulated
Query	Description	Similarity	Fold change	p-value
HL.SW.v1.0.G000008	thioredoxin-like protein 4B	0.847	-60.7883	0.0670592
HL.SW.v1.0.G000014	probable glutathione S-transferase	0.805	-2.92538	0.299754
HL.SW.v1.0.G000058	probable E3 ubiquitin-protein ligase ARI8	0.841	-97.8563	1.06783e-05
HL.SW.v1.0.G000103	trafficking protein particle complex subunit 11	0.825	-3.73309	0.370956
HL.SW.v1.0.G000152	uncharacterized LOC18778403	0.747	-55.2869	0.0943447
HL.SW.v1.0.G000177	uncharacterized LOC21389733	0.74	-21.7454	0.0504972
HL.SW.v1.0.G000203	uncharacterized oxidoreductase in pyp 5'region	0.802	-25.7892	0.369617
HL.SW.v1.0.G000222	uncharacterized LOC21390318	0.779	-64.5808	0.0428855
HL.SW.v1.0.G000226	dual specificity protein phosphatase 1	0.768	-61.4147	0.0456625
HL.SW.v1.0.G000243	uncharacterized LOC21405807	0.871	-6.90761	0.37967
HL.SW.v1.0.G000256	40S ribosomal protein S16-like	0.906	-5.88331	0.18159
HL.SW.v1.0.G000257	40S ribosomal protein S16-like	0.906	-5.3388	0.270551
HL.SW.v1.0.G000264	patatin-like protein 2	0.719	-10.208	0.0428361
HL.SW.v1.0.G000266	patatin-like protein 2	0.699	-57.8976	0.408235
HL.SW.v1.0.G000317	F-box/LRR-repeat protein At1g06630	0.675	-86.814	0.0143412
HL.SW.v1.0.G000350	NLR family CARD domain-containing protein 3	0.877	-4.30218	0.161416
HL.SW.v1.0.G000364	transcription factor bHLH115	0.854	-75.9819	4.2022e-06
HL.SW.v1.0.G000381	L-type lectin-domain containing receptor kinase IV.1	0.722	-32.62	0.0118916
HL.SW.v1.0.G000391	transcription factor PRE6	0.895	-78.4025	0.181135
HL.SW.v1.0.G000400	glutamate receptor 3.6	0.789	-6.80781	0.187951
HL.SW.v1.0.G000406	uncharacterized LOC21390109	0.725	-29.6969	0.457308
HL.SW.v1.0.G000408	cucumisin	0.749	-20.998	0.297053
HL.SW.v1.0.G000425	uncharacterized LOC21391175	0.836	-32.8035	0.232545
HL.SW.v1.0.G000448	ferrochelatase-2, chloroplastic	0.81	-3.09112	0.437883
HL.SW.v1.0.G000453	magnesium-protoporphyrin IX monomethyl ester [oxidative] cyclase, chloroplastic	0.859	-2.76619	0.327633
HL.SW.v1.0.G000465	50S ribosomal protein L35, chloroplastic-like	0.803	-2.96832	0.326151
HL.SW.v1.0.G000481	thioredoxin-like 2, chloroplastic	0.831	-5.12592	0.0650241
HL.SW.v1.0.G000522	probable protein phosphatase 2C 34	0.814	-6.36611	0.444778
HL.SW.v1.0.G000572	uncharacterized LOC21386017	0.798	-6.21461	0.412394
HL.SW.v1.0.G000581	protein SRG1-like	0.774	-42.2616	0.163078
HL.SW.v1.0.G000589	uncharacterized LOC21403847	0.833	-6.57484	0.406287
HL.SW.v1.0.G000591	uncharacterized LOC21403954	0.854	-5.12931	0.179984
HL.SW.v1.0.G000593	GATA transcription factor 24	0.888	-40.4651	0.00223849
HL.SW.v1.0.G000624	ribosomal RNA processing protein 36 homolog	0.769	-35.2708	0.0173052
HL.SW.v1.0.G000670	eukaryotic translation initiation factor 2A	0.826	-36.8292	0.298939
HL.SW.v1.0.G000671	eukaryotic translation initiation factor 2A	0.831	-34.0261	0.238221
HL.SW.v1.0.G000699	atp synthase cf1 alpha subunit	1	-86.3983	0.0401254
HL.SW.v1.0.G000705	O-acyltransferase WSD1-like	0.703	-39.831	0.388042
HL.SW.v1.0.G000709	EH domain-containing protein 1	0.857	-5.99723	0.29196
HL.SW.v1.0.G000710	trihelix transcription factor ASIL2	0.751	-26.19	0.415641
HL.SW.v1.0.G000713	dihydrolipoyl dehydrogenase 1, mitochondrial	0.852	-4.4551	0.431805
HL.SW.v1.0.G000715	uncharacterized LOC112025754	0.75	-6.83461	0.152274
HL.SW.v1.0.G000744	F-box/kelch-repeat protein At3g61590	0.857	-95.2645	0.0108381
HL.SW.v1.0.G000758	zinc transporter 4, chloroplastic	0.766	-99.3041	0.0713034
HL.SW.v1.0.G000770	probable magnesium transporter NIPA2	0.836	-26.3397	0.422673
HL.SW.v1.0.G000776	pentatricopeptide repeat-containing protein At3g13150	0.763	-75.5526	0.0603466
HL.SW.v1.0.G000786	histidine protein methyltransferase 1 homolog	0.806	-43.2792	0.129788
HL.SW.v1.0.G000801	coiled-coil domain-containing protein SCD2	0.828	-6.59527	0.0589778
HL.SW.v1.0.G000804	RING-H2 finger protein ATL47-like	0.811	-75.1268	0.0292926
HL.SW.v1.0.G000805	AP-1 complex subunit gamma-2	0.841	-17.171	0.224472
HL.SW.v1.0.G000814	oxysterol-binding protein-related protein 2A	0.805	-4.72178	0.342476
HL.SW.v1.0.G000848	putative hydrolase C777.06c	0.864	-4.59664	0.145924
HL.SW.v1.0.G000860	L-ascorbate peroxidase 3	0.89	-91.3117	4.96105e-05
HL.SW.v1.0.G000879	sorbitol dehydrogenase	0.878	-23.5552	0.0034168
HL.SW.v1.0.G000900	LEC14B protein	0.857	-3.27155	0.327633
HL.SW.v1.0.G000906	probable LRR receptor-like serine/threonine-protein kinase At1g53440	0.796	-33.6996	0.261722
HL.SW.v1.0.G000923	ABC transporter I family member 11, chloroplastic	0.871	-3.59248	0.395914
HL.SW.v1.0.G000943	probable plastidic glucose transporter 3	0.865	-26.5357	0.390904
HL.SW.v1.0.G000962	CBS domain-containing protein CBSCBSPB3	0.826	-9.29752	0.0231949
HL.SW.v1.0.G000986	ferric reduction oxidase 8, mitochondrial	0.808	-59.5642	0.0854403
HL.SW.v1.0.G000987	L-type lectin-domain containing receptor kinase S.1	0.75	-4.70618	0.452788
HL.SW.v1.0.G000989	MAP3K epsilon protein kinase 1	0.915	-89.8498	0.0580742
HL.SW.v1.0.G001033	probable ribonuclease P/MRP protein subunit POP5	0.811	-37.3936	0.00858452
HL.SW.v1.0.G001067	UPF0061 protein azo1574	0.846	-11.2703	0.119709
HL.SW.v1.0.G001090	putative oxidoreductase TDA3	0.816	-10.5886	0.0586335
HL.SW.v1.0.G001095	carbamoyl-phosphate synthase large chain, chloroplastic	0.841	-6.85698	0.0562808
HL.SW.v1.0.G001161	uncharacterized LOC18775547	0.719	-41.2407	0.204463
HL.SW.v1.0.G001189	protein GLUTAMINE DUMPER 2	0.754	-56.2059	0.0885245
HL.SW.v1.0.G001201	actin-depolymerizing factor	0.889	-4.3896	0.316098
HL.SW.v1.0.G001203	uncharacterized LOC107419752	0.758	-38.9055	0.155272
HL.SW.v1.0.G001226	uncharacterized LOC21394616	0.79	-9.33216	0.393027
HL.SW.v1.0.G001250	CRM-domain containing factor CFM2, chloroplastic	0.811	-10.6042	0.0756877
HL.SW.v1.0.G001256	serine/threonine-protein kinase STY17	0.823	-11.3895	0.105856
HL.SW.v1.0.G001266	uncharacterized LOC21398216	0.818	-50.571	0.4072
HL.SW.v1.0.G001274	kinesin-like protein KIN-7D, mitochondrial	0.851	-17.5633	0.339949
HL.SW.v1.0.G001284	root phototropism protein 3	0.75	-3.92161	0.390962
HL.SW.v1.0.G001321	Hevea brasiliensis WD repeat-containing protein LWD1	0.838	-71.6819	0.0326772
HL.SW.v1.0.G001366	transforming growth factor-beta receptor-associated protein 1	0.803	-16.8146	0.223402
HL.SW.v1.0.G001370	protein WVD2-like 3	0.822	-4.80488	0.324442
HL.SW.v1.0.G001380	TBC1 domain family member 8B	0.859	-103.876	0.0108381
HL.SW.v1.0.G001392	phosphatidylinositol/phosphatidylcholine transfer protein SFH6	0.825	-6.16667	0.299474
HL.SW.v1.0.G001399	protein DETOXIFICATION 12	0.804	-52.2521	0.0254912
HL.SW.v1.0.G001403	histone chaperone ASF1B-like	0.831	-38.4872	0.0243969
HL.SW.v1.0.G001410	uncharacterized LOC107420577	0.73	-4.84826	0.397046
HL.SW.v1.0.G001431	myosin-11	0.763	-93.8723	0.0102998
HL.SW.v1.0.G001443	Boehmeria nivea small auxin up regulated protein (SAUR22) mRNA, complete cds	0.799	-35.8334	0.439169
HL.SW.v1.0.G001456	probable nucleoredoxin 1	0.698	-6.4432	0.206573
HL.SW.v1.0.G001476	uncharacterized protein At1g01500	0.829	-58.2712	0.100203
HL.SW.v1.0.G001500	leaf dorsal-ventral developmental protein (PHAN1) gene, complete cds	0.721	-59.848	0.0552153
HL.SW.v1.0.G001520	lysine--tRNA ligase, cytoplasmic	0.871	-3.61296	0.3773
HL.SW.v1.0.G001547	probable Xaa-Pro aminopeptidase P	0.846	-39.5494	0.0203623
HL.SW.v1.0.G001568	protein DETOXIFICATION 40	0.801	-19.6959	0.00318547
HL.SW.v1.0.G001573	7-dehydrocholesterol reductase	0.856	-40.5396	0.307971
HL.SW.v1.0.G001600	magnesium transporter MRS2-11, chloroplastic	0.864	-30.2761	0.000160844
HL.SW.v1.0.G001614	transcription factor PIF1	0.765	-34.2093	0.266976
HL.SW.v1.0.G001616	snurportin-1	0.828	-9.10247	0.20565
HL.SW.v1.0.G001629	cysteine proteinase 15A	0.846	-3.48774	0.408235
HL.SW.v1.0.G001651	uncharacterized LOC21391798	0.863	-22.2592	0.00939365
HL.SW.v1.0.G001652	isoamylase 3, chloroplastic	0.875	-63.4452	0.0612367
HL.SW.v1.0.G001657	uncharacterized LOC21404171	0.841	-6.06152	0.180686
HL.SW.v1.0.G001676	glucose-6-phosphate 1-dehydrogenase, chloroplastic	0.861	-11.7838	0.00375546
HL.SW.v1.0.G001680	uncharacterized LOC21385090	0.756	-5.64355	0.0759325
HL.SW.v1.0.G001692	succinate-semialdehyde dehydrogenase, mitochondrial	0.832	-14.3634	0.156309
HL.SW.v1.0.G001693	exportin-7	0.873	-29.8265	0.438323
HL.SW.v1.0.G001698	uncharacterized LOC103944735	0.765	-43.0456	0.241591
HL.SW.v1.0.G001738	ornithine aminotransferase, mitochondrial	0.89	-88.0131	0.0124943
HL.SW.v1.0.G001740	protein NAR1	0.866	-34.4594	0.351901
HL.SW.v1.0.G001755	integrin-linked protein kinase 1	0.783	-32.0978	0.285762
HL.SW.v1.0.G001768	F-box protein SKIP8	0.802	-24.6916	0.453001
HL.SW.v1.0.G001769	uncharacterized LOC107429802	0.751	-3.72184	0.244526
HL.SW.v1.0.G001779	probable linoleate 9S-lipoxygenase 5	0.802	-113.576	0.0362986
HL.SW.v1.0.G001785	protein DOWNY MILDEW RESISTANCE 6	0.828	-52.3704	0.17625
HL.SW.v1.0.G001787	glycine--tRNA ligase, mitochondrial 1	0.857	-109.962	0.113007
HL.SW.v1.0.G001825	tRNA (guanine(37)-N1)-methyltransferase 2	0.83	-70.097	0.0428848
HL.SW.v1.0.G001828	cytochrome P450 94C1	0.768	-36.4687	0.21346
HL.SW.v1.0.G001847	serine-rich adhesin for platelets	0.779	-7.75364	0.398722
HL.SW.v1.0.G001871	uncharacterized LOC21395950	0.729	-36.0661	0.00183003
HL.SW.v1.0.G001886	probable S-adenosylmethionine-dependent methyltransferase At5g38100	0.778	-107.971	0.0132061
HL.SW.v1.0.G001900	1,4-dihydroxy-2-naphthoyl-CoA thioesterase 1	0.816	-5.01286	0.462424
HL.SW.v1.0.G001904	chloroplast stem-loop binding protein of 41 kDa a, chloroplastic	0.822	-8.16559	0.00365575
HL.SW.v1.0.G001907	5-formyltetrahydrofolate cyclo-ligase-like protein COG0212	0.847	-39.3912	0.223267
HL.SW.v1.0.G001924	lignin-forming anionic peroxidase-like	0.735	-14.6681	0.0226025
HL.SW.v1.0.G001931	uncharacterized LOC21401765	0.827	-43.4127	0.147967
HL.SW.v1.0.G001935	protein PLASTID TRANSCRIPTIONALLY ACTIVE 14	0.831	-12.07	0.0930386
HL.SW.v1.0.G001937	probable E3 ubiquitin-protein ligase ZFP1	0.744	-4.25769	0.230928
HL.SW.v1.0.G001949	rust resistance kinase Lr10	0.735	-58.5882	0.246444
HL.SW.v1.0.G001965	cytokinin dehydrogenase 6	0.833	-29.672	0.403796
HL.SW.v1.0.G001969	stromal processing peptidase, chloroplastic	0.87	-2.6363	0.444611
HL.SW.v1.0.G001970	tetratricopeptide repeat protein SKI3	0.807	-27.7785	0.345403
HL.SW.v1.0.G001975	centriolin	0.774	-37.7143	0.274613
HL.SW.v1.0.G001993	probable leucine-rich repeat receptor-like protein kinase At5g49770	0.745	-28.5622	0.345229
HL.SW.v1.0.G001995	NDR1/HIN1-like protein 1	0.773	-8.95186	0.00655007
HL.SW.v1.0.G002027	SPX domain-containing protein 1	0.805	-11.4413	0.042077
HL.SW.v1.0.G002028	guanylate-binding protein 3	0.856	-55.7325	0.429381
HL.SW.v1.0.G002040	probable LRR receptor-like serine/threonine-protein kinase At1g53430	0.844	-9.64674	0.0793814
HL.SW.v1.0.G002060	protein ASPARTIC PROTEASE IN GUARD CELL 1	0.724	-77.1587	0.154122
HL.SW.v1.0.G002112	uncharacterized LOC107418308	0.798	-35.255	0.234449
HL.SW.v1.0.G002132	uncharacterized LOC21408465	0.835	-63.3627	0.120035
HL.SW.v1.0.G002136	60S ribosomal protein L7-1	0.807	-8.64663	0.385648
HL.SW.v1.0.G002145	aldehyde dehydrogenase family 3 member F1	0.82	-102.088	0.0513156
HL.SW.v1.0.G002147	L-lactate dehydrogenase A	0.854	-71.7594	0.0266109
HL.SW.v1.0.G002165	chlorophyll a-b binding protein CP29.2, chloroplastic	0.837	-5.6556	0.0408239
HL.SW.v1.0.G002166	phospholipase D beta 1	0.793	-5.54119	0.39719
HL.SW.v1.0.G002183	mitogen-activated protein kinase kinase kinase YODA	0.859	-12.9878	0.0845931
HL.SW.v1.0.G002184	short-chain dehydrogenase TIC 32, chloroplastic	0.829	-18.1997	0.00025705
HL.SW.v1.0.G002188	small auxin up regulated protein (SAUR06)	0.794	-54.9014	0.429674
HL.SW.v1.0.G002197	phospho-2-dehydro-3-deoxyheptonate aldolase 2, chloroplastic	0.823	-5.13853	0.0807416
HL.SW.v1.0.G002201	UDP-glucuronate 4-epimerase 3	0.85	-33.6158	0.40951
HL.SW.v1.0.G002202	translation initiation factor IF-2, chloroplastic	0.822	-4.37016	0.0715562
HL.SW.v1.0.G002224	peptidyl-tRNA hydrolase ICT1, mitochondrial	0.84	-10.4037	0.0494228
HL.SW.v1.0.G002226	Olea europaea var. sylvestris glutamine--tRNA ligase-like	0.817	-63.212	0.00142088
HL.SW.v1.0.G002264	auxin-responsive protein IAA14	0.793	-74.7149	1.84487e-07
HL.SW.v1.0.G002304	UDP-glucuronate:xylan alpha-glucuronosyltransferase 2	0.844	-74.6182	0.0511421
HL.SW.v1.0.G002323	xanthohumol 4'-O-methyltransferase	0.664	-61.6105	0.0173158
HL.SW.v1.0.G002357	tryptophan aminotransferase-related protein 2	0.801	-10.0149	0.207481
HL.SW.v1.0.G002362	2-hydroxymuconate semialdehyde hydrolase	0.774	-68.278	6.13056e-05
HL.SW.v1.0.G002367	GTP cyclohydrolase 1	0.804	-87.7957	0.017165
HL.SW.v1.0.G002382	DNA (cytosine-5)-methyltransferase CMT3	0.658	-43.1468	0.405789
HL.SW.v1.0.G002399	acyl-CoA-binding domain-containing protein 3	0.757	-52.5107	0.226613
HL.SW.v1.0.G002408	G-type lectin S-receptor-like serine/threonine-protein kinase At4g27290	0.716	-10.9538	0.0338422
HL.SW.v1.0.G002422	tetraketide alpha-pyrone reductase 2	0.818	-16.0044	0.0759325
HL.SW.v1.0.G002439	G-type lectin S-receptor-like serine/threonine-protein kinase LECRK3	0.727	-10.6782	0.160401
HL.SW.v1.0.G002448	uncharacterized LOC21406047	0.864	-15.1014	0.000240094
HL.SW.v1.0.G002459	uncharacterized LOC21392276	0.795	-52.4062	0.099867
HL.SW.v1.0.G002487	photosystem I reaction center subunit II, chloroplastic	0.794	-2.68884	0.349676
HL.SW.v1.0.G002510	uncharacterized LOC21407202	0.848	-5.30587	0.29535
HL.SW.v1.0.G002534	cycloartenol synthase 2	0.895	-26.0842	0.406932
HL.SW.v1.0.G002554	uncharacterized LOC110763281	0.694	-112.214	0.00740235
HL.SW.v1.0.G002562	lecithin retinol acyltransferase	0.714	-13.2651	0.0275795
HL.SW.v1.0.G002595	epoxide hydrolase A-like	0.787	-44.826	0.273533
HL.SW.v1.0.G002629	glucan endo-1,3-beta-glucosidase 14	0.764	-58.4873	0.0881971
HL.SW.v1.0.G002639	adenylylsulfatase HINT3	0.786	-64.376	0.047482
HL.SW.v1.0.G002656	ribosomal protein l2	0.997	-66.7413	0.0730317
HL.SW.v1.0.G002659	mitochondrion, complete genome	0.998	-62.7629	0.175961
HL.SW.v1.0.G002693	beta-1,4-mannosyl-glycoprotein 4-beta-N-acetylglucosaminyltransferase	0.776	-54.2777	0.124823
HL.SW.v1.0.G002699	uncharacterized LOC21403202	0.791	-11.4973	0.157501
HL.SW.v1.0.G002721	guanine nucleotide-binding protein subunit gamma 2	0.756	-54.3527	0.0680166
HL.SW.v1.0.G002725	V-type proton ATPase subunit a1	0.894	-60.8927	0.391039
HL.SW.v1.0.G002726	V-type proton ATPase subunit a1	0.89	-58.5793	0.139428
HL.SW.v1.0.G002736	uncharacterized protein At2g23090	0.868	-4.00112	0.35297
HL.SW.v1.0.G002745	30S ribosomal protein S21, chloroplastic	0.781	-6.59383	0.0372451
HL.SW.v1.0.G002753	uncharacterized WD repeat-containing protein C2A9.03	0.885	-72.3112	0.0410548
HL.SW.v1.0.G002776	translation initiation factor eIF-2B subunit gamma	0.88	-6.09414	0.412772
HL.SW.v1.0.G002805	probable E3 ubiquitin-protein ligase ARI8	0.764	-7.58393	0.455657
HL.SW.v1.0.G002808	mediator of RNA polymerase II transcription subunit 18	0.868	-47.0692	0.154817
HL.SW.v1.0.G002822	polyadenylate-binding protein-interacting protein 7	0.729	-37.1293	0.00821499
HL.SW.v1.0.G002834	cytochrome P450 704C1	0.828	-36.6903	0.00498178
HL.SW.v1.0.G002860	ribosomal protein s4	1	-85.1509	0.0229157
HL.SW.v1.0.G002876	eukaryotic translation initiation factor 5-like	0.799	-4.87048	0.180337
HL.SW.v1.0.G002882	DNA ligase 1	0.859	-28.8063	0.341316
HL.SW.v1.0.G002903	prolyl endopeptidase	0.871	-3.71591	0.227785
HL.SW.v1.0.G002917	uncharacterized LOC21398538	0.785	-45.2579	0.167946
HL.SW.v1.0.G002936	phosphoinositide phosphatase SAC1	0.898	-67.7843	0.180248
HL.SW.v1.0.G002952	ABSCISIC ACID-INSENSITIVE 5-like protein 2	0.84	-61.5142	0.0568151
HL.SW.v1.0.G002957	bifunctional nitrilase/nitrile hydratase NIT4A	0.854	-45.3269	0.120164
HL.SW.v1.0.G002961	GDSL esterase/lipase 1	0.759	-21.0541	0.0463294
HL.SW.v1.0.G002975	primary amine oxidase	0.762	-35.9273	0.241348
HL.SW.v1.0.G003009	cytochrome P450 71A1	0.692	-40.123	0.189748
HL.SW.v1.0.G003018	thioredoxin-like protein AAED1, chloroplastic	0.831	-5.45786	0.192528
HL.SW.v1.0.G003029	alpha-amylase 3, chloroplastic	0.836	-8.86241	0.0784567
HL.SW.v1.0.G003031	uncharacterized LOC111368008	0.725	-37.6687	0.337926
HL.SW.v1.0.G003050	probable sucrose-phosphate synthase 4	0.762	-54.8725	0.00134772
HL.SW.v1.0.G003117	uncharacterized LOC21410320	0.786	-7.63553	0.0949508
HL.SW.v1.0.G003150	carotene epsilon-monooxygenase, chloroplastic	0.874	-4.44966	0.0959293
HL.SW.v1.0.G003216	chlorophyll a-b binding protein of LHCII type 1	0.85	-4.28493	0.0547514
HL.SW.v1.0.G003228	serine/threonine-protein kinase SAPK10	0.868	-31.6454	0.00883445
HL.SW.v1.0.G003230	serine/threonine-protein kinase AFC1	0.869	-4.15007	0.239484
HL.SW.v1.0.G003233	protein PTST homolog 3, chloroplastic	0.725	-11.9943	0.00736448
HL.SW.v1.0.G003239	cytochrome b5 domain-containing protein RLF	0.828	-90.5518	0.0166557
HL.SW.v1.0.G003253	NFS2 activator 2 (SUFE1) mRNA, complete cds	0.778	-76.9225	0.0265977
HL.SW.v1.0.G003255	aconitate hydratase 1	0.892	-5.71537	0.0501094
HL.SW.v1.0.G003263	ALBINO3-like protein 2, chloroplastic	0.775	-44.9883	0.178902
HL.SW.v1.0.G003304	peroxisomal and mitochondrial division factor 2	0.72	-19.4993	0.132199
HL.SW.v1.0.G003312	glucose-6-phosphate isomerase 1, chloroplastic	0.842	-85.2419	0.0150573
HL.SW.v1.0.G003313	thioredoxin reductase NTRC	0.858	-5.28635	0.0520485
HL.SW.v1.0.G003338	serine/threonine protein phosphatase 2A 57 kDa regulatory subunit B' theta isoform	0.807	-48.1173	0.166921
HL.SW.v1.0.G003347	photosystem II reaction center W protein, chloroplastic	0.82	-2.83133	0.397621
HL.SW.v1.0.G003354	purine permease 3	0.781	-35.8035	0.0142959
HL.SW.v1.0.G003363	choline monooxygenase, chloroplastic	0.829	-5.06637	0.177704
HL.SW.v1.0.G003398	uncharacterized LOC21385307	0.817	-94.1728	0.00923965
HL.SW.v1.0.G003405	protein trichome birefringence-like 36	0.841	-41.2854	0.137249
HL.SW.v1.0.G003422	uncharacterized LOC21388184	0.72	-17.8347	0.180337
HL.SW.v1.0.G003467	patatin-like protein 2	0.726	-54.8021	0.000296099
HL.SW.v1.0.G003487	protein SLOW GREEN 1, chloroplastic-like	0.76	-8.643	0.0876929
HL.SW.v1.0.G003504	uncharacterized LOC21401765	0.746	-41.7258	0.25369
HL.SW.v1.0.G003512	RNA polymerase sigma factor sigF, chloroplastic	0.823	-15.6255	0.130775
HL.SW.v1.0.G003515	metallothionein-like protein type 2	0.713	-13.6338	0.000301046
HL.SW.v1.0.G003519	pectinesterase 31	0.862	-3.63313	0.296647
HL.SW.v1.0.G003521	uncharacterized protein At5g39570	0.824	-75.5511	6.41457e-05
HL.SW.v1.0.G003551	probable esterase KAI2	0.769	-6.91241	0.0292775
HL.SW.v1.0.G003604	protein NRT1/ PTR FAMILY 8.1	0.795	-22.8359	0.00288588
HL.SW.v1.0.G003613	putative receptor protein kinase ZmPK1	0.771	-67.3006	0.00230994
HL.SW.v1.0.G003643	WEB family protein At5g55860	0.83	-42.0931	0.238753
HL.SW.v1.0.G003657	myosin ID heavy chain	0.825	-9.55244	0.0903691
HL.SW.v1.0.G003681	ATP-dependent (S)-NAD(P)H-hydrate dehydratase	0.836	-9.06836	0.017893
HL.SW.v1.0.G003691	DNA-(apurinic or apyrimidinic site) lyase, chloroplastic	0.795	-7.14289	0.336409
HL.SW.v1.0.G003698	stress-associated endoplasmic reticulum protein 2-like	0.877	-3.62807	0.441335
HL.SW.v1.0.G003715	thioredoxin reductase NTRB-like	0.806	-68.4688	8.21143e-05
HL.SW.v1.0.G003736	equilibrative nucleotide transporter 3	0.766	-17.0885	0.095029
HL.SW.v1.0.G003742	synaptotagmin-2	0.842	-11.2829	0.0914083
HL.SW.v1.0.G003767	protein ACTIVITY OF BC1 COMPLEX KINASE 1, chloroplastic	0.919	-9.69668	0.022201
HL.SW.v1.0.G003772	BTB/POZ and MATH domain-containing protein 4-like	0.83	-7.74292	0.267039
HL.SW.v1.0.G003775	methylmalonate-semialdehyde dehydrogenase [acylating], mitochondrial-like	0.785	-90.856	0.0207065
HL.SW.v1.0.G003778	protein PPLZ12	0.871	-40.1381	0.18439
HL.SW.v1.0.G003788	photosystem ii cp43 chlorophyll apoprotein	0.956	-39.6378	0.443511
HL.SW.v1.0.G003789	probable protein phosphatase 2C 25	0.813	-7.96465	0.206436
HL.SW.v1.0.G003790	photosystem ii d2 partial	0.943	-61.1705	0.390987
HL.SW.v1.0.G003797	magnesium/proton exchanger	0.867	-45.5367	0.39262
HL.SW.v1.0.G003799	blue-light photoreceptor PHR2	0.832	-7.03234	0.043419
HL.SW.v1.0.G003801	E3 SUMO-protein ligase MMS21	0.749	-92.0131	0.0172818
HL.SW.v1.0.G003806	hydroxyproline O-galactosyltransferase HPGT3-like	0.776	-54.3295	0.0608945
HL.SW.v1.0.G003823	ER membrane protein complex subunit 4	0.894	-61.4108	0.00373672
HL.SW.v1.0.G003827	elongation factor Tu, chloroplastic	0.837	-5.3031	0.029196
HL.SW.v1.0.G003834	LRR receptor-like serine/threonine-protein kinase GSO1	0.665	-6.5968	0.0768261
HL.SW.v1.0.G003835	2 linkage-group LG9	0.712	-89.7737	0.248196
HL.SW.v1.0.G003850	WAT1-related protein At5g07050	0.834	-42.2497	0.150808
HL.SW.v1.0.G003853	ABC transporter C family member 2	0.872	-4.11057	0.111184
HL.SW.v1.0.G003860	probable leucine-rich repeat receptor-like serine/threonine-protein kinase At3g14840	0.786	-62.4703	0.373586
HL.SW.v1.0.G003884	calcineurin B-like protein 7	0.754	-55.2484	0.117863
HL.SW.v1.0.G003893	fructokinase-1	0.778	-7.93722	0.081632
HL.SW.v1.0.G003895	Citrus sinensis 60S ribosomal protein L5	0.855	-5.07762	0.095511
HL.SW.v1.0.G003916	protein ENHANCED DISEASE RESISTANCE 2-like	0.796	-31.6286	0.225477
HL.SW.v1.0.G003954	uncharacterized LOC18100213	0.754	-46.7816	0.129127
HL.SW.v1.0.G003961	60S ribosomal protein L26-1	0.874	-5.20081	0.314356
HL.SW.v1.0.G003971	uncharacterized LOC21398582	0.812	-20.9371	0.301715
HL.SW.v1.0.G003973	carotenoid 9,10(9',10')-cleavage dioxygenase 1	0.793	-29.4507	0.272927
HL.SW.v1.0.G003977	uncharacterized LOC21394061	0.782	-27.7308	0.457227
HL.SW.v1.0.G003981	zinc finger protein ZAT11	0.736	-90.6136	0.0545706
HL.SW.v1.0.G004015	homeobox protein knotted-1-like 2	0.823	-5.97321	0.075439
HL.SW.v1.0.G004027	protein kinase PVPK-1	0.833	-8.20255	0.0950242
HL.SW.v1.0.G004049	50S ribosomal protein L24, chloroplastic	0.786	-80.2297	3.15912e-05
HL.SW.v1.0.G004053	dirigent protein 22-like	0.762	-28.3601	0.101496
HL.SW.v1.0.G004061	N-acylphosphatidylethanolamine synthase	0.798	-109.768	0.00514072
HL.SW.v1.0.G004063	ammonium transporter 1 member 1	0.801	-14.4084	0.079988
HL.SW.v1.0.G004071	purple acid phosphatase 3-like	0.779	-2.99298	0.444187
HL.SW.v1.0.G004075	histone H1.2	0.703	-6.60383	0.403456
HL.SW.v1.0.G004088	nicotinamidase 1	0.834	-4.4887	0.303521
HL.SW.v1.0.G004104	uncharacterized LOC21403386	0.704	-99.7578	0.0100861
HL.SW.v1.0.G004126	uncharacterized LOC21390289	0.775	-31.7007	0.369854
HL.SW.v1.0.G004203	protein GIGANTEA	0.861	-9.22736	0.00609621
HL.SW.v1.0.G004208	DEAD-box ATP-dependent RNA helicase 22	0.814	-7.1361	0.133055
HL.SW.v1.0.G004243	sm-like protein LSM7	0.889	-9.06408	0.215571
HL.SW.v1.0.G004262	2-oxoglutarate-dependent dioxygenase DAO	0.77	-50.1967	0.1924
HL.SW.v1.0.G004263	DDT domain-containing protein PTM	0.719	-14.4963	0.435753
HL.SW.v1.0.G004283	probable helicase CHR10	0.809	-68.0167	0.0782188
HL.SW.v1.0.G004289	microtubule-associated protein TORTIFOLIA1	0.798	-31.1768	0.289736
HL.SW.v1.0.G004299	mannosyl-oligosaccharide 1,2-alpha-mannosidase MNS3	0.868	-31.8696	0.228647
HL.SW.v1.0.G004304	cellulose synthase-like protein E6	0.773	-33.4752	0.00863964
HL.SW.v1.0.G004308	bifunctional 3-dehydroquinate dehydratase/shikimate dehydrogenase, chloroplastic	0.891	-115.167	0.00965008
HL.SW.v1.0.G004336	phospholipase A1-IIdelta	0.693	-39.5672	0.168484
HL.SW.v1.0.G004344	uncharacterized LOC107406386	0.831	-13.6328	0.063397
HL.SW.v1.0.G004349	N-terminal acetyltransferase A complex catalytic subunit NAA10	0.856	-23.8411	0.0316026
HL.SW.v1.0.G004363	transcription termination factor MTERF4, chloroplastic	0.846	-40.7606	0.131054
HL.SW.v1.0.G004366	inactive LRR receptor-like serine/threonine-protein kinase BIR2	0.827	-7.045	0.0734255
HL.SW.v1.0.G004397	protein STRICTOSIDINE SYNTHASE-LIKE 4	0.731	-34.5237	0.0169583
HL.SW.v1.0.G004398	protein STRICTOSIDINE SYNTHASE-LIKE 5-like	0.741	-6.55417	0.130959
HL.SW.v1.0.G004403	APO protein 1, chloroplastic	0.827	-14.3258	0.0062422
HL.SW.v1.0.G004419	probable starch synthase 4, chloroplastic/amyloplastic	0.82	-13.6653	0.112694
HL.SW.v1.0.G004421	ER membrane protein complex subunit 1	0.835	-3.81877	0.375062
HL.SW.v1.0.G004440	protein PHYLLO, chloroplastic	0.826	-4.16305	0.195318
HL.SW.v1.0.G004441	transcription factor BEE 1	0.763	-9.20541	0.365737
HL.SW.v1.0.G004454	uncharacterized zinc finger CCHC domain-containing protein At4g19190	0.77	-71.6208	0.0344661
HL.SW.v1.0.G004461	chromatin remodeling protein EBS	0.857	-10.7532	0.270822
HL.SW.v1.0.G004466	ethylene-responsive transcription factor WIN1-like	0.735	-69.0266	0.253348
HL.SW.v1.0.G004467	ethylene-responsive transcription factor WIN1-like	0.728	-75.9813	0.29965
HL.SW.v1.0.G004503	Rosa chinensis 50S ribosomal protein L3, chloroplastic	0.816	-2.97013	0.287193
HL.SW.v1.0.G004504	RNA polymerase sigma factor sigB	0.813	-2.94116	0.397491
HL.SW.v1.0.G004546	chloride channel protein CLC-e	0.79	-10.4645	0.019999
HL.SW.v1.0.G004547	UDP-rhamnose/UDP-galactose transporter 1	0.815	-15.6397	0.342007
HL.SW.v1.0.G004561	delta(3,5)-Delta(2,4)-dienoyl-CoA isomerase, peroxisomal	0.804	-53.3231	0.147797
HL.SW.v1.0.G004585	uncharacterized LOC21392670	0.841	-34.4363	0.255608
HL.SW.v1.0.G004621	BAG family molecular chaperone regulator 1	0.75	-39.1633	0.00275655
HL.SW.v1.0.G004627	pentatricopeptide repeat-containing protein At1g79080, chloroplastic	0.814	-94.4616	0.0617435
HL.SW.v1.0.G004628	5'-3' exonuclease	0.777	-6.80385	0.456711
HL.SW.v1.0.G004657	cationic amino acid transporter 2, vacuolar	0.854	-94.702	0.0412988
HL.SW.v1.0.G004658	aminotransferase ALD1, chloroplastic	0.806	-78.7411	0.00756688
HL.SW.v1.0.G004662	cytochrome P450 CYP72A219	0.782	-7.23899	0.0213832
HL.SW.v1.0.G004693	probable leucine-rich repeat receptor-like serine/threonine-protein kinase At3g14840	0.825	-104.321	0.00807145
HL.SW.v1.0.G004695	uncharacterized LOC21388354	0.733	-37.8107	0.00619061
HL.SW.v1.0.G004703	Glycine max protein trichome birefringence-like 38	0.739	-114.644	4.36943e-09
HL.SW.v1.0.G004736	HBS1-like protein	0.828	-32.8554	0.455628
HL.SW.v1.0.G004754	probable glutathione S-transferase	0.732	-108.081	0.00154936
HL.SW.v1.0.G004755	probable glutathione S-transferase	0.711	-83.8775	0.0486324
HL.SW.v1.0.G004777	auxin response factor 18	0.815	-24.4769	0.433664
HL.SW.v1.0.G004785	uncharacterized LOC21391636	0.841	-4.71726	0.314223
HL.SW.v1.0.G004811	photosystem II stability/assembly factor HCF136, chloroplastic	0.841	-3.38065	0.193513
HL.SW.v1.0.G004840	pentatricopeptide repeat-containing protein At3g09650, chloroplastic	0.799	-5.98117	0.390242
HL.SW.v1.0.G004844	CBL-interacting serine/threonine-protein kinase 14	0.774	-9.27632	0.210067
HL.SW.v1.0.G004854	acylamino-acid-releasing enzyme-like	0.805	-4.10598	0.230928
HL.SW.v1.0.G004875	uncharacterized LOC21408809	0.838	-55.4004	0.381646
HL.SW.v1.0.G004877	uncharacterized LOC21408809	0.885	-65.9541	0.356056
HL.SW.v1.0.G004880	uncharacterized LOC21408809	0.818	-72.67	0.324429
HL.SW.v1.0.G004925	U11/U12 small nuclear ribonucleoprotein 35 kDa protein	0.809	-60.424	0.0456796
HL.SW.v1.0.G004927	L-idonate 5-dehydrogenase	0.844	-3.80883	0.365424
HL.SW.v1.0.G004957	RNA polymerase II-associated protein 3	0.789	-7.24782	0.362285
HL.SW.v1.0.G004958	UDP-glycosyltransferase 74G1-like	0.656	-37.2241	0.00629438
HL.SW.v1.0.G004983	eukaryotic translation initiation factor 5A-2	0.899	-6.25085	0.205418
HL.SW.v1.0.G004994	2-methoxy-6-polyprenyl-1,4-benzoquinol methylase, mitochondrial	0.863	-8.0566	0.0915252
HL.SW.v1.0.G005013	putative elongation factor TypA-like SVR3, chloroplastic	0.86	-3.60727	0.154087
HL.SW.v1.0.G005016	thylakoid membrane protein slr0575	0.816	-8.39191	0.0163314
HL.SW.v1.0.G005022	protein PELOTA 1	0.891	-5.67516	0.142742
HL.SW.v1.0.G005035	ribosomal protein l2	0.997	-72.3494	0.0677943
HL.SW.v1.0.G005044	PREDICTED: uncharacterized protein LOC102629445	0.759	-70.9324	0.325658
HL.SW.v1.0.G005054	uncharacterized LOC21408764	0.79	-48.2801	0.380086
HL.SW.v1.0.G005059	3-oxoacyl-[acyl-carrier-protein] reductase FabG	0.786	-7.1879	0.304588
HL.SW.v1.0.G005069	uncharacterized LOC21405750	0.843	-16.344	0.0316026
HL.SW.v1.0.G005086	purine permease 3	0.804	-8.25079	0.0697268
HL.SW.v1.0.G005122	protein indeterminate-domain 9	0.794	-3.86201	0.316373
HL.SW.v1.0.G005133	protein STRICTOSIDINE SYNTHASE-LIKE 10	0.761	-34.6179	0.223335
HL.SW.v1.0.G005141	glyceraldehyde-3-phosphate dehydrogenase A, chloroplastic	0.858	-6.02119	0.0557443
HL.SW.v1.0.G005146	ATP-dependent Clp protease proteolytic subunit-related protein 2, chloroplastic	0.873	-77.5767	0.0515441
HL.SW.v1.0.G005149	nifU-like protein 4, mitochondrial	0.886	-6.61741	0.405479
HL.SW.v1.0.G005152	DEAD-box ATP-dependent RNA helicase 3-like protein mRNA, complete cds	0.811	-5.92239	0.133447
HL.SW.v1.0.G005156	nicotinamidase 1	0.829	-8.18724	0.088304
HL.SW.v1.0.G005172	cytochrome c-type biogenesis ccda-like chloroplastic protein	0.821	-19.1801	0.00326811
HL.SW.v1.0.G005176	DDB1- and CUL4-associated factor 8	0.772	-3.75192	0.411518
HL.SW.v1.0.G005179	CO(2)-response secreted protease-like	0.72	-28.7942	2.13441e-06
HL.SW.v1.0.G005182	uncharacterized LOC21395307	0.772	-39.4993	0.442753
HL.SW.v1.0.G005183	protein SPA1-RELATED 2	0.838	-8.32117	0.170873
HL.SW.v1.0.G005195	protein DJ-1 homolog D	0.837	-52.9823	0.116492
HL.SW.v1.0.G005198	BAG family molecular chaperone regulator 4	0.808	-6.73051	0.134448
HL.SW.v1.0.G005202	uncharacterized LOC21385699	0.725	-39.6402	0.0226025
HL.SW.v1.0.G005208	phosphoenolpyruvate/phosphate translocator 2, chloroplastic	0.742	-38.2733	0.00210028
HL.SW.v1.0.G005217	oligopeptide transporter 7	0.824	-76.3119	0.143473
HL.SW.v1.0.G005219	inosine-5'-monophosphate dehydrogenase 2	0.836	-7.51535	0.141516
HL.SW.v1.0.G005230	eukaryotic translation initiation factor 2 subunit beta	0.824	-10.4082	0.154698
HL.SW.v1.0.G005234	methyltransferase-like protein 7A	0.834	-8.14182	0.0894632
HL.SW.v1.0.G005247	mediator of RNA polymerase II transcription subunit 8	0.767	-4.77414	0.246444
HL.SW.v1.0.G005262	uncharacterized LOC21389152	0.842	-6.63391	0.0983286
HL.SW.v1.0.G005302	increased DNA methylation 1	0.82	-6.60073	0.418907
HL.SW.v1.0.G005315	protein ALUMINUM SENSITIVE 3	0.811	-6.90527	0.402342
HL.SW.v1.0.G005316	uncharacterized LOC21410572	0.882	-52.2719	0.308895
HL.SW.v1.0.G005324	CCL4 Mrna	0.996	-8.30393	0.219898
HL.SW.v1.0.G005331	nucleolar complex protein 2 homolog	0.785	-44.6906	0.161999
HL.SW.v1.0.G005342	AT-hook motif nuclear-localized protein 1-like	0.823	-18.0727	0.137459
HL.SW.v1.0.G005354	Elaeagnus umbellata phytoene desaturase mRNA, complete cds	0.861	-35.5451	0.145555
HL.SW.v1.0.G005355	chaperone protein DnaJ	0.804	-68.3244	0.000315817
HL.SW.v1.0.G005374	plastidal glycolate/glycerate translocator 1, chloroplastic	0.824	-79.5958	0.000420818
HL.SW.v1.0.G005385	uncharacterized LOC114820736	0.849	-41.806	0.246139
HL.SW.v1.0.G005393	receptor-like protein EIX2	0.67	-49.689	0.109694
HL.SW.v1.0.G005449	calcium-transporting ATPase 9, plasma membrane-type	0.888	-55.7552	0.0317697
HL.SW.v1.0.G005451	nuclear poly(A) polymerase 4	0.853	-95.336	0.0704678
HL.SW.v1.0.G005460	RING-H2 finger protein ATL67	0.769	-93.3874	0.0133897
HL.SW.v1.0.G005462	uncharacterized LOC21409931	0.828	-92.5993	0.0207193
HL.SW.v1.0.G005466	two-component response regulator ARR9	0.831	-3.9369	0.323772
HL.SW.v1.0.G005473	1-phosphatidylinositol-3-phosphate 5-kinase FAB1A	0.838	-9.55522	0.335696
HL.SW.v1.0.G005476	rubredoxin	0.793	-4.3982	0.0899419
HL.SW.v1.0.G005494	uncharacterized LOC21384895	0.828	-45.2429	0.00107904
HL.SW.v1.0.G005497	probable LRR receptor-like serine/threonine-protein kinase At1g67720	0.816	-6.22354	0.0819259
HL.SW.v1.0.G005509	phosphoglucan, water dikinase, chloroplastic	0.853	-5.19739	0.0552153
HL.SW.v1.0.G005547	atp synthase cf1 alpha subunit	1	-67.6416	0.0393505
HL.SW.v1.0.G005555	cationic peroxidase 2	0.748	-8.82113	0.246444
HL.SW.v1.0.G005579	2-alkenal reductase (NADP(+)-dependent)	0.809	-87.9294	0.0163067
HL.SW.v1.0.G005589	peptidyl-prolyl cis-trans isomerase FKBP18, chloroplastic	0.821	-33.6201	0.0188378
HL.SW.v1.0.G005615	glycine-rich domain-containing protein 1	0.811	-3.27373	0.315579
HL.SW.v1.0.G005634	isoleucine--tRNA ligase, cytoplasmic	0.87	-71.4059	0.325421
HL.SW.v1.0.G005635	isoleucine--tRNA ligase, cytoplasmic	0.833	-31.4075	0.00420988
HL.SW.v1.0.G005660	auxin-responsive protein SAUR36	0.776	-16.4819	0.00291545
HL.SW.v1.0.G005687	uncharacterized LOC21385860	0.762	-59.8808	0.0945719
HL.SW.v1.0.G005718	probable serine/threonine-protein kinase WNK5	0.745	-6.06549	0.0560215
HL.SW.v1.0.G005726	glycogen synthase kinase-3 homolog MsK-3	0.889	-4.51679	0.126903
HL.SW.v1.0.G005737	protein NCA1	0.841	-2.80233	0.450556
HL.SW.v1.0.G005738	bifunctional nuclease 2	0.834	-50.3867	2.37752e-05
HL.SW.v1.0.G005765	uncharacterized LOC21401601	0.863	-5.7378	0.273695
HL.SW.v1.0.G005785	CRAL-TRIO domain-containing protein C3H8.02	0.814	-8.04574	0.023394
HL.SW.v1.0.G005791	probable E3 ubiquitin-protein ligase RNF217	0.733	-47.6635	0.134421
HL.SW.v1.0.G005800	protein transport protein SEC16A homolog	0.815	-117.326	0.0184856
HL.SW.v1.0.G005805	asparagine--tRNA ligase, chloroplastic/mitochondrial	0.867	-7.45849	0.11353
HL.SW.v1.0.G005854	protein MOR1	0.85	-52.8748	0.452788
HL.SW.v1.0.G005861	ABC transporter G family member 7	0.842	-6.55645	0.0287283
HL.SW.v1.0.G005864	RNA polymerase II C-terminal domain phosphatase-like 4	0.801	-49.4756	0.205418
HL.SW.v1.0.G005886	sister chromatid cohesion protein SCC4	0.857	-16.7283	0.0751253
HL.SW.v1.0.G005893	cleavage and polyadenylation specificity factor subunit 6	0.81	-7.59077	0.424076
HL.SW.v1.0.G005920	uncharacterized GPI-anchored protein At1g61900	0.853	-83.8694	0.117582
HL.SW.v1.0.G005930	receptor-like protein kinase HAIKU2	0.82	-83.8964	0.0201125
HL.SW.v1.0.G005933	cinnamoyl-CoA reductase 1	0.821	-83.1445	1.31544e-06
HL.SW.v1.0.G005941	transcription factor MYB1R1	0.761	-3.60786	0.213928
HL.SW.v1.0.G005942	wall-associated receptor kinase 2-like	0.708	-108.275	0.079685
HL.SW.v1.0.G005962	UDP-glucose:glycoprotein glucosyltransferase	0.847	-46.5198	0.406061
HL.SW.v1.0.G005965	carotenoid 9,10(9',10')-cleavage dioxygenase 1	0.865	-122.662	0.0647547
HL.SW.v1.0.G005966	carotenoid cleavage dioxygenase 1 (CCD1) mRNA, partial cds	0.762	-102.36	0.0369458
HL.SW.v1.0.G005972	DNA-directed RNA polymerase II subunit RPB7	0.851	-111.68	0.0155452
HL.SW.v1.0.G006034	triosephosphate isomerase, cytosolic	0.877	-66.153	0.0349219
HL.SW.v1.0.G006044	coiled-coil domain-containing protein 94 homolog	0.841	-13.4072	0.139782
HL.SW.v1.0.G006050	peroxidase 42	0.856	-4.06908	0.301157
HL.SW.v1.0.G006065	F-box protein At4g00755	0.758	-9.95912	0.232746
HL.SW.v1.0.G006066	peroxisomal membrane protein 11C	0.859	-41.624	0.00106258
HL.SW.v1.0.G006101	IAA-amino acid hydrolase ILR1-like 3	0.795	-33.2584	0.00334162
HL.SW.v1.0.G006106	phospholipid-transporting ATPase 3	0.874	-4.80129	0.155333
HL.SW.v1.0.G006129	chaperone protein DnaJ	0.861	-15.2302	0.0617221
HL.SW.v1.0.G006132	signal recognition particle 54 kDa protein 2	0.873	-70.3649	0.0651565
HL.SW.v1.0.G006144	glucose-1-phosphate adenylyltransferase large subunit 1	0.843	-4.86901	0.0654349
HL.SW.v1.0.G006150	ferredoxin, root R-B1-like	0.753	-33.9274	0.00492325
HL.SW.v1.0.G006155	decapping nuclease DXO homolog, chloroplastic	0.83	-8.43316	0.0671373
HL.SW.v1.0.G006172	organic cation/carnitine transporter 3	0.72	-38.0526	0.240955
HL.SW.v1.0.G006174	rubber elongation factor mRNA, complete cds	0.764	-59.7408	0.0753955
HL.SW.v1.0.G006175	aspartic proteinase-like protein 2	0.857	-59.8883	0.0494228
HL.SW.v1.0.G006187	phytoene synthase 2, chloroplastic	0.856	-2.90137	0.382553
HL.SW.v1.0.G006189	scarecrow-like protein 8	0.733	-3.52832	0.408289
HL.SW.v1.0.G006193	photosynthetic NDH subunit of subcomplex B 3, chloroplastic	0.891	-47.3362	0.0917508
HL.SW.v1.0.G006208	dicer-like protein 4	0.813	-6.43091	0.402359
HL.SW.v1.0.G006225	mitochondrial inner membrane protease subunit 1-like	0.764	-52.7468	0.0881971
HL.SW.v1.0.G006232	uncharacterized LOC21401567	0.855	-9.63369	0.0198705
HL.SW.v1.0.G006251	cysteine-rich repeat secretory protein 55	0.806	-42.3686	0.178902
HL.SW.v1.0.G006263	heat shock 70 kDa protein, mitochondrial	0.863	-4.91793	0.229523
HL.SW.v1.0.G006272	haloacid dehalogenase-like hydrolase domain-containing protein At4g39970	0.815	-3.85069	0.168849
HL.SW.v1.0.G006289	probable galacturonosyltransferase-like 7	0.828	-42.7735	0.000824605
HL.SW.v1.0.G006335	uncharacterized LOC21387869	0.79	-98.0417	0.0424367
HL.SW.v1.0.G006340	rna polymerase beta subunit	0.977	-108.759	0.203665
HL.SW.v1.0.G006371	alkaline/neutral invertase A, mitochondrial	0.819	-19.4997	0.0487202
HL.SW.v1.0.G006382	AAA-ATPase At5g17760	0.71	-33.9034	0.00413986
HL.SW.v1.0.G006385	probable inactive dual specificity protein phosphatase-like At4g18593	0.834	-46.5052	0.172876
HL.SW.v1.0.G006386	beta-galactosidase 8	0.783	-5.63014	0.24743
HL.SW.v1.0.G006406	tetrapyrrole-binding protein, chloroplastic	0.718	-7.11053	0.0107936
HL.SW.v1.0.G006409	subtilisin-like protease SBT2.2	0.826	-50.2546	0.0943447
HL.SW.v1.0.G006441	uncharacterized LOC21389341	0.862	-44.0641	0.28753
HL.SW.v1.0.G006446	transcription factor MYB41	0.74	-28.2033	0.402342
HL.SW.v1.0.G006497	uncharacterized LOC21403486	0.839	-9.82725	0.0230619
HL.SW.v1.0.G006514	uncharacterized LOC21395421	0.777	-54.2187	0.127748
HL.SW.v1.0.G006558	paired amphipathic helix protein Sin3-like 2	0.852	-7.47403	0.0275297
HL.SW.v1.0.G006561	serine/threonine-protein kinase-like protein ACR4	0.835	-35.0419	0.32935
HL.SW.v1.0.G006571	vacuolar-processing enzyme-like	0.757	-59.6164	0.0713862
HL.SW.v1.0.G006573	soluble starch synthase 1, chloroplastic/amyloplastic	0.87	-116.159	0.0340187
HL.SW.v1.0.G006576	cryptochrome-1	0.867	-10.1155	0.0471058
HL.SW.v1.0.G006588	ABC transporter I family member 6, chloroplastic	0.888	-69.2276	0.000617123
HL.SW.v1.0.G006591	ubiquitin carboxyl-terminal hydrolase 12	0.894	-6.77216	0.454153
HL.SW.v1.0.G006624	epidermal growth factor receptor substrate 15-like 1	0.8	-4.97662	0.278866
HL.SW.v1.0.G006632	outer envelope pore protein 21, chloroplastic	0.828	-7.84051	0.282573
HL.SW.v1.0.G006642	oxysterol-binding protein-related protein 4C	0.774	-93.0556	0.0109073
HL.SW.v1.0.G006675	CCL3 mRNA, complete cds	0.994	-11.6976	0.00445227
HL.SW.v1.0.G006684	glutathionyl-hydroquinone reductase YqjG	0.796	-11.7002	0.0509179
HL.SW.v1.0.G006685	chloroplast envelope quinone oxidoreductase homolog	0.823	-6.10813	0.0494228
HL.SW.v1.0.G006687	glutathionyl-hydroquinone reductase YqjG	0.785	-38.7599	0.20364
HL.SW.v1.0.G006689	UV-B-induced protein At3g17800, chloroplastic	0.835	-3.75727	0.341771
HL.SW.v1.0.G006690	serine/threonine-protein kinase MHK	0.845	-56.5747	0.284621
HL.SW.v1.0.G006705	RNA-binding protein 25	0.779	-6.03238	0.282424
HL.SW.v1.0.G006707	equilibrative nucleotide transporter 1	0.805	-9.30341	0.284324
HL.SW.v1.0.G006726	pentatricopeptide repeat-containing protein At4g19890	0.813	-19.2688	0.0358384
HL.SW.v1.0.G006738	uncharacterized LOC21403248	0.899	-8.69011	0.0826189
HL.SW.v1.0.G006753	receptor-like protein EIX2	0.703	-39.3038	0.410428
HL.SW.v1.0.G006766	basic leucine zipper 61	0.751	-62.5218	0.26406
HL.SW.v1.0.G006778	glutamyl-tRNA reductase-binding protein, chloroplastic	0.846	-84.393	8.13332e-06
HL.SW.v1.0.G006799	pentatricopeptide repeat-containing protein At3g42630	0.768	-29.2624	0.279003
HL.SW.v1.0.G006822	uncharacterized protein YtfP	0.806	-22.7781	0.449733
HL.SW.v1.0.G006823	transformation/transcription domain-associated protein	0.874	-9.99146	0.159273
HL.SW.v1.0.G006827	protein DETOXIFICATION 24	0.823	-72.0893	0.221432
HL.SW.v1.0.G006879	ATP-dependent 6-phosphofructokinase 2	0.838	-39.9555	0.134849
HL.SW.v1.0.G006894	wall-associated receptor kinase-like 1	0.791	-45.4965	0.200349
HL.SW.v1.0.G006904	glycine dehydrogenase (decarboxylating), mitochondrial	0.872	-6.21611	0.0620048
HL.SW.v1.0.G006906	glycine dehydrogenase (decarboxylating), mitochondrial	0.813	-83.2013	0.144491
HL.SW.v1.0.G006913	CHD3-type chromatin-remodeling factor PICKLE	0.855	-12.6042	0.337492
HL.SW.v1.0.G006938	uncharacterized protein At4g18257	0.807	-39.0795	0.18213
HL.SW.v1.0.G006944	serine/threonine-protein kinase STY13	0.862	-3.7955	0.335405
HL.SW.v1.0.G007000	peroxisomal (S)-2-hydroxy-acid oxidase GLO4-like	0.701	-48.0498	0.221351
HL.SW.v1.0.G007014	ADP-ribosylation factor 1	0.868	-90.3748	1.40248e-06
HL.SW.v1.0.G007051	uncharacterized LOC21393593	0.824	-18.3521	0.169911
HL.SW.v1.0.G007056	protein MEMO1	0.884	-3.17764	0.313808
HL.SW.v1.0.G007058	transcription activator GLK1	0.804	-12.6494	0.00291545
HL.SW.v1.0.G007060	GDSL esterase/lipase At5g55050	0.768	-7.27829	0.099867
HL.SW.v1.0.G007061	DNA mismatch repair protein MSH5	0.889	-44.8072	0.147967
HL.SW.v1.0.G007068	anthocyanidin 3-O-glucosyltransferase 2	0.695	-11.0342	0.193987
HL.SW.v1.0.G007075	maf-like protein DDB_G0281937	0.869	-23.3563	0.443932
HL.SW.v1.0.G007079	ribosomal protein s7	1	-60.7525	0.0119433
HL.SW.v1.0.G007091	uncharacterized LOC104896498	0.716	-38.6459	0.17421
HL.SW.v1.0.G007100	pentatricopeptide repeat-containing protein At2g22410, mitochondrial	0.829	-36.7049	0.44785
HL.SW.v1.0.G007172	chlorophyll a-b binding protein of LHCII type 1	0.847	-2.6435	0.372985
HL.SW.v1.0.G007228	peptidyl-tRNA hydrolase, mitochondrial	0.82	-3.42196	0.411101
HL.SW.v1.0.G007249	Golgi to ER traffic protein 4 homolog	0.866	-72.3464	0.0948964
HL.SW.v1.0.G007251	uncharacterized CRM domain-containing protein At3g25440, chloroplastic	0.828	-44.3738	0.116555
HL.SW.v1.0.G007260	protein BTR1	0.873	-45.5085	0.316373
HL.SW.v1.0.G007265	pyrophosphate-energized vacuolar membrane proton pump	0.87	-3.19098	0.327417
HL.SW.v1.0.G007300	plastidial pyruvate kinase 2	0.843	-3.02082	0.319776
HL.SW.v1.0.G007303	receptor-like protein kinase FERONIA	0.719	-29.9587	0.300386
HL.SW.v1.0.G007304	uncharacterized protein At2g37660, chloroplastic	0.832	-26.4886	0.0089308
HL.SW.v1.0.G007314	uncharacterized LOC21402894	0.745	-8.73977	0.0236856
HL.SW.v1.0.G007318	sec-independent protein translocase protein TATB, chloroplastic	0.896	-4.25749	0.18159
HL.SW.v1.0.G007347	universal stress protein A-like protein	0.761	-3.56439	0.384902
HL.SW.v1.0.G007354	1,4-dihydroxy-2-naphthoyl-CoA synthase, peroxisomal	0.837	-6.98189	0.374209
HL.SW.v1.0.G007355	pyrrolidone-carboxylate peptidase	0.798	-4.45852	0.420904
HL.SW.v1.0.G007368	spermatogenesis-associated protein 20	0.841	-19.0069	0.000703029
HL.SW.v1.0.G007386	cucumisin	0.747	-83.661	0.000522497
HL.SW.v1.0.G007394	LRR receptor-like serine/threonine-protein kinase ERECTA	0.842	-42.352	0.41283
HL.SW.v1.0.G007401	thioredoxin-like 1-1, chloroplastic	0.807	-4.04289	0.234371
HL.SW.v1.0.G007436	rhodanese-like domain-containing protein 10	0.807	-4.17846	0.289048
HL.SW.v1.0.G007440	golgin candidate 6	0.846	-3.62656	0.289692
HL.SW.v1.0.G007442	uncharacterized LOC21403476	0.762	-50.1316	0.0826959
HL.SW.v1.0.G007453	peroxisomal membrane protein PEX14	0.779	-23.6713	0.0178113
HL.SW.v1.0.G007455	auxin efflux carrier component 8	0.833	-24.5905	0.431805
HL.SW.v1.0.G007462	uncharacterized LOC21408762	0.789	-6.81741	0.0685886
HL.SW.v1.0.G007478	Rosa chinensis cytochrome P450 CYP72A219-like	0.729	-8.82756	0.12188
HL.SW.v1.0.G007483	atp synthase cf0 subunit iii	1	-56.7297	0.0848972
HL.SW.v1.0.G007486	atp synthase cf0 a subunit	0.964	-14.6645	0.00413986
HL.SW.v1.0.G007492	CDPK-related kinase 6-like	0.871	-46.1011	0.168741
HL.SW.v1.0.G007502	serine/arginine-rich splicing factor SR34A	0.818	-39.1999	0.162853
HL.SW.v1.0.G007512	CASP-like protein 1D1	0.755	-39.1393	0.42892
HL.SW.v1.0.G007570	chlorophyll a-b binding protein 7, chloroplastic	0.859	-3.21253	0.436017
HL.SW.v1.0.G007574	pentatricopeptide repeat-containing protein At5g48910	0.831	-58.4565	0.058085
HL.SW.v1.0.G007584	cytochrome P450 94A1-like	0.763	-61.4658	0.0471058
HL.SW.v1.0.G007690	protein SWEETIE	0.869	-62.2774	0.343657
HL.SW.v1.0.G007711	probable serine/threonine-protein kinase WNK11	0.817	-3.14558	0.425444
HL.SW.v1.0.G007738	uncharacterized LOC21397698	0.791	-40.5154	0.157411
HL.SW.v1.0.G007815	ribulose- -bisphosphate carboxylase oxygenase large subunit	1	-70.0099	0.271371
HL.SW.v1.0.G007820	epoxide hydrolase A	0.809	-13.9287	0.0180336
HL.SW.v1.0.G007825	endoglucanase 4	0.764	-82.8508	0.148157
HL.SW.v1.0.G007829	DPH4 homolog	0.715	-56.9106	0.0537781
HL.SW.v1.0.G007832	vacuolar cation/proton exchanger 5	0.859	-50.7014	0.000297975
HL.SW.v1.0.G007837	protein MAINTENANCE OF PSII UNDER HIGH LIGHT 1	0.781	-4.53555	0.0793814
HL.SW.v1.0.G007853	twinkle homolog protein, chloroplastic/mitochondrial	0.865	-4.45807	0.401592
HL.SW.v1.0.G007866	AP-4 complex subunit mu	0.9	-67.0309	0.0846704
HL.SW.v1.0.G007888	isoamylase 3, chloroplastic	0.792	-3.78832	0.304399
HL.SW.v1.0.G007905	phosphoglycolate phosphatase 1B, chloroplastic	0.829	-10.0984	0.0323084
HL.SW.v1.0.G007913	uncharacterized ATP-dependent helicase YprA	0.831	-97.5783	0.0107178
HL.SW.v1.0.G007973	uncharacterized protein At2g33490	0.823	-57.2205	0.323272
HL.SW.v1.0.G007974	uncharacterized protein At2g33490	0.787	-41.3525	0.148695
HL.SW.v1.0.G007975	WAT1-related protein At1g70260	0.773	-47.2165	0.204756
HL.SW.v1.0.G007989	uncharacterized LOC21393740	0.749	-3.37806	0.304399
HL.SW.v1.0.G008006	pentatricopeptide repeat-containing protein At3g46790, chloroplastic	0.816	-41.4378	0.139553
HL.SW.v1.0.G008018	ATP-dependent DNA helicase homolog RECG, chloroplastic	0.806	-4.84026	0.398995
HL.SW.v1.0.G008026	protein LNK2	0.743	-5.94451	0.0160206
HL.SW.v1.0.G008048	uncharacterized LOC107431328	0.789	-37.5499	0.406691
HL.SW.v1.0.G008059	PI-PLC X domain-containing protein At5g67130	0.859	-37.6356	0.323389
HL.SW.v1.0.G008080	uncharacterized LOC111795522	0.843	-30.2383	0.320601
HL.SW.v1.0.G008089	uncharacterized LOC21392403	0.779	-6.08253	0.414653
HL.SW.v1.0.G008098	transport inhibitor response 1-like protein	0.812	-58.0607	0.2495
HL.SW.v1.0.G008127	uncharacterized LOC21407595	0.867	-7.18051	0.106995
HL.SW.v1.0.G008136	probable polygalacturonase	0.85	-68.6274	0.264891
HL.SW.v1.0.G008158	mitogen-activated protein kinase 19	0.845	-7.07592	0.356045
HL.SW.v1.0.G008178	uncharacterized LOC114277559	0.783	-36.8063	0.299201
HL.SW.v1.0.G008184	glucose-1-phosphate adenylyltransferase small subunit 2, chloroplastic	0.868	-7.64812	0.103672
HL.SW.v1.0.G008185	uncharacterized LOC21409404	0.752	-87.4843	0.0229897
HL.SW.v1.0.G008194	threonylcarbamoyladenosine tRNA methylthiotransferase	0.856	-43.3342	0.000511293
HL.SW.v1.0.G008197	autophagy-related protein 18c	0.886	-64.5259	0.0665126
HL.SW.v1.0.G008199	protein SRC2-like	0.751	-51.4267	0.0768663
HL.SW.v1.0.G008202	uncharacterized LOC21411933	0.744	-12.0168	0.0963674
HL.SW.v1.0.G008206	translocon at the outer membrane of chloroplasts 64	0.815	-59.919	0.192011
HL.SW.v1.0.G008207	tRNA(His) guanylyltransferase 1	0.796	-30.1853	0.318854
HL.SW.v1.0.G008213	protein SICKLE	0.765	-39.9235	0.00148728
HL.SW.v1.0.G008227	OTU domain-containing protein DDB_G0284757	0.874	-4.9909	0.208585
HL.SW.v1.0.G008244	alpha carbonic anhydrase 7	0.734	-121.53	1.18243e-07
HL.SW.v1.0.G008377	photosystem II 10 kDa polypeptide, chloroplastic	0.845	-3.46358	0.144491
HL.SW.v1.0.G008378	protein FLOWERING LOCUS D	0.844	-7.56774	0.212633
HL.SW.v1.0.G008382	inactive poly [ADP-ribose] polymerase RCD1	0.772	-8.02296	0.0155759
HL.SW.v1.0.G008396	protein DDB_G0276689	0.893	-94.3656	0.173404
HL.SW.v1.0.G008409	bidirectional sugar transporter SWEET4	0.805	-120.007	0.0163314
HL.SW.v1.0.G008410	midasin	0.766	-34.5244	0.229523
HL.SW.v1.0.G008418	DENN domain and WD repeat-containing protein SCD1	0.851	-51.3411	0.452788
HL.SW.v1.0.G008434	BTB/POZ domain-containing protein At3g19850	0.717	-57.9614	0.058859
HL.SW.v1.0.G008450	1,4-alpha-glucan-branching enzyme 2-2, chloroplastic/amyloplastic	0.843	-7.09633	0.0349722
HL.SW.v1.0.G008486	glutamate--glyoxylate aminotransferase 2	0.889	-6.34191	0.159898
HL.SW.v1.0.G008545	lanC-like protein GCL1	0.8	-18.854	0.0428848
HL.SW.v1.0.G008548	starch synthase 3, chloroplastic/amyloplastic	0.87	-3.67578	0.395516
HL.SW.v1.0.G008555	50S ribosomal protein L25	0.785	-26.7085	0.362886
HL.SW.v1.0.G008568	chlorophyll a-b binding protein CP24 10A, chloroplastic	0.815	-2.75504	0.436421
HL.SW.v1.0.G008613	uncharacterized protein At5g03900, chloroplastic	0.842	-9.52466	0.00752528
HL.SW.v1.0.G008633	transaldolase	0.856	-72.68	0.000160844
HL.SW.v1.0.G008643	ribosome-binding factor PSRP1, chloroplastic	0.795	-13.6419	0.00182272
HL.SW.v1.0.G008647	transcription termination factor MTERF8, chloroplastic	0.793	-43.2921	0.137026
HL.SW.v1.0.G008650	ubiquitin receptor RAD23c-like	0.787	-6.62512	0.0407462
HL.SW.v1.0.G008718	outer envelope pore protein 16-3, chloroplastic/mitochondrial	0.848	-4.12476	0.304706
HL.SW.v1.0.G008720	chloroplast envelope membrane protein	0.75	-70.8349	0.0271557
HL.SW.v1.0.G008722	ribulose -bisphosphate partial	0.999	-43.8392	0.286408
HL.SW.v1.0.G008730	uncharacterized LOC21407557	0.809	-7.58671	0.0435132
HL.SW.v1.0.G008731	glyceraldehyde-3-phosphate dehydrogenase B, chloroplastic	0.853	-8.03129	0.00467739
HL.SW.v1.0.G008755	iron-sulfur assembly protein IscA-like 2, mitochondrial	0.832	-39.4675	0.211999
HL.SW.v1.0.G008759	stem-specific protein TSJT1	0.864	-8.32237	0.00657858
HL.SW.v1.0.G008792	sirohydrochlorin ferrochelatase, chloroplastic	0.852	-90.5939	0.0124816
HL.SW.v1.0.G008798	uncharacterized LOC21407795	0.804	-9.02729	0.0962422
HL.SW.v1.0.G008799	uncharacterized LOC21402114	0.821	-10.4729	0.00320372
HL.SW.v1.0.G008808	F-box/LRR-repeat protein 4	0.832	-74.4528	0.0504843
HL.SW.v1.0.G008823	pentatricopeptide repeat-containing protein At5g04810, chloroplastic	0.828	-5.65898	0.361056
HL.SW.v1.0.G008848	protein bem46	0.85	-6.98351	0.299606
HL.SW.v1.0.G008912	thiol-disulfide oxidoreductase LTO1-like	0.767	-98.9852	0.049464
HL.SW.v1.0.G008913	thiosulfate sulfurtransferase 16, chloroplastic	0.843	-16.098	0.00189024
HL.SW.v1.0.G008942	monothiol glutaredoxin-S2	0.848	-98.2769	0.00883445
HL.SW.v1.0.G008961	beta-carotene isomerase D27, chloroplastic	0.791	-86.3594	0.000263313
HL.SW.v1.0.G008963	protein argonaute 10	0.85	-3.73512	0.37912
HL.SW.v1.0.G008986	4-diphosphocytidyl-2-c-methyl-d-erythritol chloroplastic	0.946	-7.15121	0.358727
HL.SW.v1.0.G008987	ethylene-responsive transcription factor 1B	0.769	-24.1893	0.105972
HL.SW.v1.0.G009012	beta-amyrin synthase	0.744	-46.4991	0.163277
HL.SW.v1.0.G009036	Theobroma cacao protein SRG1	0.76	-45.5035	0.014843
HL.SW.v1.0.G009048	alkaline ceramidase	0.879	-48.1134	0.125073
HL.SW.v1.0.G009064	peptidyl-prolyl cis-trans isomerase FKBP62	0.861	-3.51833	0.303521
HL.SW.v1.0.G009067	mitochondrial import inner membrane translocase subunit TIM17-2	0.792	-54.3402	0.000365225
HL.SW.v1.0.G009076	protein EXECUTER 2, chloroplastic	0.836	-4.10877	0.167407
HL.SW.v1.0.G009089	transcription factor IIIB 60 kDa subunit	0.745	-49.2514	0.0830606
HL.SW.v1.0.G009092	transcription repressor OFP15	0.741	-10.7428	0.0984029
HL.SW.v1.0.G009097	putative disease resistance protein At1g50180	0.669	-13.9659	0.2971
HL.SW.v1.0.G009099	uncharacterized LOC107417673	0.837	-22.8822	0.441711
HL.SW.v1.0.G009107	zinc finger A20 and AN1 domain-containing stress-associated protein 4	0.75	-3.15404	0.323768
HL.SW.v1.0.G009110	uncharacterized LOC21390128	0.821	-4.11069	0.3788
HL.SW.v1.0.G009116	binding partner of ACD11 1	0.807	-6.89534	0.126438
HL.SW.v1.0.G009140	probable CCR4-associated factor 1 homolog 7	0.86	-5.63694	0.0822187
HL.SW.v1.0.G009146	uncharacterized LOC107417664	0.746	-35.8319	0.18794
HL.SW.v1.0.G009168	putative D-cysteine desulfhydrase 1, mitochondrial	0.86	-4.21975	0.18698
HL.SW.v1.0.G009169	uncharacterized LOC21402288	0.844	-3.96914	0.299652
HL.SW.v1.0.G009173	putative ABC transporter C family member 15	0.792	-97.7917	0.020618
HL.SW.v1.0.G009174	glyceraldehyde-3-phosphate dehydrogenase, cytosolic	0.876	-93.1725	0.0018883
HL.SW.v1.0.G009183	Jatropha curcas uncharacterized LOC105638120	0.739	-49.8047	0.0785675
HL.SW.v1.0.G009193	F-box protein PP2-A15	0.839	-74.8566	0.026932
HL.SW.v1.0.G009216	3-dehydroquinate synthase homolog	0.832	-76.4597	0.0262231
HL.SW.v1.0.G009250	pentatricopeptide repeat-containing protein At5g66520-like	0.816	-37.154	0.369617
HL.SW.v1.0.G009260	ribulose -bisphosphate carboxylase oxygenase large subunit	0.989	-30.6173	0.274888
HL.SW.v1.0.G009359	uncharacterized LOC21385164	0.815	-3.22575	0.341707
HL.SW.v1.0.G009379	probable xyloglucan endotransglucosylase/hydrolase protein 30	0.833	-104.868	0.097748
HL.SW.v1.0.G009393	casein kinase 1-like protein HD16	0.878	-6.71878	0.275236
HL.SW.v1.0.G009400	NAC domain containing protein 50	0.803	-5.46162	0.304588
HL.SW.v1.0.G009414	geranylgeranyl transferase type-2 subunit alpha 1	0.793	-7.28346	0.214806
HL.SW.v1.0.G009430	COMPASS-like H3K4 histone methylase component WDR5B	0.846	-62.9615	0.125237
HL.SW.v1.0.G009439	F-actin-capping protein subunit alpha	0.852	-3.04497	0.385163
HL.SW.v1.0.G009446	lycopene beta cyclase, chloroplastic/chromoplastic	0.866	-13.5217	0.020645
HL.SW.v1.0.G009452	60S ribosomal protein L22-2	0.911	-94.7352	0.000550639
HL.SW.v1.0.G009454	chaperone protein dnaJ C76, chloroplastic	0.838	-92.5555	0.0121712
HL.SW.v1.0.G009455	bifunctional dihydrofolate reductase-thymidylate synthase-like	0.799	-38.0721	0.189406
HL.SW.v1.0.G009464	cryptochrome-1	0.812	-4.02259	0.185121
HL.SW.v1.0.G009468	transcription factor TGA1	0.837	-11.0338	0.0500829
HL.SW.v1.0.G009476	DNA topoisomerase 2-binding protein 1-A	0.779	-30.7016	0.424796
HL.SW.v1.0.G009478	uncharacterized protein PF11_0207	0.813	-77.7154	0.0246415
HL.SW.v1.0.G009483	Parasponia rigida voucher PriWU20x00 coiled-coil NB-ARC domain protein (CNL47) gene, complete cds	0.668	-76.3358	0.0327942
HL.SW.v1.0.G009486	1-aminocyclopropane-1-carboxylate oxidase homolog 1	0.715	-5.16846	0.277206
HL.SW.v1.0.G009501	pathogenesis-related protein 1	0.789	-61.7804	0.219506
HL.SW.v1.0.G009508	UDP-N-acetylglucosamine diphosphorylase 1-like	0.814	-32.6749	0.00515969
HL.SW.v1.0.G009526	universal stress protein PHOS32	0.842	-65.0627	0.000947607
HL.SW.v1.0.G009539	probable receptor-like protein kinase At2g23200	0.699	-46.199	0.102112
HL.SW.v1.0.G009544	protein PROTON GRADIENT REGULATION 5, chloroplastic	0.85	-3.77045	0.115912
HL.SW.v1.0.G009545	calcium-transporting ATPase 3, endoplasmic reticulum-type	0.867	-75.2062	0.0261141
HL.SW.v1.0.G009568	cytochrome P450 86A22	0.79	-12.9659	0.230559
HL.SW.v1.0.G009648	putative DUF21 domain-containing protein At3g13070, chloroplastic	0.844	-44.2779	0.410294
HL.SW.v1.0.G009660	transcription factor CPC-like	0.827	-6.61049	0.150657
HL.SW.v1.0.G009662	ammonium transporter 1 member 1	0.796	-18.3264	0.0440872
HL.SW.v1.0.G009691	nudix hydrolase 8	0.699	-97.9452	0.03821
HL.SW.v1.0.G009693	cysteine--tRNA ligase 2, cytoplasmic	0.873	-14.0347	0.0546818
HL.SW.v1.0.G009699	transcription factor UNE10	0.765	-112.154	6.10962e-07
HL.SW.v1.0.G009718	phosphoglucan phosphatase DSP4, amyloplastic	0.827	-30.7503	0.000816396
HL.SW.v1.0.G009722	dihydrolipoyllysine-residue acetyltransferase component 5 of pyruvate dehydrogenase complex, chloroplastic	0.818	-58.0651	0.00186275
HL.SW.v1.0.G009742	uncharacterized LOC21410427	0.791	-25.0115	0.420902
HL.SW.v1.0.G009746	probable LRR receptor-like serine/threonine-protein kinase At1g53430	0.676	-3.41276	0.433697
HL.SW.v1.0.G009748	transcription factor tcp14	0.839	-13.276	0.0433845
HL.SW.v1.0.G009761	GDSL esterase/lipase At5g45950	0.778	-25.1516	0.045844
HL.SW.v1.0.G009774	probable ethanolamine kinase	0.857	-118.122	0.0212639
HL.SW.v1.0.G009775	F-box/kelch-repeat protein At1g55270	0.883	-100.442	0.0103405
HL.SW.v1.0.G009777	uncharacterized LOC21389719	0.83	-9.76094	0.145555
HL.SW.v1.0.G009813	transcription factor KUA1	0.766	-74.8476	0.0779977
HL.SW.v1.0.G009822	dnaJ homolog subfamily B member 6	0.817	-107.746	0.000160844
HL.SW.v1.0.G009826	autophagy-related protein 8f-like	0.906	-4.30132	0.357887
HL.SW.v1.0.G009836	probable leucine-rich repeat receptor-like protein kinase At5g49770	0.789	-46.3186	0.00204593
HL.SW.v1.0.G009852	alpha-(1,4)-fucosyltransferase	0.801	-6.23245	0.163806
HL.SW.v1.0.G009870	50S ribosomal protein L18	0.822	-75.4826	5.76008e-05
HL.SW.v1.0.G009874	UMP-CMP kinase 3	0.88	-5.36826	0.301488
HL.SW.v1.0.G009881	protein NRT1/ PTR FAMILY 3.1	0.831	-58.1158	0.328394
HL.SW.v1.0.G009884	peptide-N(4)-(N-acetyl-beta-glucosaminyl)asparagine amidase	0.864	-51.9462	0.452788
HL.SW.v1.0.G009889	pentatricopeptide repeat-containing protein At1g01970	0.764	-63.1824	0.0582208
HL.SW.v1.0.G009891	E3 ubiquitin-protein ligase RNF170	0.815	-5.36936	0.198458
HL.SW.v1.0.G009904	uncharacterized LOC21395700	0.857	-74.5997	4.70704e-07
HL.SW.v1.0.G009912	uncharacterized protein At4g00950	0.746	-4.31441	0.454051
HL.SW.v1.0.G009915	acyl-activating enzyme 2 mRNA, complete cds	0.936	-3.27995	0.253607
HL.SW.v1.0.G009941	pre-mRNA-processing factor 39	0.858	-6.24903	0.248296
HL.SW.v1.0.G009947	DNA-binding protein SMUBP-2	0.836	-7.84646	0.00460033
HL.SW.v1.0.G009955	probable inactive purple acid phosphatase 27	0.827	-43.3869	0.158298
HL.SW.v1.0.G009972	pentatricopeptide repeat-containing protein At1g03100, mitochondrial	0.852	-61.6442	0.102124
HL.SW.v1.0.G010003	universal stress protein PHOS34	0.787	-31.7797	0.000999931
HL.SW.v1.0.G010012	probable E3 ubiquitin-protein ligase EDA40	0.778	-60.2	0.391039
HL.SW.v1.0.G010020	pumilio homolog 2-like	0.831	-14.9509	0.0650941
HL.SW.v1.0.G010024	ribulose bisphosphate carboxylase/oxygenase activase 2, chloroplastic	0.821	-2.59507	0.46498
HL.SW.v1.0.G010026	transcription initiation factor IIA large subunit	0.824	-7.87407	0.299402
HL.SW.v1.0.G010031	tricin synthase 1-like	0.828	-60.3024	0.0768261
HL.SW.v1.0.G010057	uncharacterized LOC21397465	0.786	-4.1076	0.19336
HL.SW.v1.0.G010067	tropinone reductase homolog At5g06060	0.805	-28.9685	0.372985
HL.SW.v1.0.G010118	ubiquinol oxidase 2, mitochondrial-like	0.833	-4.08004	0.172367
HL.SW.v1.0.G010127	pentatricopeptide repeat-containing protein At5g50280, chloroplastic	0.798	-6.65743	0.0808072
HL.SW.v1.0.G010133	uncharacterized LOC21389324	0.821	-18.1094	0.278657
HL.SW.v1.0.G010143	mechanosensitive ion channel protein 10	0.781	-18.0924	0.0557824
HL.SW.v1.0.G010155	peptide chain release factor 1	0.842	-28.7458	0.288349
HL.SW.v1.0.G010159	uncharacterized LOC21390190	0.828	-48.9795	0.140364
HL.SW.v1.0.G010167	probable LRR receptor-like serine/threonine-protein kinase At1g67720	0.812	-14.3881	0.0737817
HL.SW.v1.0.G010241	traB domain-containing protein	0.798	-5.57315	0.166546
HL.SW.v1.0.G010249	protease Do-like 5, chloroplastic	0.817	-74.0362	3.4567e-05
HL.SW.v1.0.G010261	lysophospholipid acyltransferase LPEAT2	0.748	-3.41107	0.439301
HL.SW.v1.0.G010270	TPR repeat-containing thioredoxin TDX	0.812	-49.7328	0.218917
HL.SW.v1.0.G010294	uncharacterized LOC107419528	0.754	-28.7606	0.285207
HL.SW.v1.0.G010299	casein kinase 1-like protein HD16	0.942	-33.2564	0.335564
HL.SW.v1.0.G010302	glutathione reductase, chloroplastic	0.849	-5.29464	0.0964638
HL.SW.v1.0.G010304	DNA-directed RNA polymerase III subunit rpc8	0.745	-82.7187	0.0530296
HL.SW.v1.0.G010369	alpha-glucan phosphorylase, H isozyme	0.879	-6.99777	0.0158353
HL.SW.v1.0.G010370	protein NRT1/ PTR FAMILY 8.1-like	0.777	-8.00286	0.34816
HL.SW.v1.0.G010377	probable LRR receptor-like serine/threonine-protein kinase At5g45780	0.882	-68.3332	0.000231611
HL.SW.v1.0.G010382	cellulose synthase A catalytic subunit 8 [UDP-forming]	0.835	-27.8637	0.459972
HL.SW.v1.0.G010400	auxin transport protein BIG	0.861	-13.5566	0.335564
HL.SW.v1.0.G010418	uncharacterized LOC21400882	0.841	-4.24424	0.228401
HL.SW.v1.0.G010419	LRR receptor-like serine/threonine-protein kinase RCH1	0.793	-28.1321	0.0362986
HL.SW.v1.0.G010434	uncharacterized LOC21388899	0.852	-60.9179	0.231162
HL.SW.v1.0.G010450	haloalkane dehalogenase	0.843	-3.92935	0.286831
HL.SW.v1.0.G010461	sucrose-phosphatase 2-like	0.808	-24.4297	0.420637
HL.SW.v1.0.G010498	small heat shock protein, chloroplastic-like	0.786	-40.5824	0.00167301
HL.SW.v1.0.G010517	transcription factor PRE6	0.854	-87.0026	0.0489413
HL.SW.v1.0.G010528	protein DENND6A	0.869	-37.9105	0.241873
HL.SW.v1.0.G010533	uncharacterized LOC21384218	0.81	-71.2197	0.000680887
HL.SW.v1.0.G010534	ubiquitin-conjugating enzyme E2 1-like	0.863	-3.73662	0.361695
HL.SW.v1.0.G010557	deoxymugineic acid synthase 1-B	0.771	-7.76685	0.390962
HL.SW.v1.0.G010593	ycf20-like protein	0.851	-103.89	0.00657499
HL.SW.v1.0.G010617	protein PTST, chloroplastic	0.763	-67.5374	0.218762
HL.SW.v1.0.G010621	DEAD-box ATP-dependent RNA helicase 20	0.883	-80.1839	0.0589188
HL.SW.v1.0.G010624	UDP-glycosyltransferase 71A15	0.667	-3.53055	0.325333
HL.SW.v1.0.G010631	chlorophyll a-b binding protein 3, chloroplastic	0.872	-6.87206	0.00894411
HL.SW.v1.0.G010632	cytochrome P450 71A24-like	0.717	-7.10306	0.0535583
HL.SW.v1.0.G010648	putative dual specificity protein phosphatase DSP8	0.862	-3.27323	0.384902
HL.SW.v1.0.G010650	cytochrome P450 84A1	0.771	-5.90537	0.191853
HL.SW.v1.0.G010669	cyclic nucleotide-gated ion channel 4	0.855	-7.48073	0.0462271
HL.SW.v1.0.G010701	uncharacterized LOC21401651	0.746	-74.7465	0.025954
HL.SW.v1.0.G010720	phosphoenolpyruvate carboxylase kinase 1	0.78	-99.7005	0.000111494
HL.SW.v1.0.G010736	uncharacterized LOC21389611	0.907	-21.4487	0.0224873
HL.SW.v1.0.G010773	E3 ubiquitin protein ligase RIN2	0.864	-3.85005	0.372985
HL.SW.v1.0.G010780	glutamate receptor 2.7	0.782	-48.843	0.210686
HL.SW.v1.0.G010784	C-type lectin receptor-like tyrosine-protein kinase At1g52310	0.857	-38.3444	0.166624
HL.SW.v1.0.G010787	uncharacterized LOC21402592	0.779	-87.3155	0.0180766
HL.SW.v1.0.G010792	pentatricopeptide repeat-containing protein At1g62350	0.8	-33.3761	0.268796
HL.SW.v1.0.G010816	UDP-glucuronic acid decarboxylase 2-like	0.87	-3.9465	0.280625
HL.SW.v1.0.G010821	zinc finger CCCH domain-containing protein 18-like	0.755	-12.5917	0.0918247
HL.SW.v1.0.G010830	cytochrome P450 71D9	0.709	-46.2519	0.201737
HL.SW.v1.0.G010834	F-box/LRR-repeat protein At1g67190	0.762	-33.9773	0.275899
HL.SW.v1.0.G010836	uncharacterized LOC21407738	0.805	-3.25262	0.284533
HL.SW.v1.0.G010837	E3 ubiquitin-protein ligase SP1	0.874	-3.50763	0.245975
HL.SW.v1.0.G010845	glutathione S-transferase	0.804	-35.5675	0.0854129
HL.SW.v1.0.G010854	light-regulated protein, chloroplastic	0.809	-3.31619	0.267672
HL.SW.v1.0.G010895	pre-mRNA splicing factor SR-like 1	0.766	-3.67063	0.444611
HL.SW.v1.0.G010896	glucosidase 2 subunit beta-like	0.794	-62.3588	0.0427333
HL.SW.v1.0.G010903	palmitoyl-monogalactosyldiacylglycerol delta-7 desaturase, chloroplastic	0.872	-4.74312	0.105217
HL.SW.v1.0.G010905	uncharacterized LOC21408454	0.829	-11.7396	0.000449316
HL.SW.v1.0.G010909	high mobility group B protein 15	0.755	-22.0552	0.0276521
HL.SW.v1.0.G010927	GTP-binding protein OBGC, chloroplastic	0.785	-5.67577	0.0792036
HL.SW.v1.0.G010937	ATP-dependent DNA helicase RecQ-like	0.81	-22.9871	0.455628
HL.SW.v1.0.G010950	probable serine/threonine-protein kinase PBL3	0.845	-36.0113	0.192346
HL.SW.v1.0.G010953	mitochondrial outer membrane protein porin 4	0.836	-102.879	0.0131898
HL.SW.v1.0.G010969	beta-amylase 7	0.785	-7.80312	0.35297
HL.SW.v1.0.G010977	cytochrome P450 CYP72A219	0.816	-81.2693	1.4732e-06
HL.SW.v1.0.G010978	cytochrome P450 CYP72A219	0.768	-32.8525	0.161421
HL.SW.v1.0.G010990	uncharacterized protein At1g32220, chloroplastic	0.829	-8.73917	0.0103853
HL.SW.v1.0.G010995	mitogen-activated protein kinase 9	0.852	-9.23538	0.0201092
HL.SW.v1.0.G011019	serpin-ZX	0.834	-51.0893	0.372985
HL.SW.v1.0.G011049	ATP phosphoribosyltransferase 2, chloroplastic	0.839	-21.6782	0.00184049
HL.SW.v1.0.G011062	thioredoxin-like fold domain-containing protein MRL7, chloroplastic	0.789	-35.2178	0.2971
HL.SW.v1.0.G011066	putative clathrin assembly protein At5g35200	0.842	-93.4403	0.0524363
HL.SW.v1.0.G011069	uncharacterized LOC107430476	0.709	-73.4038	0.101928
HL.SW.v1.0.G011070	uncharacterized LOC21406083	0.742	-5.26226	0.246444
HL.SW.v1.0.G011075	aldehyde dehydrogenase family 3 member H1	0.83	-5.40635	0.357512
HL.SW.v1.0.G011077	glutamate receptor 3.7-like	0.753	-6.32568	0.120051
HL.SW.v1.0.G011093	fatty acid-binding protein-like protein At1g79260	0.837	-101.438	0.00798493
HL.SW.v1.0.G011102	RNA polymerase sigma factor sigD, chloroplastic	0.742	-8.73502	0.214682
HL.SW.v1.0.G011103	Hevea brasiliensis uncharacterized LOC110654593	0.867	-4.14408	0.297344
HL.SW.v1.0.G011116	7-deoxyloganetin glucosyltransferase-like	0.737	-55.6877	0.263863
HL.SW.v1.0.G011122	aminopeptidase M1	0.811	-31.6525	0.32377
HL.SW.v1.0.G011124	transcriptional adapter ADA2a	0.833	-26.8067	0.356112
HL.SW.v1.0.G011155	protein NRT1/ PTR FAMILY 2.13	0.735	-9.46507	0.174951
HL.SW.v1.0.G011156	uncharacterized LOC21407504	0.733	-45.3369	0.168484
HL.SW.v1.0.G011163	uncharacterized LOC21390005	0.793	-4.71683	0.1748
HL.SW.v1.0.G011174	cyclin-B2-4	0.815	-44.5135	0.182831
HL.SW.v1.0.G011175	BTB/POZ domain-containing protein At2g30600	0.838	-102.919	0.0141093
HL.SW.v1.0.G011179	uncharacterized LOC21401318	0.759	-85.4434	0.0569179
HL.SW.v1.0.G011210	ABC transporter B family member 26, chloroplastic	0.862	-5.15496	0.233513
HL.SW.v1.0.G011212	uncharacterized LOC21406395	0.827	-28.7956	0.0113299
HL.SW.v1.0.G011249	probable inositol transporter 2	0.791	-57.9372	0.138868
HL.SW.v1.0.G011254	sister-chromatid cohesion protein 3	0.829	-55.3003	0.299474
HL.SW.v1.0.G011271	peptide methionine sulfoxide reductase B1, chloroplastic	0.809	-8.22458	0.0276468
HL.SW.v1.0.G011277	dof zinc finger protein DOF4.4-like	0.859	-39.7542	0.194153
HL.SW.v1.0.G011284	pheophytinase, chloroplastic	0.828	-11.4365	0.254023
HL.SW.v1.0.G011289	phosphomannomutase/phosphoglucomutase	0.817	-79.7345	8.0955e-09
HL.SW.v1.0.G011290	Fragaria vesca subsp. vesca uncharacterized LOC101294845	0.78	-70.3002	0.0147973
HL.SW.v1.0.G011311	BTB/POZ domain-containing protein At5g47800	0.834	-11.2798	0.246444
HL.SW.v1.0.G011315	uridine-cytidine kinase C	0.878	-6.66522	0.439301
HL.SW.v1.0.G011319	HVA22-like protein e	0.788	-7.5676	0.0781558
HL.SW.v1.0.G011365	beta-amyrin synthase-like	0.897	-81.1451	1.45565e-06
HL.SW.v1.0.G011368	PGR5-like protein 1B, chloroplastic	0.841	-22.4583	4.93581e-05
HL.SW.v1.0.G011422	alkaline/neutral invertase E, chloroplastic	0.864	-41.3866	0.139173
HL.SW.v1.0.G011423	peptidyl-prolyl cis-trans isomerase CYP71	0.888	-40.819	0.270993
HL.SW.v1.0.G011426	methylenetetrahydrofolate reductase 2-like	0.8	-54.9299	0.114671
HL.SW.v1.0.G011430	uncharacterized LOC112094673	0.812	-63.3478	0.0525521
HL.SW.v1.0.G011436	patatin-like protein 2	0.751	-10.0649	0.261722
HL.SW.v1.0.G011502	probable Xaa-Pro aminopeptidase P	0.858	-3.75879	0.226058
HL.SW.v1.0.G011503	haloacid dehalogenase-like hydrolase domain-containing protein 3	0.851	-45.4183	0.106865
HL.SW.v1.0.G011517	pto-interacting protein 1	0.859	-4.12987	0.408583
HL.SW.v1.0.G011520	small ribosomal subunit protein S13, mitochondrial	0.79	-6.36979	0.2621
HL.SW.v1.0.G011540	urease accessory protein	0.844	-32.8878	0.316605
HL.SW.v1.0.G011554	auxin-responsive protein SAUR71	0.781	-52.5953	0.00236194
HL.SW.v1.0.G011571	uncharacterized LOC21409945	0.803	-6.02516	0.0807761
HL.SW.v1.0.G011595	serine/threonine-protein kinase AtPK2/AtPK19	0.82	-3.89115	0.249749
HL.SW.v1.0.G011649	uncharacterized LOC21387858	0.737	-29.2835	0.409504
HL.SW.v1.0.G011663	cytochrome c-type biogenesis CcmH-like mitochondrial protein	0.772	-7.78434	0.128113
HL.SW.v1.0.G011678	polyadenylation and cleavage factor homolog 4	0.747	-3.99462	0.296647
HL.SW.v1.0.G011690	probable polygalacturonase	0.858	-41.0888	0.43811
HL.SW.v1.0.G011713	uncharacterized LOC18781084	0.77	-5.02047	0.140818
HL.SW.v1.0.G011748	protein CURVATURE THYLAKOID 1B, chloroplastic	0.854	-5.41982	0.020532
HL.SW.v1.0.G011768	uncharacterized LOC21406785	0.721	-24.0862	0.440478
HL.SW.v1.0.G011784	diphthine--ammonia ligase	0.785	-14.3117	0.171933
HL.SW.v1.0.G011792	serine/threonine protein phosphatase 2A regulatory subunit B''beta	0.892	-88.4829	0.0763476
HL.SW.v1.0.G011828	uncharacterized LOC21398378	0.868	-46.6865	0.0951971
HL.SW.v1.0.G011887	mannan endo-1,4-beta-mannosidase 7	0.841	-66.4206	0.0311739
HL.SW.v1.0.G011894	synaptotagmin-3	0.83	-44.9466	0.124587
HL.SW.v1.0.G011895	non-specific lipid-transfer protein 2	0.806	-31.5622	0.240644
HL.SW.v1.0.G011899	chlorophyll(ide) b reductase NOL, chloroplastic	0.784	-54.5657	0.00020475
HL.SW.v1.0.G011902	serine/threonine-protein kinase PCRK1	0.853	-36.1812	0.296647
HL.SW.v1.0.G011906	calvin cycle protein CP12-1, chloroplastic	0.759	-16.3962	0.00202471
HL.SW.v1.0.G011920	cytokinin riboside 5'-monophosphate phosphoribohydrolase LOG1	0.906	-4.72984	0.453276
HL.SW.v1.0.G011932	prostaglandin E synthase 2	0.848	-27.0713	0.340244
HL.SW.v1.0.G011966	dynein light chain LC6, flagellar outer arm	0.798	-95.0056	0.079685
HL.SW.v1.0.G011973	uncharacterized LOC21395210	0.862	-7.35775	0.303568
HL.SW.v1.0.G011997	protein disulfide isomerase pTAC5, chloroplastic-like	0.75	-76.491	0.020532
HL.SW.v1.0.G011999	RING-H2 finger protein ATL74	0.796	-69.46	0.0300152
HL.SW.v1.0.G012006	uridine kinase-like protein 1, chloroplastic	0.875	-3.22112	0.412409
HL.SW.v1.0.G012019	protein ELF4-LIKE 4	0.899	-5.91551	0.218917
HL.SW.v1.0.G012029	protein NRT1/ PTR FAMILY 7.2	0.794	-10.7726	0.233513
HL.SW.v1.0.G012053	cysteine-rich receptor-like protein kinase 2	0.785	-40.8947	0.400079
HL.SW.v1.0.G012089	G-type lectin S-receptor-like serine/threonine-protein kinase At4g27290	0.764	-110.507	0.00498733
HL.SW.v1.0.G012091	isocitrate dehydrogenase [NADP]	0.871	-90.3849	0.0119727
HL.SW.v1.0.G012119	protein VAC14 homolog	0.751	-108.281	0.0152963
HL.SW.v1.0.G012124	probable serine/threonine-protein kinase PBL7	0.885	-76.309	0.047482
HL.SW.v1.0.G012149	oxygen-evolving enhancer protein 2, chloroplastic	0.834	-11.3741	0.00699363
HL.SW.v1.0.G012156	protein ZINC INDUCED FACILITATOR-LIKE 1	0.779	-33.6339	0.068561
HL.SW.v1.0.G012174	ATPase subunit 1 gene, complete cds; mitochondrial	1	-94.3284	0.017165
HL.SW.v1.0.G012184	uncharacterized LOC107425146	0.727	-88.3733	0.023284
HL.SW.v1.0.G012192	DNA-directed RNA polymerases IV and V subunit 4	0.724	-114.158	0.00421722
HL.SW.v1.0.G012217	uncharacterized LOC21398405	0.856	-53.1491	0.452679
HL.SW.v1.0.G012219	ethylene receptor 2	0.816	-5.07681	0.326326
HL.SW.v1.0.G012249	3-oxoacyl-[acyl-carrier-protein] synthase, mitochondrial	0.841	-37.1142	0.280958
HL.SW.v1.0.G012253	carboxyl-terminal-processing peptidase 3, chloroplastic	0.83	-13.4039	0.129851
HL.SW.v1.0.G012260	WAT1-related protein At3g28050-like	0.78	-7.45286	0.280625
HL.SW.v1.0.G012268	protein STAY-GREEN LIKE, chloroplastic	0.86	-82.1791	0.00143971
HL.SW.v1.0.G012281	triose phosphate/phosphate translocator, chloroplastic	0.828	-4.78305	0.101828
HL.SW.v1.0.G012296	pentatricopeptide repeat-containing protein At3g53700, chloroplastic	0.827	-15.6682	0.0316336
HL.SW.v1.0.G012331	UDP-galactose transporter 1	0.871	-109.301	0.00154712
HL.SW.v1.0.G012334	chlorophyll a-b binding protein of LHCII type 1	0.868	-14.5739	0.000329224
HL.SW.v1.0.G012347	vesicle-associated membrane protein 724	0.892	-8.73176	0.047016
HL.SW.v1.0.G012410	probably inactive leucine-rich repeat receptor-like protein kinase At5g06940	0.857	-57.6993	0.0675119
HL.SW.v1.0.G012434	protein PHOX1	0.841	-75.0502	0.0359688
HL.SW.v1.0.G012444	disease resistance protein RLM3	0.755	-35.1508	0.00486173
HL.SW.v1.0.G012467	LRR receptor-like serine/threonine-protein kinase GSO1	0.665	-45.479	0.411518
HL.SW.v1.0.G012524	transcriptional corepressor SEUSS	0.822	-103.643	0.145894
HL.SW.v1.0.G012525	thioredoxin 1	0.833	-14.5363	0.00315693
HL.SW.v1.0.G012530	uncharacterized LOC21405184	0.803	-31.1278	0.283363
HL.SW.v1.0.G012565	glutamate receptor 3.2	0.791	-96.9517	0.00951353
HL.SW.v1.0.G012589	7-hydroxymethyl chlorophyll a reductase, chloroplastic	0.891	-3.30595	0.342007
HL.SW.v1.0.G012593	outer envelope protein 64, chloroplastic	0.806	-43.345	0.297072
HL.SW.v1.0.G012624	uncharacterized LOC21403011	0.825	-64.2379	0.0386919
HL.SW.v1.0.G012635	alanine--tRNA ligase, chloroplastic/mitochondrial	0.858	-4.53485	0.141465
HL.SW.v1.0.G012640	acidic chitinase	0.81	-27.4943	0.40464
HL.SW.v1.0.G012641	protein NUCLEAR FUSION DEFECTIVE 4	0.738	-7.24537	0.452298
HL.SW.v1.0.G012671	calmodulin-binding transcription activator 2-like	0.752	-4.93003	0.309877
HL.SW.v1.0.G012687	DNA polymerase epsilon subunit 4	0.78	-14.3911	0.109679
HL.SW.v1.0.G012712	uncharacterized LOC21400575	0.856	-5.96971	0.118499
HL.SW.v1.0.G012717	nadh dehydrogenase subunit 4	0.999	-19.8542	0.170873
HL.SW.v1.0.G012727	protein LOW PSII ACCUMULATION 3, chloroplastic	0.863	-6.76517	0.129262
HL.SW.v1.0.G012739	uncharacterized LOC21407060	0.816	-3.66782	0.394758
HL.SW.v1.0.G012753	proteasome subunit beta type-6	0.848	-4.5919	0.232829
HL.SW.v1.0.G012797	cystinosin homolog	0.831	-12.3167	0.0729462
HL.SW.v1.0.G012801	uncharacterized LOC21400817	0.726	-43.6185	0.221351
HL.SW.v1.0.G012802	polyadenylate-binding protein RBP45C	0.814	-6.60552	0.028039
HL.SW.v1.0.G012813	tropinone reductase homolog At2g29290	0.784	-40.396	0.196564
HL.SW.v1.0.G012836	protein transport protein Sec24-like At3g07100	0.837	-15.8134	0.00935585
HL.SW.v1.0.G012837	putative RNA polymerase II subunit B1 CTD phosphatase RPAP2 homolog	0.712	-35.2468	0.301228
HL.SW.v1.0.G012838	shaggy-related protein kinase alpha	0.88	-5.04653	0.0950242
HL.SW.v1.0.G012846	nicotinamidase 2	0.807	-27.314	0.39855
HL.SW.v1.0.G012848	leucine-rich repeat extensin-like protein 5	0.742	-72.5932	0.0514911
HL.SW.v1.0.G012849	uncharacterized LOC107415047	0.865	-73.1071	0.0861514
HL.SW.v1.0.G012853	homeobox-leucine zipper protein ATHB-20	0.723	-27.9026	0.350261
HL.SW.v1.0.G012856	uncharacterized tRNA/rRNA methyltransferase YsgA	0.809	-48.6008	0.000416521
HL.SW.v1.0.G012881	probable inactive purple acid phosphatase 2	0.819	-10.3363	0.0285706
HL.SW.v1.0.G012910	rab3 GTPase-activating protein catalytic subunit	0.839	-11.7426	0.0932078
HL.SW.v1.0.G012930	kinesin-related protein 6	0.754	-74.2508	5.8526e-05
HL.SW.v1.0.G012956	uncharacterized LOC103332245	0.823	-50.269	0.317962
HL.SW.v1.0.G012962	formyltetrahydrofolate deformylase 1, mitochondrial	0.852	-13.6864	0.0830916
HL.SW.v1.0.G012967	MLO-like protein 12	0.813	-45.6364	0.15342
HL.SW.v1.0.G012968	polyubiquitin-A	0.854	-2.69623	0.380072
HL.SW.v1.0.G012987	uroporphyrinogen decarboxylase	0.875	-2.87304	0.390696
HL.SW.v1.0.G013025	dormancy-associated protein homolog 4	0.693	-7.15288	0.344539
HL.SW.v1.0.G013028	phosphatidate phosphatase PAH1	0.802	-6.05594	0.406061
HL.SW.v1.0.G013044	myosin-6	0.734	-76.6206	0.0349219
HL.SW.v1.0.G013054	protein PIN-LIKES 3	0.771	-84.2714	0.0198705
HL.SW.v1.0.G013057	ABC transporter C family member 3	0.823	-6.01216	0.231985
HL.SW.v1.0.G013065	pentatricopeptide repeat-containing protein At4g21705, mitochondrial-like	0.777	-48.2194	0.130649
HL.SW.v1.0.G013083	pentatricopeptide repeat-containing protein At1g05600	0.826	-44.1764	0.109387
HL.SW.v1.0.G013108	riboflavin biosynthesis protein PYRD, chloroplastic	0.837	-39.5063	0.2124
HL.SW.v1.0.G013109	protein PAM68, chloroplastic	0.78	-9.74154	0.0808072
HL.SW.v1.0.G013116	acetolactate synthase small subunit 1, chloroplastic-like	0.848	-98.8515	0.0213307
HL.SW.v1.0.G013117	autophagy-related protein 8C	0.88	-4.28268	0.234279
HL.SW.v1.0.G013157	WPP domain-interacting tail-anchored protein 1	0.762	-40.8543	0.199772
HL.SW.v1.0.G013188	isovaleryl-CoA dehydrogenase, mitochondrial	0.903	-43.2886	0.000767669
HL.SW.v1.0.G013205	uncharacterized LOC21402590	0.784	-4.50389	0.39392
HL.SW.v1.0.G013206	delta(12)-fatty-acid desaturase FAD2	0.811	-27.8708	0.334589
HL.SW.v1.0.G013210	50S ribosomal protein L27	0.865	-53.9899	0.100251
HL.SW.v1.0.G013215	Morus indica SSR marker MESTSSRCP-172 mRNA sequence	0.858	-7.05636	0.0534418
HL.SW.v1.0.G013236	uncharacterized LOC21384085	0.78	-99.2658	0.00960443
HL.SW.v1.0.G013238	protein REVEILLE 8	0.833	-37.4639	0.338224
HL.SW.v1.0.G013245	uncharacterized LOC103338705	0.802	-53.4882	0.168608
HL.SW.v1.0.G013246	uncharacterized LOC21399973	0.89	-8.79463	0.0767572
HL.SW.v1.0.G013259	uncharacterized protein ycf45	0.826	-6.25749	0.0286884
HL.SW.v1.0.G013279	glutathione S-transferase U9	0.738	-6.79384	0.190815
HL.SW.v1.0.G013286	uncharacterized LOC21384235	0.859	-71.0626	0.0305599
HL.SW.v1.0.G013357	uncharacterized LOC21397558	0.808	-8.85922	0.0404715
HL.SW.v1.0.G013372	N-alpha-acetyltransferase 40	0.767	-30.206	0.355957
HL.SW.v1.0.G013373	phosphoenolpyruvate carboxylase kinase 1	0.777	-55.5011	0.000329708
HL.SW.v1.0.G013374	cryptochrome-1	0.858	-21.8947	0.164604
HL.SW.v1.0.G013384	putative nitric oxide synthase	0.807	-8.61421	0.0238163
HL.SW.v1.0.G013394	transcription factor bHLH35	0.839	-7.27577	0.272986
HL.SW.v1.0.G013395	uncharacterized LOC112092659	0.743	-9.81977	0.00618336
HL.SW.v1.0.G013410	phosphatidylinositol 4-kinase alpha 1	0.873	-21.0916	0.0605523
HL.SW.v1.0.G013423	probable protein S-acyltransferase 15	0.823	-35.0699	0.333488
HL.SW.v1.0.G013431	aminoacylase-1	0.806	-3.68214	0.262389
HL.SW.v1.0.G013443	ankyrin repeat-containing protein At5g02620	0.739	-40.2498	0.173767
HL.SW.v1.0.G013451	putative pentatricopeptide repeat-containing protein At3g08820	0.786	-24.106	0.0447452
HL.SW.v1.0.G013456	probable NAD(P)H dehydrogenase (quinone) FQR1-like 3	0.868	-5.33273	0.32377
HL.SW.v1.0.G013458	protein MRG1	0.844	-12.8637	0.198026
HL.SW.v1.0.G013462	photosystem I reaction center subunit XI, chloroplastic	0.838	-4.85582	0.0317393
HL.SW.v1.0.G013501	uncharacterized LOC21401159	0.814	-72.4133	0.0537781
HL.SW.v1.0.G013516	F-box/kelch-repeat protein At1g15670	0.764	-4.55205	0.312362
HL.SW.v1.0.G013537	phosphatidylinositol N-acetylglucosaminyltransferase subunit H	0.796	-89.3975	0.0266109
HL.SW.v1.0.G013538	WUSCHEL-related homeobox 13	0.834	-35.0416	0.384579
HL.SW.v1.0.G013541	cancer-related nucleoside-triphosphatase homolog	0.826	-109.76	0.00961917
HL.SW.v1.0.G013561	protein SUPPRESSOR OF QUENCHING 1, chloroplastic	0.828	-8.06811	0.0399678
HL.SW.v1.0.G013571	uncharacterized LOC21385598	0.815	-111.056	0.0178662
HL.SW.v1.0.G013578	putative potassium transporter 12	0.858	-77.1157	0.0207935
HL.SW.v1.0.G013579	armadillo repeat-containing protein 7	0.865	-69.8998	0.0647981
HL.SW.v1.0.G013582	probable E3 ubiquitin-protein ligase RHC1A	0.8	-82.8991	0.0546818
HL.SW.v1.0.G013616	zinc finger CCCH domain-containing protein 64	0.819	-33.2562	0.231982
HL.SW.v1.0.G013634	protein P21-like	0.761	-34.6826	0.138452
HL.SW.v1.0.G013637	scarecrow-like protein 9	0.788	-34.0289	0.237489
HL.SW.v1.0.G013643	vesicle-associated membrane protein 711	0.863	-119.819	0.00497203
HL.SW.v1.0.G013660	pleiotropic drug resistance protein 1-like	0.765	-42.7982	0.000620182
HL.SW.v1.0.G013678	protein CELLULOSE SYNTHASE INTERACTIVE 1	0.895	-5.3759	0.0458212
HL.SW.v1.0.G013681	uncharacterized LOC112095386	0.841	-25.4094	0.409501
HL.SW.v1.0.G013682	organ-specific protein P4	0.712	-63.149	0.0924675
HL.SW.v1.0.G013708	linoleate 13S-lipoxygenase 2-1, chloroplastic-like	0.697	-51.3652	0.104928
HL.SW.v1.0.G013709	NADH dehydrogenase subunit 4	0.969	-10.8932	0.435753
HL.SW.v1.0.G013716	cinnamoyl-CoA reductase 1-like	0.807	-66.9742	0.181135
HL.SW.v1.0.G013737	uncharacterized LOC107405161	0.768	-3.53869	0.35738
HL.SW.v1.0.G013745	COBW domain-containing protein 1	0.857	-19.5794	0.0242844
HL.SW.v1.0.G013748	potassium channel SKOR	0.815	-61.7875	0.114718
HL.SW.v1.0.G013791	sodium-dependent phosphate transport protein 1, chloroplastic	0.836	-13.4545	0.0021191
HL.SW.v1.0.G013819	cyclin-dependent kinase G-2	0.749	-5.97313	0.0367694
HL.SW.v1.0.G013827	bifunctional aspartokinase/homoserine dehydrogenase 1, chloroplastic	0.87	-3.72489	0.223802
HL.SW.v1.0.G013869	uncharacterized LOC21398975	0.755	-76.2127	0.0764668
HL.SW.v1.0.G013910	UDP-glycosyltransferase 71A15	0.702	-13.1789	0.0924675
HL.SW.v1.0.G013923	repressor of RNA polymerase III transcription MAF1 homolog	0.887	-5.05757	0.181135
HL.SW.v1.0.G013931	uncharacterized LOC21392964	0.808	-50.8797	0.000272368
HL.SW.v1.0.G013936	thiamine thiazole synthase, chloroplastic	0.801	-22.051	1.99054e-05
HL.SW.v1.0.G013945	DEAD-box ATP-dependent RNA helicase 21	0.826	-7.57441	0.297053
HL.SW.v1.0.G013954	transcription initiation factor TFIID subunit 2	0.869	-67.0545	0.312786
HL.SW.v1.0.G013974	E3 ubiquitin-protein ligase ATL41	0.699	-38.3198	0.412025
HL.SW.v1.0.G013980	protein NRT1/ PTR FAMILY 5.10	0.756	-11.419	0.0623986
HL.SW.v1.0.G013984	Vesicle transport protein GOT1B-like	0.78	-20.9165	0.0606551
HL.SW.v1.0.G013988	probable acyl-CoA dehydrogenase IBR3	0.831	-3.46488	0.345403
HL.SW.v1.0.G014000	protein NLP8	0.799	-7.98836	0.0932078
HL.SW.v1.0.G014010	uncharacterized protein At5g01610	0.863	-52.4901	0.452788
HL.SW.v1.0.G014013	uncharacterized LOC21404685	0.774	-5.2435	0.191853
HL.SW.v1.0.G014048	O-glucosyltransferase rumi homolog	0.762	-4.50723	0.271587
HL.SW.v1.0.G014067	E3 ubiquitin-protein ligase UPL7	0.825	-7.55153	0.25757
HL.SW.v1.0.G014072	bifunctional 3-dehydroquinate dehydratase/shikimate dehydrogenase, chloroplastic	0.863	-41.1137	0.209877
HL.SW.v1.0.G014088	uncharacterized LOC21396725	0.663	-26.3024	0.429811
HL.SW.v1.0.G014119	F-box protein At2g32560	0.821	-4.2371	0.206804
HL.SW.v1.0.G014141	phospholipid hydroperoxide glutathione peroxidase 1, chloroplastic-like	0.811	-2.64159	0.442521
HL.SW.v1.0.G014194	E3 ubiquitin-protein ligase PRT6	0.801	-4.34919	0.335564
HL.SW.v1.0.G014197	dihydrolipoyllysine-residue acetyltransferase component 1 of pyruvate dehydrogenase complex, mitochondrial	0.819	-52.1036	0.355477
HL.SW.v1.0.G014200	pyruvate kinase 1, cytosolic	0.865	-5.56254	0.151366
HL.SW.v1.0.G014202	uncharacterized protein HI_0077	0.858	-29.0953	0.350635
HL.SW.v1.0.G014203	myosin-15	0.846	-7.95748	0.127153
HL.SW.v1.0.G014215	N-terminal acetyltransferase A complex auxiliary subunit NAA15	0.86	-50.9717	0.30488
HL.SW.v1.0.G014243	uncharacterized LOC21394241	0.813	-5.94586	0.234551
HL.SW.v1.0.G014266	uncharacterized tRNA/rRNA methyltransferase YsgA	0.855	-77.3008	0.00266775
HL.SW.v1.0.G014277	BSD domain-containing protein 1-like	0.787	-6.34007	0.160448
HL.SW.v1.0.G014284	wound-induced protein 1	0.766	-25.3426	0.429594
HL.SW.v1.0.G014304	beta-glucosidase 16	0.71	-69.7943	0.265424
HL.SW.v1.0.G014306	cyanogenic beta-glucosidase-like	0.847	-70.1211	0.338493
HL.SW.v1.0.G014319	coatomer subunit beta-1	0.849	-6.15028	0.0959583
HL.SW.v1.0.G014330	GDSL esterase/lipase At2g04570	0.787	-12.7664	0.0422073
HL.SW.v1.0.G014352	protein RADIALIS-like 3	0.799	-78.1551	0.299242
HL.SW.v1.0.G014358	protease Do-like 8, chloroplastic	0.87	-35.805	0.221027
HL.SW.v1.0.G014368	stress-response A/B barrel domain-containing protein UP3	0.664	-31.0639	0.0216927
HL.SW.v1.0.G014374	probable cinnamyl alcohol dehydrogenase 1	0.791	-120.649	0.00332157
HL.SW.v1.0.G014379	ABC transporter F family member 5	0.84	-6.83843	0.023284
HL.SW.v1.0.G014381	folylpolyglutamate synthase	0.826	-60.3245	0.390962
HL.SW.v1.0.G014385	uncharacterized LOC21384113	0.845	-44.797	0.168849
HL.SW.v1.0.G014389	calcineurin subunit B-like	0.865	-61.3259	0.000398766
HL.SW.v1.0.G014391	serine/threonine-protein kinase STY8	0.771	-4.76492	0.355131
HL.SW.v1.0.G014406	50S ribosomal protein L7/L12	0.825	-47.5478	0.167725
HL.SW.v1.0.G014424	ornithine aminotransferase, mitochondrial	0.906	-76.7156	0.0372451
HL.SW.v1.0.G014425	probable E3 ubiquitin-protein ligase RZFP34	0.852	-6.93013	0.0790048
HL.SW.v1.0.G014451	TSL-kinase interacting protein 1	0.798	-44.8299	0.209989
HL.SW.v1.0.G014452	phosphoglycerate kinase	0.764	-13.636	0.115023
HL.SW.v1.0.G014466	ribosomal protein s7	1	-52.6959	0.0913877
HL.SW.v1.0.G014472	serine/threonine-protein kinase STN7, chloroplastic	0.837	-4.26192	0.0683454
HL.SW.v1.0.G014473	uncharacterized LOC21393798	0.828	-7.82806	0.0083492
HL.SW.v1.0.G014483	protein LUTEIN DEFICIENT 5, chloroplastic	0.848	-3.99428	0.243932
HL.SW.v1.0.G014485	F-box/LRR-repeat protein 3	0.814	-110.314	0.00694627
HL.SW.v1.0.G014497	ribonuclease J	0.862	-6.62724	0.0728485
HL.SW.v1.0.G014530	uncharacterized LOC112015271	0.782	-106.491	0.0155968
HL.SW.v1.0.G014531	uncharacterized LOC21389616	0.815	-65.9272	0.00118248
HL.SW.v1.0.G014555	bifunctional epoxide hydrolase 2	0.803	-7.13974	0.323772
HL.SW.v1.0.G014566	probable ubiquitin-conjugating enzyme E2 24	0.793	-9.30945	0.244705
HL.SW.v1.0.G014581	ubiquitin-like modifier-activating enzyme atg7	0.853	-26.209	0.369471
HL.SW.v1.0.G014603	uncharacterized LOC109020665	0.836	-38.8845	0.412702
HL.SW.v1.0.G014613	protein ABIL2	0.882	-34.0172	0.234449
HL.SW.v1.0.G014617	serine/threonine-protein kinase rio2	0.84	-62.7212	0.0424581
HL.SW.v1.0.G014658	E3 ubiquitin-protein ligase rnf8-A	0.838	-5.76086	0.201677
HL.SW.v1.0.G014662	tocopherol cyclase, chloroplastic	0.866	-58.491	0.31552
HL.SW.v1.0.G014669	transcription factor GTE12	0.751	-4.29462	0.457489
HL.SW.v1.0.G014677	uncharacterized LOC21396324	0.802	-8.78921	0.0131936
HL.SW.v1.0.G014682	probable ADP-ribosylation factor GTPase-activating protein AGD14	0.752	-45.7035	0.374572
HL.SW.v1.0.G014688	tRNA pseudouridine synthase A	0.802	-66.1586	0.0889573
HL.SW.v1.0.G014702	uncharacterized LOC21409441	0.697	-9.97608	0.183155
HL.SW.v1.0.G014708	monodehydroascorbate reductase, chloroplastic/mitochondrial	0.858	-13.3265	0.00313482
HL.SW.v1.0.G014721	ethylene-responsive transcription factor 2-like	0.834	-80.7779	0.0011709
HL.SW.v1.0.G014737	uncharacterized protein At4g28440	0.835	-92.6745	0.0421788
HL.SW.v1.0.G014751	linoleate 13S-lipoxygenase 2-1, chloroplastic	0.824	-5.67219	0.0226025
HL.SW.v1.0.G014772	RAB6A-GEF complex partner protein 1	0.901	-37.1006	0.462424
HL.SW.v1.0.G014783	protein disulfide isomerase pTAC5, chloroplastic-like	0.72	-45.2663	0.210804
HL.SW.v1.0.G014788	transmembrane protein 45A	0.729	-44.8064	0.318378
HL.SW.v1.0.G014796	probable glutathione S-transferase	0.803	-66.6966	1.2847e-07
HL.SW.v1.0.G014799	Nicotiana tomentosiformis probable glutathione S-transferase	0.766	-75.1713	6.24172e-06
HL.SW.v1.0.G014810	E3 ubiquitin-protein ligase COP1	0.856	-4.23727	0.337866
HL.SW.v1.0.G014828	phosphoenolpyruvate/phosphate translocator 2, chloroplastic	0.836	-12.087	0.0240824
HL.SW.v1.0.G014837	acetolactate synthase small subunit 2, chloroplastic	0.837	-89.0938	0.0170365
HL.SW.v1.0.G014852	probable 3-hydroxyisobutyrate dehydrogenase-like 1, mitochondrial	0.821	-5.21667	0.157501
HL.SW.v1.0.G014861	uncharacterized LOC21389506	0.824	-24.4334	0.00400175
HL.SW.v1.0.G014917	putative acyl-activating enzyme 19	0.789	-17.0362	0.0890732
HL.SW.v1.0.G014934	probable galactinol--sucrose galactosyltransferase 2	0.824	-15.3865	0.000262728
HL.SW.v1.0.G014961	phosphoglycerate mutase-like protein AT74	0.818	-14.6299	0.00302984
HL.SW.v1.0.G015001	O-acyltransferase WSD1	0.792	-89.9972	0.110268
HL.SW.v1.0.G015013	DEAD-box ATP-dependent RNA helicase 47A	0.804	-32.0611	0.00564171
HL.SW.v1.0.G015025	probable zinc metallopeptidase EGY3, chloroplastic	0.828	-12.234	0.090119
HL.SW.v1.0.G015032	protein PEP-RELATED DEVELOPMENT ARRESTED 1, chloroplastic	0.827	-23.0292	0.411382
HL.SW.v1.0.G015040	inorganic pyrophosphatase 1	0.8	-42.3021	0.151081
HL.SW.v1.0.G015044	F-box/LRR-repeat protein 3	0.807	-22.5896	0.421712
HL.SW.v1.0.G015048	scarecrow-like protein 6	0.777	-99.1981	0.0212639
HL.SW.v1.0.G015059	Abrus precatorius H/ACA ribonucleoprotein complex subunit 3-like protein	0.897	-36.3405	0.192101
HL.SW.v1.0.G015082	sulfiredoxin, chloroplastic/mitochondrial	0.838	-6.50824	0.139202
HL.SW.v1.0.G015105	protein BONZAI 3	0.834	-3.75252	0.452679
HL.SW.v1.0.G015112	probable glutamyl endopeptidase, chloroplastic	0.879	-21.6891	0.0554326
HL.SW.v1.0.G015131	membrane metalloprotease ARASP, chloroplastic	0.816	-24.9086	0.0260596
HL.SW.v1.0.G015137	probable BOI-related E3 ubiquitin-protein ligase 3	0.711	-6.38019	0.0537781
HL.SW.v1.0.G015159	pectin acetylesterase 12	0.829	-3.43666	0.427418
HL.SW.v1.0.G015160	glutaminyl-peptide cyclotransferase	0.799	-6.71615	0.22188
HL.SW.v1.0.G015173	probable ribosome-binding factor A, chloroplastic	0.884	-3.40463	0.39262
HL.SW.v1.0.G015188	uncharacterized LOC112093575	0.832	-88.9811	0.0230619
HL.SW.v1.0.G015211	mediator of RNA polymerase II transcription subunit 32	0.811	-70.5321	0.0513156
HL.SW.v1.0.G015223	uncharacterized LOC21400367	0.784	-26.899	0.336299
HL.SW.v1.0.G015246	bZIP transcription factor 44	0.793	-3.06924	0.454051
HL.SW.v1.0.G015249	flowering locus K homology domain-like	0.806	-29.1549	0.332911
HL.SW.v1.0.G015276	protochlorophyllide reductase, chloroplastic	0.836	-42.8921	1.23708e-06
HL.SW.v1.0.G015291	uncharacterized LOC21385822	0.849	-55.8465	0.249096
HL.SW.v1.0.G015311	myosin heavy chain, clone 203	0.762	-5.13103	0.325801
HL.SW.v1.0.G015324	phosphatidylinositol 4-kinase beta 1	0.867	-6.87101	0.0673967
HL.SW.v1.0.G015326	uncharacterized ATP-dependent helicase YprA	0.785	-57.3511	0.408235
HL.SW.v1.0.G015329	uncharacterized LOC21398259	0.809	-3.99453	0.153392
HL.SW.v1.0.G015359	uncharacterized LOC21399921	0.833	-9.33505	0.1569
HL.SW.v1.0.G015360	high mobility group B protein 9-like	0.832	-86.5622	0.0241496
HL.SW.v1.0.G015362	protein GDAP2 homolog	0.786	-11.6673	0.0032873
HL.SW.v1.0.G015373	nitronate monooxygenase	0.839	-61.5901	0.138881
HL.SW.v1.0.G015378	remorin 4.1	0.747	-7.24951	0.102853
HL.SW.v1.0.G015394	uncharacterized LOC21399590	0.803	-59.6978	0.0576615
HL.SW.v1.0.G015413	electron transfer flavoprotein subunit alpha, mitochondrial	0.834	-52.3127	0.218801
HL.SW.v1.0.G015437	sulfite exporter TauE/SafE family protein 3	0.817	-61.9987	0.373586
HL.SW.v1.0.G015483	probable receptor-like protein kinase At5g18500	0.754	-6.09405	0.126903
HL.SW.v1.0.G015488	uncharacterized LOC109020859	0.837	-77.007	0.000262728
HL.SW.v1.0.G015494	ABC transporter I family member 17	0.813	-3.25396	0.280625
HL.SW.v1.0.G015496	probable inactive ATP-dependent zinc metalloprotease FTSHI 4, chloroplastic	0.891	-49.5447	0.0906925
HL.SW.v1.0.G015542	aquaporin NIP2-1	0.772	-58.425	0.078607
HL.SW.v1.0.G015603	linoleate 13S-lipoxygenase 2-1, chloroplastic-like	0.711	-8.56572	0.00364181
HL.SW.v1.0.G015613	hydroquinone glucosyltransferase	0.674	-4.87332	0.4177
HL.SW.v1.0.G015615	pyrrolidone-carboxylate peptidase	0.854	-3.76892	0.400373
HL.SW.v1.0.G015633	DELLA protein GAI-like	0.738	-14.3327	0.0277979
HL.SW.v1.0.G015642	F-box protein At1g70590	0.805	-14.682	0.0571168
HL.SW.v1.0.G015646	protein WHAT'S THIS FACTOR 1	0.776	-17.0115	0.0523844
HL.SW.v1.0.G015655	RING-H2 finger protein ATL54	0.697	-52.3799	0.0853693
HL.SW.v1.0.G015680	probable inactive purple acid phosphatase 1	0.798	-26.7248	0.332744
HL.SW.v1.0.G015697	SH3 domain-containing protein 1	0.878	-30.0829	0.335564
HL.SW.v1.0.G015721	GATA transcription factor 1	0.719	-118.64	0.00858107
HL.SW.v1.0.G015730	2-hydroxyisoflavanone dehydratase	0.718	-38.5395	0.251061
HL.SW.v1.0.G015733	protein PLASTID MOVEMENT IMPAIRED 2	0.769	-8.17396	0.0701013
HL.SW.v1.0.G015771	protein BLISTER	0.754	-63.4198	0.372985
HL.SW.v1.0.G015783	protein RETICULATA-RELATED 4, chloroplastic-like	0.822	-59.2912	7.3487e-05
HL.SW.v1.0.G015790	cell division control protein 48 homolog C	0.796	-54.5373	0.096293
HL.SW.v1.0.G015800	uncharacterized LOC21389436	0.822	-7.40353	0.218667
HL.SW.v1.0.G015807	ribulose bisphosphate carboxylase/oxygenase activase, chloroplastic	0.93	-3.81792	0.350991
HL.SW.v1.0.G015833	uncharacterized LOC112093068	0.702	-9.18384	0.283363
HL.SW.v1.0.G015835	protein COFACTOR ASSEMBLY OF COMPLEX C SUBUNIT B CCB2, chloroplastic	0.795	-38.6018	0.00141649
HL.SW.v1.0.G015845	Manihot esculenta gamma-tubulin complex component 2	0.819	-54.9546	0.429649
HL.SW.v1.0.G015855	outer envelope pore protein 16-4, chloroplastic	0.832	-15.6795	0.160878
HL.SW.v1.0.G015893	Artocarpus hypargyreus microsatellite TRINITY_DN54833_c0_g1_i1 sequence	0.796	-36.6838	0.232829
HL.SW.v1.0.G015894	Ficus carica mRNA for (R)-mandelonitrilelyase2-like, complete cds, cultivar: Masui Dauphine	0.716	-18.3533	0.131054
HL.SW.v1.0.G015895	(R)-mandelonitrile lyase 1	0.744	-34.5654	0.00937381
HL.SW.v1.0.G015901	uncharacterized LOC21385704	0.83	-44.4433	0.00298726
HL.SW.v1.0.G015902	GDSL esterase/lipase At5g45950	0.774	-36.7225	0.390696
HL.SW.v1.0.G015914	transketolase, chloroplastic	0.869	-18.4854	0.0428848
HL.SW.v1.0.G015938	homeobox-leucine zipper protein ATHB-6	0.718	-5.04156	0.0881971
HL.SW.v1.0.G015949	glycine--tRNA ligase, chloroplastic/mitochondrial 2	0.856	-51.1025	0.453158
HL.SW.v1.0.G015953	receptor-like protein kinase FERONIA	0.726	-3.27843	0.442753
HL.SW.v1.0.G015973	uncharacterized LOC21388819	0.826	-3.46917	0.319317
HL.SW.v1.0.G015984	lamin-like protein	0.791	-43.8688	0.253376
HL.SW.v1.0.G015991	putative zinc transporter At3g08650	0.855	-33.826	0.425728
HL.SW.v1.0.G015993	omega-hydroxypalmitate O-feruloyl transferase	0.831	-31.2483	0.337196
HL.SW.v1.0.G016006	Theobroma cacao uncharacterized LOC18587804	0.824	-8.3715	0.0499155
HL.SW.v1.0.G016015	mitogen-activated protein kinase kinase 9	0.789	-41.5123	0.00736448
HL.SW.v1.0.G016057	magnesium-protoporphyrin IX monomethyl ester [oxidative] cyclase, chloroplastic	0.859	-131.337	0.000334978
HL.SW.v1.0.G016065	multiple organellar RNA editing factor 8, chloroplastic/mitochondrial	0.803	-4.0794	0.404754
HL.SW.v1.0.G016068	protein DA1-related 1	0.803	-14.346	0.00976971
HL.SW.v1.0.G016069	protein phosphatase 2C 32	0.795	-8.64457	0.248671
HL.SW.v1.0.G016077	glyceraldehyde-3-phosphate dehydrogenase GAPCP2, chloroplastic-like	0.922	-78.6801	4.80924e-06
HL.SW.v1.0.G016145	14-3-3-like protein D	0.866	-3.05397	0.31179
HL.SW.v1.0.G016156	pleckstrin homology domain-containing protein 1	0.86	-5.68498	0.171341
HL.SW.v1.0.G016165	kirola	0.74	-72.8168	2.70597e-10
HL.SW.v1.0.G016173	LRR receptor-like serine/threonine-protein kinase	0.773	-15.2334	0.234475
HL.SW.v1.0.G016190	calmodulin-like protein 1	0.783	-71.2722	2.25842e-05
HL.SW.v1.0.G016201	transmembrane protein adipocyte-associated 1	0.839	-4.72679	0.39572
HL.SW.v1.0.G016210	callose synthase 3	0.884	-59.2143	0.391071
HL.SW.v1.0.G016230	plant cysteine oxidase 3	0.813	-99.9791	0.00937381
HL.SW.v1.0.G016288	trafficking protein particle complex subunit 6B	0.875	-6.54752	0.12476
HL.SW.v1.0.G016295	protein ACTIVITY OF BC1 COMPLEX KINASE 3, chloroplastic	0.814	-8.63982	0.00829106
HL.SW.v1.0.G016312	aldehyde dehydrogenase family 3 member H1	0.811	-54.3535	0.159905
HL.SW.v1.0.G016314	mediator-associated protein 2	0.797	-32.377	0.229928
HL.SW.v1.0.G016319	vacuolar cation/proton exchanger 3	0.77	-18.6407	0.192011
HL.SW.v1.0.G016321	photosynthetic NDH subunit of subcomplex B 3, chloroplastic-like	0.811	-4.51835	0.0668099
HL.SW.v1.0.G016324	uncharacterized LOC107428538	0.81	-97.6824	0.0312124
HL.SW.v1.0.G016332	BTB/POZ and TAZ domain-containing protein 4	0.78	-78.2598	0.0233764
HL.SW.v1.0.G016348	pentatricopeptide repeat-containing protein At4g18975, chloroplastic	0.832	-8.53582	0.243781
HL.SW.v1.0.G016349	uncharacterized LOC21410318	0.804	-50.7092	0.00045386
HL.SW.v1.0.G016350	subtilisin-like protease SBT5.6	0.765	-36.5762	0.234755
HL.SW.v1.0.G016372	UDP-glycosyltransferase 73C6	0.755	-9.53312	0.298886
HL.SW.v1.0.G016377	callose synthase 5-like	0.857	-26.0378	0.337096
HL.SW.v1.0.G016390	growth-regulating factor 9	0.688	-26.3148	0.344539
HL.SW.v1.0.G016393	uncharacterized LOC21391350	0.775	-10.9743	0.045516
HL.SW.v1.0.G016398	protochlorophyllide-dependent translocon component 52, chloroplastic	0.796	-10.9173	0.0266391
HL.SW.v1.0.G016424	asparagine--tRNA ligase, cytoplasmic 1	0.844	-86.7547	0.0478143
HL.SW.v1.0.G016449	uncharacterized LOC21397426	0.801	-7.77784	0.00513602
HL.SW.v1.0.G016452	mediator of RNA polymerase II transcription subunit 21	0.833	-71.4478	0.0905124
HL.SW.v1.0.G016454	U-box domain-containing protein 33	0.824	-7.46849	0.084315
HL.SW.v1.0.G016529	probable transmembrane GTPase FZO-like, chloroplastic	0.827	-9.18484	0.158298
HL.SW.v1.0.G016531	3-ketoacyl-CoA synthase 19	0.755	-5.71668	0.0337324
HL.SW.v1.0.G016570	ferredoxin--NADP reductase, leaf-type isozyme, chloroplastic	0.838	-11.7624	0.0014592
HL.SW.v1.0.G016605	protein FAR-RED ELONGATED HYPOCOTYL 3	0.87	-4.58559	0.296647
HL.SW.v1.0.G016617	putative E3 ubiquitin-protein ligase XBAT31	0.845	-2.99128	0.393615
HL.SW.v1.0.G016618	tropinone reductase homolog	0.801	-23.7078	0.0125584
HL.SW.v1.0.G016625	axial regulator YABBY 5	0.814	-67.2237	0.00118393
HL.SW.v1.0.G016638	eukaryotic translation initiation factor 4E-1	0.853	-3.55413	0.392152
HL.SW.v1.0.G016639	probable xyloglucan galactosyltransferase GT19	0.737	-54.4439	0.0229003
HL.SW.v1.0.G016709	probable inactive receptor kinase At5g67200	0.793	-33.9262	0.369617
HL.SW.v1.0.G016710	putative disease resistance protein RGA3	0.792	-84.4784	0.190259
HL.SW.v1.0.G016721	nuclear transcription factor Y subunit C-1	0.847	-69.6259	1.52559e-05
HL.SW.v1.0.G016725	protein FAR1-RELATED SEQUENCE 6-like	0.85	-4.99377	0.453596
HL.SW.v1.0.G016738	SPX domain-containing protein 4	0.798	-4.91936	0.413349
HL.SW.v1.0.G016762	carbonic anhydrase 2	0.823	-14.7678	0.000620182
HL.SW.v1.0.G016763	phosphoglucan phosphatase LSF1, chloroplastic	0.85	-34.2592	0.225786
HL.SW.v1.0.G016766	probable disease resistance protein At4g27220	0.659	-43.5414	0.128153
HL.SW.v1.0.G016771	hypersensitive-induced response protein 2	0.87	-3.39054	0.384902
HL.SW.v1.0.G016841	pentatricopeptide repeat-containing protein At3g59040	0.84	-5.65769	0.116492
HL.SW.v1.0.G016858	uncharacterized LOC107412757	0.801	-4.48229	0.172876
HL.SW.v1.0.G016883	clustered mitochondria protein	0.783	-56.7973	0.295995
HL.SW.v1.0.G016888	magnesium protoporphyrin IX methyltransferase, chloroplastic	0.777	-2.62117	0.417793
HL.SW.v1.0.G016894	receptor-like protein kinase HSL1	0.772	-10.9732	0.00585437
HL.SW.v1.0.G016902	putative glucose-6-phosphate 1-epimerase	0.854	-30.3837	0.00020475
HL.SW.v1.0.G016904	anaphase-promoting complex subunit 10	0.886	-110.702	0.00464483
HL.SW.v1.0.G016909	uncharacterized LOC21405123	0.888	-97.7933	0.019999
HL.SW.v1.0.G016939	serine protease SPPA, chloroplastic	0.85	-4.49847	0.236862
HL.SW.v1.0.G016940	putative methylesterase 14, chloroplastic	0.847	-76.2405	0.0424275
HL.SW.v1.0.G016957	ATP-dependent Clp protease proteolytic subunit-related protein 3, chloroplastic	0.842	-3.74581	0.227988
HL.SW.v1.0.G016980	pentatricopeptide repeat-containing protein At5g02860	0.807	-80.5254	0.0194836
HL.SW.v1.0.G016988	transcription elongation factor B polypeptide 3	0.8	-3.57571	0.262783
HL.SW.v1.0.G016992	putative pentatricopeptide repeat-containing protein At5g37570	0.821	-37.9019	0.290371
HL.SW.v1.0.G017024	pentatricopeptide repeat-containing protein At4g31850, chloroplastic	0.785	-52.3184	0.0694528
HL.SW.v1.0.G017028	extra-large guanine nucleotide-binding protein 3	0.876	-3.24504	0.375908
HL.SW.v1.0.G017054	proteasome subunit alpha type-3	0.913	-32.3366	0.0312156
HL.SW.v1.0.G017076	MLP-like protein 423	0.756	-9.325	0.0486363
HL.SW.v1.0.G017134	SWI/SNF complex component SNF12 homolog	0.852	-103.283	0.035833
HL.SW.v1.0.G017154	thioredoxin-like protein CDSP32, chloroplastic	0.798	-39.5155	1.40248e-06
HL.SW.v1.0.G017170	mitochondrial fission 1 protein A	0.866	-14.1018	0.0762004
HL.SW.v1.0.G017173	nuclear-pore anchor	0.837	-4.65828	0.21069
HL.SW.v1.0.G017204	glutamate receptor 3.6	0.786	-3.73914	0.274326
HL.SW.v1.0.G017207	domain-containing protein 5, chloroplastic-like	0.785	-7.68768	0.0976353
HL.SW.v1.0.G017218	acetyltransferase NSI	0.862	-56.9706	0.000482901
HL.SW.v1.0.G017227	cysteine and histidine-rich domain-containing protein RAR1	0.796	-73.1746	0.00182412
HL.SW.v1.0.G017254	S-adenosyl-L-methionine-dependent tRNA 4-demethylwyosine synthase	0.842	-85.8127	0.0168242
HL.SW.v1.0.G017271	uncharacterized LOC21397805	0.756	-3.36068	0.231426
HL.SW.v1.0.G017283	long chain acyl-CoA synthetase 9, chloroplastic	0.873	-65.957	0.232829
HL.SW.v1.0.G017285	long chain acyl-CoA synthetase 9, chloroplastic	0.821	-120.881	0.0650941
HL.SW.v1.0.G017295	cytochrome P450 CYP749A22	0.759	-24.6761	0.0196145
HL.SW.v1.0.G017302	ALA-interacting subunit 3	0.843	-40.7094	0.0240898
HL.SW.v1.0.G017313	protein kinase PINOID 2	0.783	-26.7366	0.42892
HL.SW.v1.0.G017319	uncharacterized LOC21386464	0.855	-15.76	0.000278966
HL.SW.v1.0.G017337	glycylpeptide N-tetradecanoyltransferase 1	0.85	-69.7937	0.338567
HL.SW.v1.0.G017349	G-type lectin S-receptor-like serine/threonine-protein kinase At2g19130	0.744	-44.1353	0.304399
HL.SW.v1.0.G017358	rust resistance kinase Lr10	0.729	-41.3884	0.298939
HL.SW.v1.0.G017377	beta-glucosidase 11-like	0.742	-69.8391	0.0481897
HL.SW.v1.0.G017388	phosphoglucomutase, cytoplasmic	0.851	-5.0243	0.0776408
HL.SW.v1.0.G017389	pectinesterase	0.773	-154.994	7.05297e-06
HL.SW.v1.0.G017406	CCR4-NOT transcription complex subunit 1	0.853	-5.51215	0.357866
HL.SW.v1.0.G017409	catalase isozyme 1	0.882	-89.3798	0.00204593
HL.SW.v1.0.G017413	protein yippee-like At4g27745	0.897	-89.4214	0.000277754
HL.SW.v1.0.G017453	ATP sulfurylase 1, chloroplastic-like	0.85	-4.09003	0.106904
HL.SW.v1.0.G017457	Morus indica SSR marker MESTSSRCP-249 mRNA sequence	0.875	-5.61792	0.194457
HL.SW.v1.0.G017464	uncharacterized sugar kinase slr0537	0.829	-74.4605	0.173928
HL.SW.v1.0.G017510	probable WRKY transcription factor 4	0.742	-3.50669	0.398033
HL.SW.v1.0.G017519	tetratricopeptide repeat protein 33	0.814	-64.5569	0.040395
HL.SW.v1.0.G017603	protein CDC73 homolog	0.816	-7.35007	0.303521
HL.SW.v1.0.G017614	probable LRR receptor-like serine/threonine-protein kinase At1g56130	0.76	-14.6505	0.0203951
HL.SW.v1.0.G017625	uncharacterized LOC112091406	0.816	-5.91248	0.299754
HL.SW.v1.0.G017627	potassium channel KAT3	0.816	-43.7002	0.175961
HL.SW.v1.0.G017652	DExH-box ATP-dependent RNA helicase DExH6	0.784	-34.7457	0.236327
HL.SW.v1.0.G017660	uncharacterized LOC21406643	0.84	-63.4529	0.0631091
HL.SW.v1.0.G017665	probable NADH dehydrogenase [ubiquinone] 1 alpha subcomplex subunit 12	0.789	-10.1703	0.280467
HL.SW.v1.0.G017678	reticulon-like protein B11	0.86	-37.364	0.168741
HL.SW.v1.0.G017680	ferric reduction oxidase 7, chloroplastic	0.829	-5.24578	0.116919
HL.SW.v1.0.G017728	thymidylate kinase	0.87	-50.1956	0.0912932
HL.SW.v1.0.G017737	putative ribosomal-protein-alanine acetyltransferase	0.809	-9.25756	0.100117
HL.SW.v1.0.G017741	probable WRKY transcription factor 20	0.827	-11.3731	0.0233002
HL.SW.v1.0.G017776	auxin-responsive protein IAA13	0.793	-36.1594	0.302734
HL.SW.v1.0.G017777	3-isopropylmalate dehydratase large subunit, chloroplastic	0.865	-3.77116	0.232874
HL.SW.v1.0.G017786	regulator of nonsense transcripts UPF2	0.886	-4.75648	0.372985
HL.SW.v1.0.G017823	protein SYS1 homolog	0.856	-86.3247	0.0293436
HL.SW.v1.0.G017837	subtilisin-like protease SBT1.4	0.779	-14.1824	0.0684079
HL.SW.v1.0.G017842	probable acylpyruvase FAHD1, mitochondrial	0.844	-4.22843	0.188206
HL.SW.v1.0.G017852	ER membrane protein complex subunit 4	0.884	-22.8606	0.452414
HL.SW.v1.0.G017862	photosystem ii cp43 chlorophyll apoprotein	1	-39.0238	0.129318
HL.SW.v1.0.G017869	5-amino-6-(5-phospho-D-ribitylamino)uracil phosphatase, chloroplastic	0.904	-119.312	0.0209205
HL.SW.v1.0.G017875	probable lysophospholipase BODYGUARD 4	0.752	-64.2036	0.299696
HL.SW.v1.0.G017878	cysteine-rich receptor-like protein kinase 2	0.778	-26.9327	0.0276085
HL.SW.v1.0.G017892	serine hydroxymethyltransferase, mitochondrial	0.862	-3.91877	0.12893
HL.SW.v1.0.G017897	disease resistance protein At4g27190-like	0.657	-7.05448	0.0460132
HL.SW.v1.0.G017902	uncharacterized hydrolase YugF	0.844	-6.34069	0.0546818
HL.SW.v1.0.G017926	potassium transporter 8-like	0.825	-3.90357	0.177286
HL.SW.v1.0.G017930	uncharacterized LOC21396108	0.849	-36.8898	0.274326
HL.SW.v1.0.G017953	purple acid phosphatase 23	0.836	-51.0761	0.0955723
HL.SW.v1.0.G017956	MLP-like protein 423	0.715	-108.087	2.38652e-06
HL.SW.v1.0.G017963	protease Do-like 7	0.857	-38.2448	0.0793814
HL.SW.v1.0.G017966	G-type lectin S-receptor-like serine/threonine-protein kinase At4g27290	0.796	-28.1537	0.434504
HL.SW.v1.0.G017992	transcription factor bHLH51	0.755	-34.4554	0.211046
HL.SW.v1.0.G017994	mitogen-activated protein kinase kinase 5	0.792	-43.4286	0.000858842
HL.SW.v1.0.G018041	triacylglycerol lipase 1	0.816	-13.9173	0.0193326
HL.SW.v1.0.G018060	TOM1-like protein 6	0.839	-5.21528	0.153062
HL.SW.v1.0.G018108	temperature-induced lipocalin-1	0.855	-3.06098	0.366487
HL.SW.v1.0.G018113	nuclear transcription factor Y subunit gamma	0.757	-117.28	0.0199462
HL.SW.v1.0.G018114	RHOMBOID-like protein 1	0.821	-54.5525	0.150454
HL.SW.v1.0.G018141	ribosomal RNA-processing protein 14-C-like	0.775	-50.3131	0.0986689
HL.SW.v1.0.G018142	probable plastid-lipid-associated protein 10, chloroplastic	0.806	-7.59967	0.047016
HL.SW.v1.0.G018143	uncharacterized LOC21387328	0.794	-38.0694	0.420007
HL.SW.v1.0.G018160	probable uridine nucleosidase 1	0.852	-5.08201	0.286754
HL.SW.v1.0.G018168	MADS-box protein JOINTLESS	0.802	-5.09351	0.148706
HL.SW.v1.0.G018192	acyl-CoA thioesterase 2	0.816	-3.68412	0.397491
HL.SW.v1.0.G018235	hyoscyamine 6-dioxygenase-like	0.783	-46.4578	0.136598
HL.SW.v1.0.G018238	phosphate transporter PHO1 homolog 1	0.854	-5.40146	0.355782
HL.SW.v1.0.G018245	phosphopantetheine adenylyltransferase	0.822	-72.192	0.036473
HL.SW.v1.0.G018246	pheophytinase, chloroplastic	0.851	-3.12772	0.318378
HL.SW.v1.0.G018248	basic leucine zipper 23	0.787	-72.2406	0.0264749
HL.SW.v1.0.G018249	Spinacia oleracea protein ALP1-like	0.696	-25.652	0.346907
HL.SW.v1.0.G018299	protein SMG7	0.824	-3.34123	0.367331
HL.SW.v1.0.G018302	uncharacterized LOC111986110	0.722	-4.73281	0.219552
HL.SW.v1.0.G018309	nuclear nucleic acid-binding protein C1D	0.797	-25.9928	0.393556
HL.SW.v1.0.G018317	photosystem ii cp47 partial	0.999	-42.6195	0.449652
HL.SW.v1.0.G018320	COBRA-like protein 1	0.803	-4.61405	0.16172
HL.SW.v1.0.G018321	serine/threonine-protein kinase GRIK2	0.824	-12.4226	0.0608774
HL.SW.v1.0.G018324	protein PHYTOCHROME KINASE SUBSTRATE 1	0.724	-67.267	0.221027
HL.SW.v1.0.G018352	gamma aminobutyrate transaminase 3, chloroplastic-like	0.791	-8.81317	0.25921
HL.SW.v1.0.G018353	uncharacterized LOC21392666	0.815	-6.69481	0.189372
HL.SW.v1.0.G018354	photosystem i p700 apoprotein partial	1	-107.459	0.203903
HL.SW.v1.0.G018389	uncharacterized LOC111991479	0.829	-70.052	2.70597e-10
HL.SW.v1.0.G018400	GDP-mannose 3,5-epimerase 2	0.912	-39.7857	0.055112
HL.SW.v1.0.G018414	protein MEI2-like 5	0.816	-3.79817	0.309194
HL.SW.v1.0.G018424	transcription factor RBF1-like	0.789	-47.0973	0.32083
HL.SW.v1.0.G018433	protein prenyltransferase alpha subunit repeat-containing protein 1	0.764	-83.8079	0.0201092
HL.SW.v1.0.G018449	phosphoinositide phospholipase C 6	0.802	-38.8191	0.203703
HL.SW.v1.0.G018450	putative pentatricopeptide repeat-containing protein At1g10330	0.757	-102.305	0.00804678
HL.SW.v1.0.G018460	30S ribosomal protein S1, chloroplastic	0.86	-3.075	0.239514
HL.SW.v1.0.G018488	autophagy-related protein 8f	0.935	-3.58956	0.428148
HL.SW.v1.0.G018525	transcription initiation factor TFIID subunit 15	0.828	-25.8122	0.338268
HL.SW.v1.0.G018571	protein TIC 20-v, chloroplastic	0.788	-125.755	1.40248e-06
HL.SW.v1.0.G018590	B3 domain-containing transcription factor VRN1-like	0.86	-8.79463	0.284698
HL.SW.v1.0.G018595	uncharacterized LOC110761102	0.85	-6.98182	0.084315
HL.SW.v1.0.G018599	glycerol-3-phosphate dehydrogenase SDP6, mitochondrial	0.874	-5.24032	0.167717
HL.SW.v1.0.G018609	KH domain-containing protein At4g18375	0.867	-9.83462	0.238712
HL.SW.v1.0.G018610	putative 12-oxophytodienoate reductase 11	0.798	-2.99923	0.402359
HL.SW.v1.0.G018613	phosphatidylinositol-glycan biosynthesis class X protein	0.777	-8.8265	0.337196
HL.SW.v1.0.G018630	probable bifunctional TENA-E protein	0.793	-5.32483	0.29871
HL.SW.v1.0.G018659	non-specific phospholipase C2	0.819	-38.9294	7.62949e-05
HL.SW.v1.0.G018675	uncharacterized sugar kinase slr0537	0.837	-6.97004	0.32223
HL.SW.v1.0.G018699	zinc finger protein 1	0.755	-33.3122	0.285268
HL.SW.v1.0.G018701	probable beta-1,4-xylosyltransferase IRX14	0.848	-72.9176	0.206901
HL.SW.v1.0.G018705	protein DETOXIFICATION 16-like	0.769	-29.8989	0.273034
HL.SW.v1.0.G018706	protein NOI4	0.93	-92.2706	0.120181
HL.SW.v1.0.G018711	linoleate 13S-lipoxygenase 2-1, chloroplastic-like	0.696	-79.5669	0.00338967
HL.SW.v1.0.G018714	phosphoglycerate mutase-like protein 4	0.724	-88.1604	0.0585239
HL.SW.v1.0.G018719	ethylene-responsive transcription factor 2-like	0.842	-38.8352	0.408439
HL.SW.v1.0.G018720	protein CHUP1, chloroplastic	0.764	-44.1265	0.267039
HL.SW.v1.0.G018725	inositol oxygenase 1	0.854	-14.9231	0.117094
HL.SW.v1.0.G018736	CCL6 mRNA, complete cds	0.993	-39.1396	0.126847
HL.SW.v1.0.G018773	receptor protein kinase CLAVATA1	0.771	-40.5341	0.144771
HL.SW.v1.0.G018785	uncharacterized LOC21396723	0.796	-5.00572	0.212636
HL.SW.v1.0.G018802	endonuclease MutS2	0.801	-10.2896	0.0744226
HL.SW.v1.0.G018849	homeobox-DDT domain protein RLT2	0.793	-4.04561	0.463374
HL.SW.v1.0.G018862	SPX domain-containing protein 1	0.793	-79.2175	0.00651826
HL.SW.v1.0.G018888	protein transport protein Sec24-like At4g32640	0.892	-100.437	0.020816
HL.SW.v1.0.G018902	Fagus crenata mRNA for small subunit of ribulose-1,5-bisphosphate carboxylase/oxygenase, complete cds	0.806	-5.44016	0.0242844
HL.SW.v1.0.G018908	inosine triphosphate pyrophosphatase	0.798	-56.7189	0.164604
HL.SW.v1.0.G018924	store-operated calcium entry-associated regulatory factor	0.8	-67.191	0.0458244
HL.SW.v1.0.G018935	LRR receptor-like serine/threonine-protein kinase	0.75	-13.7178	0.281786
HL.SW.v1.0.G018937	chlorophyll a-b binding protein CP26, chloroplastic	0.856	-2.5308	0.425728
HL.SW.v1.0.G018958	uncharacterized LOC21391196	0.809	-9.1451	0.0261317
HL.SW.v1.0.G018962	zinc finger protein CONSTANS-LIKE 16	0.736	-25.292	2.77088e-05
HL.SW.v1.0.G018964	F-box protein SKIP23	0.761	-34.0077	0.273452
HL.SW.v1.0.G018999	probable glutamate carboxypeptidase LAMP1	0.776	-58.2226	0.0542553
HL.SW.v1.0.G019000	dnaJ homolog subfamily B member 3	0.754	-3.8794	0.194047
HL.SW.v1.0.G019019	subtilisin-like protease SBT3.11	0.769	-12.5174	0.0199462
HL.SW.v1.0.G019021	probable polyamine transporter At1g31830	0.847	-3.71073	0.397621
HL.SW.v1.0.G019047	adenylate isopentenyltransferase 5, chloroplastic	0.723	-45.8151	0.232855
HL.SW.v1.0.G019059	dnaJ homolog subfamily C member 8	0.817	-15.2725	0.0537781
HL.SW.v1.0.G019085	protein CHROMATIN REMODELING 24	0.866	-26.0696	0.331538
HL.SW.v1.0.G019112	soluble inorganic pyrophosphatase	0.85	-4.01543	0.283776
HL.SW.v1.0.G019113	uncharacterized LOC21385772	0.848	-13.1417	0.00223236
HL.SW.v1.0.G019114	protein CbbX	0.857	-32.6376	0.245942
HL.SW.v1.0.G019151	protein GLUTAMINE DUMPER 5	0.738	-40.5658	0.144233
HL.SW.v1.0.G019172	ras-related protein Rab7	0.921	-5.04623	0.402581
HL.SW.v1.0.G019191	prolycopene isomerase, chloroplastic	0.828	-44.8929	0.000523992
HL.SW.v1.0.G019214	protein root UVB sensitive 6	0.811	-80.9361	0.0623986
HL.SW.v1.0.G019256	serine/threonine-protein kinase tricorner	0.896	-52.5138	0.201309
HL.SW.v1.0.G019285	pyridoxal reductase, chloroplastic	0.813	-13.0333	0.168484
HL.SW.v1.0.G019287	Durio zibethinus homeobox-leucine zipper protein ATHB-12-like	0.785	-36.394	0.261425
HL.SW.v1.0.G019297	calcium and calcium/calmodulin-dependent serine/threonine-protein kinase	0.73	-11.2723	0.33379
HL.SW.v1.0.G019298	uncharacterized LOC21386627	0.841	-8.36744	0.0683368
HL.SW.v1.0.G019299	calcium-dependent protein kinase 1	0.877	-72.7142	0.153142
HL.SW.v1.0.G019305	probable pyruvate, phosphate dikinase regulatory protein, chloroplastic	0.795	-44.4074	0.00124397
HL.SW.v1.0.G019330	probable transcriptional regulatory protein At2g25830	0.81	-24.8682	0.408864
HL.SW.v1.0.G019352	plastid-lipid-associated protein 6, chloroplastic	0.85	-3.27431	0.288796
HL.SW.v1.0.G019361	mitochondrial adenine nucleotide transporter ADNT1	0.863	-57.1843	0.408257
HL.SW.v1.0.G019381	pentatricopeptide repeat-containing protein At5g55740, chloroplastic	0.821	-36.3421	0.32377
HL.SW.v1.0.G019402	DNA polymerase V	0.824	-7.1828	0.456917
HL.SW.v1.0.G019404	Morus alba transcription factor GTE4 (GTE4) mRNA, complete cds	0.73	-32.5869	0.125668
HL.SW.v1.0.G019414	Rosa chinensis protein ALP1-like	0.804	-33.0799	0.428974
HL.SW.v1.0.G019446	transcription factor bHLH144	0.879	-4.56187	0.203703
HL.SW.v1.0.G019455	MLP-like protein 43	0.802	-3.53378	0.30116
HL.SW.v1.0.G019500	histone deacetylase 19	0.852	-7.50983	0.105146
HL.SW.v1.0.G019504	60S ribosomal protein L19-3	0.898	-8.47211	0.174796
HL.SW.v1.0.G019512	probable cadmium/zinc-transporting ATPase HMA1, chloroplastic	0.911	-41.9868	0.372985
HL.SW.v1.0.G019532	U1 small nuclear ribonucleoprotein A	0.835	-60.1563	0.000115571
HL.SW.v1.0.G019533	uncharacterized protein DDB_G0275933	0.856	-9.60045	0.337969
HL.SW.v1.0.G019541	pectinesterase	0.731	-83.8634	0.00036108
HL.SW.v1.0.G019553	tetratricopeptide repeat protein 27 homolog	0.794	-10.2127	0.015386
HL.SW.v1.0.G019558	phosphoinositide phosphatase SAC2	0.818	-10.397	0.160865
HL.SW.v1.0.G019559	40S ribosomal protein SA	0.835	-4.79745	0.248731
HL.SW.v1.0.G019567	Durio zibethinus dr1-associated corepressor-like	0.915	-45.7928	0.00183765
HL.SW.v1.0.G019590	mediator of RNA polymerase II transcription subunit 7a	0.893	-34.436	0.231985
HL.SW.v1.0.G019607	zinc finger RNA-binding protein	0.779	-28.6148	0.364431
HL.SW.v1.0.G019621	tRNA pseudouridine synthase A 1	0.832	-20.9706	0.0193326
HL.SW.v1.0.G019622	3-ketoacyl-CoA thiolase 2, peroxisomal	0.876	-5.59878	0.0488059
HL.SW.v1.0.G019632	serine carboxypeptidase-like 3	0.758	-64.0292	0.372985
HL.SW.v1.0.G019637	cytochrome b561, DM13 and DOMON domain-containing protein At5g54830	0.811	-32.1514	0.282172
HL.SW.v1.0.G019638	glycerophosphodiester phosphodiesterase GDPD1, chloroplastic	0.759	-4.30766	0.32377
HL.SW.v1.0.G019663	extradiol ring-cleavage dioxygenase	0.781	-50.9584	0.079988
HL.SW.v1.0.G019708	uncharacterized LOC108996784	0.847	-5.94368	0.2971
HL.SW.v1.0.G019710	transcriptional regulator SLK2	0.808	-21.0788	0.181338
HL.SW.v1.0.G019715	aspartokinase 2, chloroplastic	0.859	-60.553	0.138677
HL.SW.v1.0.G019734	katanin p60 ATPase-containing subunit A-like 2	0.859	-5.68902	0.363202
HL.SW.v1.0.G019761	protein NETWORKED 4B	0.76	-7.91855	0.147967
HL.SW.v1.0.G019828	phototropin-1 isoform x2	0.881	-5.06876	0.0614296
HL.SW.v1.0.G019844	F-box protein At2g32560	0.82	-35.3819	0.00128502
HL.SW.v1.0.G019847	peptidyl-prolyl cis-trans isomerase FKBP16-4, chloroplastic	0.845	-32.2542	1.34357e-05
HL.SW.v1.0.G019852	palmitoyl-protein thioesterase 1	0.795	-8.17968	0.296842
HL.SW.v1.0.G019905	receptor-like protein Cf-9	0.715	-45.8303	0.268394
HL.SW.v1.0.G019915	vacuolar-sorting receptor 3	0.88	-6.61472	0.159905
HL.SW.v1.0.G019923	dynamin-2A	0.86	-20.4793	0.00893304
HL.SW.v1.0.G019933	serine carboxypeptidase-like 51	0.8	-34.9741	0.024918
HL.SW.v1.0.G019960	phosphoenolpyruvate carboxylase	0.855	-5.78119	0.0650941
HL.SW.v1.0.G019970	mediator of RNA polymerase II transcription subunit 10b	0.824	-31.3619	0.00713795
HL.SW.v1.0.G019971	GPI ethanolamine phosphate transferase 3	0.821	-40.3741	0.283205
HL.SW.v1.0.G019978	leucine-rich repeat extensin-like protein 4	0.763	-8.48045	0.452679
HL.SW.v1.0.G019994	inositol hexakisphosphate and diphosphoinositol-pentakisphosphate kinase VIP2	0.866	-114.75	0.0818994
HL.SW.v1.0.G020023	organic cation/carnitine transporter 3	0.717	-25.4198	0.463143
HL.SW.v1.0.G020034	two pore calcium channel protein 1A	0.853	-68.6364	0.338683
HL.SW.v1.0.G020046	protein CLT2, chloroplastic	0.838	-29.3979	0.31383
HL.SW.v1.0.G020054	Lotus japonicus cDNA, clone: LjFL3-069-BF07, HTC	0.718	-7.60115	0.408235
HL.SW.v1.0.G020105	protein phosphatase 2C 16	0.826	-6.62196	0.047016
HL.SW.v1.0.G020109	nuclear pore complex protein NUP62	0.871	-35.1107	0.203789
HL.SW.v1.0.G020110	ribonuclease 3-like protein 2	0.807	-115.675	0.00481947
HL.SW.v1.0.G020128	BRCA1-associated protein	0.827	-4.75736	0.280892
HL.SW.v1.0.G020131	ion channel CASTOR	0.881	-28.1166	0.000823439
HL.SW.v1.0.G020135	uncharacterized LOC112092503	0.731	-53.8037	0.00186275
HL.SW.v1.0.G020139	prohibitin-3, mitochondrial	0.835	-29.1963	0.037386
HL.SW.v1.0.G020158	uncharacterized LOC21392129	0.868	-50.4392	0.271587
HL.SW.v1.0.G020171	zinc finger protein CONSTANS-LIKE 6	0.855	-77.5081	3.35534e-05
HL.SW.v1.0.G020189	WD repeat-containing protein 13	0.862	-8.21368	0.224319
HL.SW.v1.0.G020199	dynamin-related protein 5A	0.855	-114.17	0.054741
HL.SW.v1.0.G020202	uncharacterized LOC18777985	0.83	-11.1599	0.38966
HL.SW.v1.0.G020211	translation initiation factor eIF-2B subunit delta	0.828	-62.8767	0.0650241
HL.SW.v1.0.G020237	protein RESPONSE TO LOW SULFUR 3	0.823	-3.22533	0.393248
HL.SW.v1.0.G020248	Humulus lupulus fpps mRNA for farnesyl pyrophophate synthase, complete cds	0.998	-5.2869	0.0853693
HL.SW.v1.0.G020255	glyceraldehyde-3-phosphate dehydrogenase GAPCP2, chloroplastic	0.914	-84.9279	0.0213608
HL.SW.v1.0.G020261	chlorophyll a-b binding protein CP29.3, chloroplastic	0.753	-12.9601	0.00223378
HL.SW.v1.0.G020263	endoplasmin homolog	0.87	-3.77352	0.126903
HL.SW.v1.0.G020278	AP-1 complex subunit mu-2	0.898	-11.9798	0.03116
HL.SW.v1.0.G020317	SNAP25 homologous protein SNAP33	0.831	-3.73538	0.428826
HL.SW.v1.0.G020346	serine/threonine-protein kinase STN8, chloroplastic	0.858	-5.61359	0.092583
HL.SW.v1.0.G020348	leucine--tRNA ligase, chloroplastic/mitochondrial	0.843	-47.1366	0.00117505
HL.SW.v1.0.G020349	uncharacterized LOC21397318	0.846	-23.1345	0.462848
HL.SW.v1.0.G020395	peroxisomal membrane protein 11-4	0.788	-6.39149	0.186465
HL.SW.v1.0.G020420	Boehmeria nivea AT3G27640 mRNA, partial sequence	0.863	-5.88276	0.194881
HL.SW.v1.0.G020427	selT-like protein	0.792	-4.53408	0.113131
HL.SW.v1.0.G020436	translocase of chloroplast 120, chloroplastic	0.781	-14.0545	0.159898
HL.SW.v1.0.G020445	beta-amylase 3, chloroplastic	0.798	-37.244	0.408877
HL.SW.v1.0.G020449	random slug protein 5-like	0.759	-30.0818	0.303521
HL.SW.v1.0.G020451	transcription factor MYC2	0.742	-32.7017	0.426555
HL.SW.v1.0.G020467	probable protein phosphatase 2C 59	0.909	-110.013	0.197582
HL.SW.v1.0.G020510	uncharacterized aarF domain-containing protein kinase At5g05200, chloroplastic	0.84	-3.77811	0.335696
HL.SW.v1.0.G020515	protein PLANT CADMIUM RESISTANCE 2	0.747	-103.072	0.0145578
HL.SW.v1.0.G020535	uncharacterized LOC21408316	0.819	-22.9253	0.00410185
HL.SW.v1.0.G020550	mannose-1-phosphate guanylyltransferase 1	0.879	-60.8543	0.117995
HL.SW.v1.0.G020591	uncharacterized LOC21405562	0.85	-71.2452	0.137901
HL.SW.v1.0.G020593	photosystem I reaction center subunit psaK, chloroplastic	0.856	-3.92686	0.159464
HL.SW.v1.0.G020613	adenylate kinase 5, chloroplastic	0.851	-19.8571	0.00949123
HL.SW.v1.0.G020623	NHX1 mRNA, complete cds	0.847	-9.23198	0.183511
HL.SW.v1.0.G020640	uncharacterized LOC21403825	0.839	-4.47348	0.230611
HL.SW.v1.0.G020658	ankyrin repeat-containing protein NPR4	0.706	-23.4617	0.464288
HL.SW.v1.0.G020684	protein PAM71-homolog, chloroplastic	0.854	-122.447	0.00971361
HL.SW.v1.0.G020686	(E,E)-alpha-farnesene synthase	0.721	-34.5048	0.00520066
HL.SW.v1.0.G020697	protein S-acyltransferase 21	0.763	-63.5722	0.0650241
HL.SW.v1.0.G020722	dynein light chain 1, cytoplasmic	0.876	-105.69	2.23209e-06
HL.SW.v1.0.G020723	mitochondrial substrate carrier family protein B	0.826	-7.90862	0.0911363
HL.SW.v1.0.G020729	uncharacterized LOC21383744	0.764	-5.47527	0.0619722
HL.SW.v1.0.G020742	putative callose synthase 8	0.821	-81.8667	0.0602594
HL.SW.v1.0.G020758	pollen-specific leucine-rich repeat extensin-like protein 2	0.732	-48.2492	0.147967
HL.SW.v1.0.G020770	dicarboxylate transporter 1, chloroplastic	0.805	-72.9285	0.029531
HL.SW.v1.0.G020773	WD repeat-containing protein 48	0.88	-42.6292	0.273323
HL.SW.v1.0.G020778	uncharacterized LOC21388761	0.8	-33.5435	0.246139
HL.SW.v1.0.G020787	pentatricopeptide repeat-containing protein At2g35130	0.83	-11.03	0.211456
HL.SW.v1.0.G020801	60S ribosomal protein L8-1	0.83	-4.72495	0.268356
HL.SW.v1.0.G020803	probable leucine-rich repeat receptor-like protein kinase At5g63930	0.69	-41.5963	0.0833172
HL.SW.v1.0.G020814	catalase	0.863	-3.29784	0.390242
HL.SW.v1.0.G020863	7-deoxyloganetic acid glucosyltransferase	0.688	-43.9747	0.153059
HL.SW.v1.0.G020868	probable glycosyltransferase At3g07620	0.817	-47.8016	0.106865
HL.SW.v1.0.G020874	autophagy-related protein 3	0.892	-18.6368	0.0202197
HL.SW.v1.0.G020875	auxin-responsive protein IAA9	0.822	-5.25109	0.346981
HL.SW.v1.0.G020881	nifU-like protein 2, chloroplastic	0.901	-99.0556	2.72544e-06
HL.SW.v1.0.G020888	queuine tRNA-ribosyltransferase accessory subunit 2	0.851	-32.3123	0.243057
HL.SW.v1.0.G020891	probable isoaspartyl peptidase/L-asparaginase 3	0.838	-6.44081	0.336344
HL.SW.v1.0.G020898	uncharacterized LOC21403848	0.876	-114.406	0.00435882
HL.SW.v1.0.G020903	transmembrane emp24 domain-containing protein p24delta3	0.847	-5.69883	0.204321
HL.SW.v1.0.G020906	phosphatidylinositol 4-kinase gamma 7	0.797	-69.1793	0.0297673
HL.SW.v1.0.G020915	phospho-2-dehydro-3-deoxyheptonate aldolase 2, chloroplastic	0.862	-8.45292	0.154187
HL.SW.v1.0.G020919	Cannabis sativa cultivar Sievers Infinity mitochondrion, complete genome	0.999	-64.7217	0.0754992
HL.SW.v1.0.G020953	uncharacterized LOC21386632	0.805	-37.0098	0.00120427
HL.SW.v1.0.G020989	protein CTR9 homolog	0.885	-10.6112	0.111409
HL.SW.v1.0.G021045	uridine kinase-like protein 3	0.886	-3.79145	0.283696
HL.SW.v1.0.G021055	phosphomannomutase/phosphoglucomutase	0.892	-48.4932	0.372985
HL.SW.v1.0.G021073	putative glycerol-3-phosphate transporter 1	0.803	-24.8027	0.0860836
HL.SW.v1.0.G021081	Cannabis sativa HDS mRNA, partial cds	0.932	-3.352	0.197608
HL.SW.v1.0.G021092	transcription initiation factor TFIID subunit 7	0.799	-86.092	0.0139298
HL.SW.v1.0.G021103	inositol polyphosphate multikinase beta	0.79	-73.0077	0.0273356
HL.SW.v1.0.G021112	chaperone protein ClpB3, chloroplastic	0.841	-3.03285	0.39591
HL.SW.v1.0.G021123	atpase subunit 9	0.997	-97.1463	0.0119697
HL.SW.v1.0.G021131	Morus alba clone Mulberry_ISGT_4229 flavonoid 3'-hydroxylase (F3'H) mRNA, partial cds	0.774	-72.365	0.0309653
HL.SW.v1.0.G021135	ABC transporter C family member 3	0.872	-71.6152	0.029196
HL.SW.v1.0.G021152	Ficus carica FcACOL mRNA for 1-aminocyclopropane-1-carboxylate oxidase, complete cds	0.835	-60.1156	0.00113337
HL.SW.v1.0.G021166	rac-like GTP-binding protein RHO1	0.871	-70.9441	0.0539369
HL.SW.v1.0.G021172	transcription termination factor MTEF1, chloroplastic-like	0.772	-60.0108	0.0635835
HL.SW.v1.0.G021175	transmembrane protein 56-B	0.836	-85.4322	0.158618
HL.SW.v1.0.G021227	uncharacterized LOC21405018	0.707	-22.055	0.0166722
HL.SW.v1.0.G021248	purple acid phosphatase 2-like	0.813	-5.59479	0.427978
HL.SW.v1.0.G021268	putative tRNA pseudouridine synthase	0.756	-83.0888	0.0212007
HL.SW.v1.0.G021277	protein NEN1	0.772	-29.9438	0.308386
HL.SW.v1.0.G021294	tRNA modification GTPase MnmE	0.802	-42.2615	0.20252
HL.SW.v1.0.G021311	fasciclin-like arabinogalactan protein 12	0.801	-72.9843	0.110735
HL.SW.v1.0.G021317	cytochrome P450 78A9	0.75	-33.2362	0.246444
HL.SW.v1.0.G021348	protein disulfide-isomerase	0.823	-4.18199	0.466541
HL.SW.v1.0.G021365	uncharacterized LOC21398060	0.811	-5.86346	0.299652
HL.SW.v1.0.G021376	chloroplastic lipocalin	0.873	-4.81856	0.0859214
HL.SW.v1.0.G021384	alpha-ketoglutarate-dependent dioxygenase alkB	0.869	-35.1186	0.202628
HL.SW.v1.0.G021391	RNA editing factor 2, chloroplastic-like	0.865	-5.69934	0.0272824
HL.SW.v1.0.G021392	purple acid phosphatase 15	0.855	-38.5838	0.184612
HL.SW.v1.0.G021404	non-specific phospholipase C1	0.818	-2.89965	0.360036
HL.SW.v1.0.G021411	uncharacterized LOC112092801	0.77	-7.76361	0.231615
HL.SW.v1.0.G021422	triose phosphate/phosphate translocator, chloroplastic	0.805	-10.2875	0.0870857
HL.SW.v1.0.G021424	delta-aminolevulinic acid dehydratase, chloroplastic	0.844	-14.3868	0.0120846
HL.SW.v1.0.G021428	HMG-Y-related protein A-like	0.763	-4.91133	0.190743
HL.SW.v1.0.G021432	putative uncharacterized protein YDL057W	0.812	-6.23416	0.411763
HL.SW.v1.0.G021433	NADH dehydrogenase (ubiquinone) complex I, assembly factor 6	0.819	-43.1338	0.00312619
HL.SW.v1.0.G021445	protein CONSERVED IN THE GREEN LINEAGE AND DIATOMS 27, chloroplastic	0.832	-14.9264	0.116579
HL.SW.v1.0.G021457	50S ribosomal protein L19-2, chloroplastic	0.723	-9.20081	0.382475
HL.SW.v1.0.G021459	serine/threonine-protein phosphatase BSL3	0.873	-12.9273	0.306962
HL.SW.v1.0.G021461	zinc finger protein CONSTANS-LIKE 2	0.74	-3.3628	0.22657
HL.SW.v1.0.G021503	protein SAWADEE HOMEODOMAIN HOMOLOG 1	0.79	-31.4247	0.0129912
HL.SW.v1.0.G021511	probable indole-3-pyruvate monooxygenase YUCCA10	0.782	-37.0658	0.00186275
HL.SW.v1.0.G021526	probable sugar phosphate/phosphate translocator At3g17430	0.862	-101.258	0.0157814
HL.SW.v1.0.G021551	vacuolar-sorting receptor 6	0.838	-7.67532	0.207778
HL.SW.v1.0.G021554	guanine nucleotide exchange factor SPIKE 1	0.885	-11.3409	0.175995
HL.SW.v1.0.G021580	transcription termination factor MTEF1, chloroplastic	0.791	-3.28693	0.267958
HL.SW.v1.0.G021599	homeobox-leucine zipper protein GLABRA 2	0.844	-3.74792	0.32434
HL.SW.v1.0.G021611	beta-1,6-galactosyltransferase GALT29A	0.741	-63.2946	0.190964
HL.SW.v1.0.G021624	glycogen phosphorylase 1	0.883	-43.6491	0.336769
HL.SW.v1.0.G021634	threonine--tRNA ligase, mitochondrial 1	0.893	-9.61392	0.234755
HL.SW.v1.0.G021642	proline-rich receptor-like protein kinase PERK3	0.872	-7.50311	0.27768
HL.SW.v1.0.G021655	ras-related protein Rab11D	0.874	-15.5336	0.060966
HL.SW.v1.0.G021664	Citrullus lanatus cultivar Charleston Gray chromosome 7	0.751	-55.2475	0.00021438
HL.SW.v1.0.G021683	5'-adenylylsulfate reductase 1, chloroplastic	0.829	-46.8145	0.0373467
HL.SW.v1.0.G021713	protein DCL, chloroplastic	0.802	-7.39063	0.0297479
HL.SW.v1.0.G021727	dnaJ homolog subfamily C GRV2	0.879	-7.2185	0.239314
HL.SW.v1.0.G021759	two-component response regulator-like APRR5	0.79	-95.3005	0.0400686
HL.SW.v1.0.G021808	probable plastid-lipid-associated protein 4, chloroplastic	0.792	-6.59573	0.161984
HL.SW.v1.0.G021818	cyclin-dependent kinase C-1	0.828	-5.26534	0.32012
HL.SW.v1.0.G021820	probable 2-oxoglutarate-dependent dioxygenase At3g111800	0.777	-92.9277	0.0112997
HL.SW.v1.0.G021828	G-type lectin S-receptor-like serine/threonine-protein kinase LECRK3	0.727	-55.2026	0.0695022
HL.SW.v1.0.G021834	citrate synthase, mitochondrial	0.893	-4.89983	0.291461
HL.SW.v1.0.G021838	protein trichome birefringence-like 12	0.8	-31.2121	0.267664
HL.SW.v1.0.G021843	U-box domain-containing protein 3	0.833	-84.4226	0.0501094
HL.SW.v1.0.G021852	Populus trichocarpa uncharacterized LOC18100213	0.754	-3.46587	0.446929
HL.SW.v1.0.G021857	protein TIC 100	0.879	-113.74	0.0737817
HL.SW.v1.0.G021858	uncharacterized protein At5g39865	0.767	-53.4329	0.430406
HL.SW.v1.0.G021891	cyclin-dependent kinase inhibitor 7	0.707	-5.48397	0.134616
HL.SW.v1.0.G021898	zinc finger protein VAR3, chloroplastic	0.76	-3.34279	0.415641
HL.SW.v1.0.G021903	carbon catabolite repressor protein 4 homolog 3	0.831	-25.6372	0.408439
HL.SW.v1.0.G021957	transmembrane 9 superfamily member 7	0.883	-4.73448	0.154156
HL.SW.v1.0.G021960	beta-galactosidase 1	0.874	-18.9309	0.25461
HL.SW.v1.0.G021966	ribonuclease II, chloroplastic/mitochondrial	0.848	-58.0448	0.0925561
HL.SW.v1.0.G021989	14-3-3-like protein GF14 kappa	0.815	-3.26845	0.244919
HL.SW.v1.0.G021990	cyclin-D4-2	0.803	-68.8265	0.11071
HL.SW.v1.0.G021999	2-hydroxyisoflavanone dehydratase	0.701	-6.56409	0.434598
HL.SW.v1.0.G022006	CEN-like protein 1	0.807	-51.2151	0.00067825
HL.SW.v1.0.G022034	photosystem ii cp47 chlorophyll partial	0.971	-60.3446	0.390962
HL.SW.v1.0.G022040	ribosomal protein l14	1	-108.537	0.0180766
HL.SW.v1.0.G022062	carboxymethylenebutenolidase homolog	0.829	-5.11047	0.106904
HL.SW.v1.0.G022071	B3 domain-containing protein Os07g0563300	0.834	-3.41071	0.298875
HL.SW.v1.0.G022083	pentatricopeptide repeat-containing protein At3g18110, chloroplastic	0.839	-11.6685	0.194457
HL.SW.v1.0.G022092	protein UPSTREAM OF FLC	0.834	-3.55154	0.368697
HL.SW.v1.0.G022094	bifunctional purple acid phosphatase 26	0.823	-46.0772	0.00481947
HL.SW.v1.0.G022103	G-type lectin S-receptor-like serine/threonine-protein kinase At1g61490	0.765	-5.56484	0.0803455
HL.SW.v1.0.G022126	protein MOR1	0.859	-56.605	0.408289
HL.SW.v1.0.G022131	uncharacterized isomerase BH0283	0.773	-12.372	0.120321
HL.SW.v1.0.G022155	probable glycosyltransferase At5g20260	0.79	-81.2686	0.0235671
HL.SW.v1.0.G022173	uncharacterized LOC112094365	0.802	-30.1306	0.280625
HL.SW.v1.0.G022178	tRNA pseudouridine synthase A, mitochondrial-like	0.762	-13.4858	0.0241466
HL.SW.v1.0.G022240	uncharacterized LOC21404908	0.776	-23.1274	0.0202197
HL.SW.v1.0.G022297	cytochrome P450 71A4	0.726	-3.42257	0.314044
HL.SW.v1.0.G022301	glutathione hydrolase 3	0.822	-68.9489	0.0465069
HL.SW.v1.0.G022305	E3 ubiquitin-protein ligase PRT6	0.822	-41.6413	0.134087
HL.SW.v1.0.G022333	3-ketoacyl-CoA synthase 10	0.81	-74.6592	0.00167058
HL.SW.v1.0.G022344	callose synthase 9	0.802	-80.9382	0.287505
HL.SW.v1.0.G022349	heavy metal-associated isoprenylated plant protein 20	0.846	-6.39917	0.141192
HL.SW.v1.0.G022363	uncharacterized LOC21406570	0.866	-4.39473	0.232746
HL.SW.v1.0.G022383	uncharacterized LOC110763859	0.81	-44.6509	0.120181
HL.SW.v1.0.G022391	tyrosine-specific transport protein	0.844	-3.62057	0.413351
HL.SW.v1.0.G022432	uncharacterized LOC21403692	0.775	-26.1913	0.407284
HL.SW.v1.0.G022480	ATP-dependent Clp protease ATP-binding subunit CLPT2, chloroplastic	0.814	-5.14777	0.194567
HL.SW.v1.0.G022500	uncharacterized LOC21389616	0.815	-19.9346	0.00150202
HL.SW.v1.0.G022515	trithorax group protein osa	0.69	-97.9012	0.0534447
HL.SW.v1.0.G022519	protein CIA1	0.847	-4.0674	0.371299
HL.SW.v1.0.G022554	alpha-ketoglutarate-dependent dioxygenase alkB homolog 6	0.714	-25.1691	0.416928
HL.SW.v1.0.G022560	uncharacterized LOC21398979	0.828	-11.7983	0.0118622
HL.SW.v1.0.G022561	peroxisomal (S)-2-hydroxy-acid oxidase GLO4-like	0.795	-33.9582	0.240868
HL.SW.v1.0.G022592	jasmonic acid-amido synthetase JAR1	0.832	-4.44837	0.161783
HL.SW.v1.0.G022603	serine/threonine-protein kinase ATG1t	0.777	-61.0671	0.0542553
HL.SW.v1.0.G022608	tRNA(Ile)-lysidine synthase	0.78	-28.4427	0.308421
HL.SW.v1.0.G022610	PXMP2/4 family protein 2	0.801	-54.6741	0.0768261
HL.SW.v1.0.G022632	uncharacterized LOC112094673	0.794	-29.3779	0.43302
HL.SW.v1.0.G022645	zinc transport protein ZntB	0.845	-31.2248	0.392401
HL.SW.v1.0.G022650	selenium-binding protein 3	0.841	-105.76	0.0679797
HL.SW.v1.0.G022652	cellulose synthase-like protein G2	0.794	-5.03823	0.346374
HL.SW.v1.0.G022656	tubby-like F-box protein 3	0.868	-51.6622	0.143025
HL.SW.v1.0.G022657	tubby-like F-box protein 3 (TLP5), transcript variant X2	0.797	-33.7151	0.384902
HL.SW.v1.0.G022718	WAT1-related protein At4g08300-like	0.821	-104.386	0.00786997
HL.SW.v1.0.G022723	uncharacterized LOC21398478	0.777	-45.5361	0.00036685
HL.SW.v1.0.G022752	inositol 2-dehydrogenase	0.838	-3.83288	0.356112
HL.SW.v1.0.G022759	probable zinc metallopeptidase EGY3, chloroplastic	0.873	-69.8646	0.0318104
HL.SW.v1.0.G022773	uncharacterized LOC21393109	0.784	-3.30475	0.373193
HL.SW.v1.0.G022791	protein farnesyltransferase subunit beta	0.794	-109.405	0.00604428
HL.SW.v1.0.G022815	NEDD8-specific protease 1	0.736	-74.1387	0.0274683
HL.SW.v1.0.G022840	proteasome subunit beta type-1	0.831	-36.1501	0.199372
HL.SW.v1.0.G022856	GDSL esterase/lipase EXL3	0.779	-10.7819	0.189406
HL.SW.v1.0.G022919	Daucus carota subsp. sativus uncharacterized LOC108222033	0.752	-60.4061	0.0562808
HL.SW.v1.0.G022926	lactoylglutathione lyase	0.816	-111.916	1.84487e-07
HL.SW.v1.0.G022952	CMP-sialic acid transporter 4	0.847	-41.4385	0.232384
HL.SW.v1.0.G022956	aspartate carbamoyltransferase, chloroplastic	0.861	-108.606	0.0322606
HL.SW.v1.0.G022959	uncharacterized LOC21401508	0.847	-119.888	0.00584522
HL.SW.v1.0.G022960	nitrate regulatory gene2 protein	0.786	-9.98858	0.118098
HL.SW.v1.0.G022970	geraniol 8-hydroxylase	0.762	-37.0328	0.20257
HL.SW.v1.0.G022998	threonine--tRNA ligase, mitochondrial 1	0.912	-14.634	0.0925347
HL.SW.v1.0.G023015	oxygen-evolving enhancer protein 1, chloroplastic	0.827	-4.06464	0.0684079
HL.SW.v1.0.G023021	uncharacterized LOC21391354	0.786	-8.78427	0.0824076
HL.SW.v1.0.G023040	probable 2-carboxy-D-arabinitol-1-phosphatase	0.818	-40.2026	0.0014002
HL.SW.v1.0.G023050	histone-lysine N-methyltransferase family member SUVH2	0.84	-45.5876	0.217135
HL.SW.v1.0.G023056	receptor-like protein 7	0.706	-33.4054	0.349014
HL.SW.v1.0.G023068	NF-X1-type zinc finger protein NFXL2	0.82	-5.98995	0.453276
HL.SW.v1.0.G023080	NAD-dependent protein deacylase SRT2	0.786	-84.4876	0.0241496
HL.SW.v1.0.G023100	PX domain-containing protein EREL1	0.821	-39.1193	0.390962
HL.SW.v1.0.G023104	protein CHROMATIN REMODELING 5-like	0.9	-34.12	0.34776
HL.SW.v1.0.G023118	protein MICRORCHIDIA 6-like	0.801	-12.2277	0.174713
HL.SW.v1.0.G023119	phosphoglycerate kinase, chloroplastic-like	0.847	-76.5883	0.000205807
HL.SW.v1.0.G023120	psbP-like protein 1, chloroplastic	0.803	-7.76346	0.0512202
HL.SW.v1.0.G023126	abscisic acid receptor PYL8	0.87	-10.0247	0.220804
HL.SW.v1.0.G023161	V-type proton ATPase 16 kDa proteolipid subunit	0.911	-64.6942	0.00127431
HL.SW.v1.0.G023182	Ceanothus thyrsiflorus high affinity plasma membrane urea transporter mRNA, complete cds	0.835	-35.9669	0.00266708
HL.SW.v1.0.G023197	respiratory burst oxidase homolog protein D	0.781	-14.5444	0.00243131
HL.SW.v1.0.G023238	F-box protein 7	0.863	-3.83899	0.333798
HL.SW.v1.0.G023251	phosphomethylethanolamine N-methyltransferase	0.84	-60.8002	0.00845238
HL.SW.v1.0.G023257	NADP-dependent glyceraldehyde-3-phosphate dehydrogenase	0.886	-12.2343	0.30655
HL.SW.v1.0.G023260	reticulon-like protein B22	0.843	-43.5681	0.119721
HL.SW.v1.0.G023262	Cannabis sativa cultivar Sievers Infinity mitochondrion, complete genome	0.998	-115.258	0.00999904
HL.SW.v1.0.G023350	K(+) efflux antiporter 2, chloroplastic	0.899	-10.5316	0.0127647
HL.SW.v1.0.G023351	bifunctional protein FolD 4, chloroplastic	0.804	-37.488	0.161304
HL.SW.v1.0.G023357	uncharacterized LOC21409203	0.761	-4.6259	0.323272
HL.SW.v1.0.G023361	O-fucosyltransferase 23	0.775	-26.5763	0.390696
HL.SW.v1.0.G023376	UV radiation resistance-associated gene protein	0.779	-6.48051	0.24743
HL.SW.v1.0.G023378	ubiquitin carboxyl-terminal hydrolase 2	0.776	-35.7012	0.393615
HL.SW.v1.0.G023390	tRNA 2'-phosphotransferase 1	0.738	-9.05696	0.423761
HL.SW.v1.0.G023398	serine/threonine-protein kinase 16	0.858	-47.2651	0.148157
HL.SW.v1.0.G023407	ubiquitin carboxyl-terminal hydrolase 10-like	0.866	-79.1723	0.020793
HL.SW.v1.0.G023411	phosphoacetylglucosamine mutase	0.823	-89.8354	0.248196
HL.SW.v1.0.G023453	1-aminocyclopropane-1-carboxylate oxidase homolog 1	0.736	-79.0313	0.155333
HL.SW.v1.0.G023474	BRI1 kinase inhibitor 1	0.755	-118.696	0.00355868
HL.SW.v1.0.G023493	uncharacterized LOC21404197	0.841	-11.4918	0.0329423
HL.SW.v1.0.G023500	B3 domain-containing transcription factor VRN1-like	0.747	-101.848	0.0435944
HL.SW.v1.0.G023523	ubiquitin carboxyl-terminal hydrolase 22	0.808	-37.2933	0.157957
HL.SW.v1.0.G023541	T-complex protein 1 subunit theta-like	0.861	-46.5005	0.107505
HL.SW.v1.0.G023549	chaperone protein dnaJ 1, mitochondrial	0.814	-33.6499	0.246139
HL.SW.v1.0.G023553	uncharacterized LOC21400660	0.888	-11.6197	0.26981
HL.SW.v1.0.G023594	cytochrome c biogenesis c	1	-39.2441	0.0881971
HL.SW.v1.0.G023642	uncharacterized LOC21386895	0.809	-3.47032	0.251803
HL.SW.v1.0.G023644	nicotinamide adenine dinucleotide transporter 1, chloroplastic	0.826	-77.3742	0.0203951
HL.SW.v1.0.G023672	oleoyl-acyl carrier protein thioesterase 1, chloroplastic	0.827	-14.7776	0.114612
HL.SW.v1.0.G023697	amino acid permease 4	0.856	-28.497	0.313123
HL.SW.v1.0.G023712	protein TIC 100	0.731	-46.9334	0.000342373
HL.SW.v1.0.G023721	prenyltransferase 6 (PT6)	0.919	-62.9923	0.0949922
HL.SW.v1.0.G023730	uncharacterized LOC21394912	0.772	-114.173	0.111367
HL.SW.v1.0.G023738	gamma-glutamylcyclotransferase 2-1	0.83	-9.6092	0.0109861
HL.SW.v1.0.G023742	enhancer of mRNA-decapping protein 4-like	0.756	-11.0741	0.0432107
HL.SW.v1.0.G023743	probable galacturonosyltransferase 4	0.821	-4.96187	0.133433
HL.SW.v1.0.G023766	uncharacterized LOC21398017	0.77	-38.4122	0.229523
HL.SW.v1.0.G023771	uncharacterized LOC21409533	0.848	-4.9798	0.172876
HL.SW.v1.0.G023785	probable serine/threonine-protein kinase At1g54610	0.846	-8.47273	0.317311
HL.SW.v1.0.G023789	cysteine synthase	0.828	-116.971	0.000117346
HL.SW.v1.0.G023797	pentatricopeptide repeat-containing protein At3g18970	0.837	-29.0572	0.341236
HL.SW.v1.0.G023799	pyridoxine/pyridoxamine 5'-phosphate oxidase 1, chloroplastic	0.845	-13.9044	0.0483836
HL.SW.v1.0.G023809	magnesium-chelatase subunit ChlD, chloroplastic	0.876	-3.72439	0.46498
HL.SW.v1.0.G023891	uncharacterized LOC21403764	0.799	-11.5411	0.0375434
HL.SW.v1.0.G023894	RNA polymerase II subunit 5-mediating protein homolog	0.747	-27.9543	0.335564
HL.SW.v1.0.G023922	DNA (cytosine-5)-methyltransferase DRM2	0.823	-6.152	0.452788
HL.SW.v1.0.G023955	4-coumarate--CoA ligase-like 9	0.769	-54.2254	0.0600564
HL.SW.v1.0.G023974	probable carboxylesterase 18	0.746	-56.1317	0.103972
HL.SW.v1.0.G023988	60S ribosomal protein L31	0.871	-9.72272	0.142742
HL.SW.v1.0.G024001	uncharacterized LOC108989160	0.8	-8.59135	0.0606551
HL.SW.v1.0.G024002	non-specific lipid-transfer protein	0.77	-108.686	0.0254038
HL.SW.v1.0.G024022	protein EFR3 homolog B	0.831	-10.0239	0.436421
HL.SW.v1.0.G024043	uncharacterized LOC21394335	0.814	-43.7921	0.113131
HL.SW.v1.0.G024047	lignin-forming anionic peroxidase-like	0.728	-11.383	0.0199511
HL.SW.v1.0.G024061	uncharacterized LOC21406604	0.822	-42.9219	0.136544
HL.SW.v1.0.G024096	fructose-1,6-bisphosphatase, cytosolic	0.865	-3.92889	0.117582
HL.SW.v1.0.G024101	UPF0548 protein At2g17695	0.825	-22.2155	0.00949123
HL.SW.v1.0.G024104	uncharacterized LOC21408680	0.746	-42.8886	0.129127
HL.SW.v1.0.G024128	serine protease SPPA, chloroplastic	0.798	-87.6984	0.0724134
HL.SW.v1.0.G024137	phosphoglycerate mutase-like protein AT74H	0.774	-35.7527	0.00326811
HL.SW.v1.0.G024146	hypersensitive-induced response protein 1-like	0.825	-8.60781	0.333382
HL.SW.v1.0.G024161	transcription factor VIP1	0.793	-6.14657	0.148157
HL.SW.v1.0.G024179	ankyrin repeat and SAM domain-containing protein 6	0.755	-4.84437	0.336661
HL.SW.v1.0.G024244	GMP synthase [glutamine-hydrolyzing]	0.818	-4.39492	0.412772
HL.SW.v1.0.G024253	carotenoid 9,10(9',10')-cleavage dioxygenase 1	0.87	-6.87857	0.00955059
HL.SW.v1.0.G024291	1-acyl-sn-glycerol-3-phosphate acyltransferase 1, chloroplastic	0.775	-52.3587	0.177704
HL.SW.v1.0.G024293	tryptophan synthase beta chain 1	0.799	-68.3226	0.000117346
HL.SW.v1.0.G024297	probable amidase At4g34880	0.832	-31.7133	0.224693
HL.SW.v1.0.G024309	RGS domain-containing serine/threonine-protein kinase A	0.848	-18.2405	0.118098
HL.SW.v1.0.G024336	protein phosphatase 2C 29	0.79	-10.7101	0.289692
HL.SW.v1.0.G024338	elongation factor 1-gamma	0.834	-75.747	0.299652
HL.SW.v1.0.G024339	ras-related protein RABA2a	0.848	-57.5332	0.0615127
HL.SW.v1.0.G024348	magnesium transporter MRS2-I	0.815	-4.18184	0.233865
HL.SW.v1.0.G024349	vesicle-associated protein 4-2	0.794	-118.86	0.0256272
HL.SW.v1.0.G024350	bifunctional L-3-cyanoalanine synthase/cysteine synthase 1, mitochondrial	0.876	-6.55871	0.0118001
HL.SW.v1.0.G024358	uncharacterized LOC107422048	0.864	-122.121	0.00301952
HL.SW.v1.0.G024363	ADP-ribosylation factor 1	0.922	-24.6458	0.00103727
HL.SW.v1.0.G024392	probable enoyl-CoA hydratase 2, mitochondrial	0.769	-73.3409	0.219552
HL.SW.v1.0.G024397	uncharacterized LOC107435073	0.726	-52.9227	0.000462773
HL.SW.v1.0.G024398	uncharacterized LOC21393746	0.83	-96.0189	0.00107012
HL.SW.v1.0.G024413	pentatricopeptide repeat-containing protein At2g01390	0.778	-37.2357	0.2124
HL.SW.v1.0.G024424	Camellia sinensis LOB domain-containing protein 37-like	0.798	-68.9238	5.51697e-05
HL.SW.v1.0.G024439	metal tolerance protein 2	0.773	-41.0459	0.175402
HL.SW.v1.0.G024471	nudix hydrolase 3	0.863	-5.08994	0.141215
HL.SW.v1.0.G024476	uncharacterized LOC107432250	0.882	-9.09026	0.012826
HL.SW.v1.0.G024494	zinc transporter 5	0.79	-6.24776	0.0606625
HL.SW.v1.0.G024510	ferredoxin-thioredoxin reductase, variable chain	0.731	-14.4456	0.0011709
HL.SW.v1.0.G024513	chaperonin 60 subunit beta 4, chloroplastic	0.847	-9.06772	0.106865
HL.SW.v1.0.G024523	histone-lysine N-methyltransferase ASHR1	0.755	-38.6583	0.205601
HL.SW.v1.0.G024525	uncharacterized LOC21398465	0.74	-82.5638	0.066667
HL.SW.v1.0.G024551	UDP-glycosyltransferase 88A1	0.721	-66.3817	0.084315
HL.SW.v1.0.G024556	protein COBRA-like	0.854	-16.4125	0.119942
HL.SW.v1.0.G024591	probable NAD(P)H dehydrogenase subunit CRR3, chloroplastic	0.741	-8.14949	0.224319
HL.SW.v1.0.G024598	salicylate carboxymethyltransferase	0.812	-4.09037	0.141076
HL.SW.v1.0.G024624	7-methylguanosine phosphate-specific 5'-nucleotidase	0.86	-24.9116	0.408439
HL.SW.v1.0.G024682	uricase-2	0.846	-12.9833	0.00939365
HL.SW.v1.0.G024704	peroxisome biogenesis protein 6	0.797	-6.58607	0.349185
HL.SW.v1.0.G024714	uncharacterized LOC21394282	0.791	-3.57452	0.429594
HL.SW.v1.0.G024725	adenylate kinase isoenzyme 6 homolog	0.827	-4.48165	0.46498
HL.SW.v1.0.G024731	pentatricopeptide repeat-containing protein At5g48730, chloroplastic	0.819	-7.02693	0.127611
HL.SW.v1.0.G024740	cinnamoyl-CoA reductase 1	0.82	-9.46043	0.167096
HL.SW.v1.0.G024744	pentatricopeptide repeat-containing protein At5g50390, chloroplastic	0.822	-6.73108	0.452788
HL.SW.v1.0.G024789	mitochondrial adenine nucleotide transporter ADNT1	0.882	-10.5521	0.0459449
HL.SW.v1.0.G024797	phosphatidylinositol/phosphatidylcholine transfer protein SFH13	0.82	-8.13471	0.099421
HL.SW.v1.0.G024799	uncharacterized LOC21402241	0.744	-32.3901	0.224319
HL.SW.v1.0.G024816	cytochrome P450 CYP72A219	0.777	-84.6547	5.72684e-05
HL.SW.v1.0.G024857	aquaporin AQPAn.G	0.734	-76.2926	0.0641738
HL.SW.v1.0.G024877	exocyst complex component EXO70B1	0.818	-81.4151	0.0814991
HL.SW.v1.0.G024911	protein SUPPRESSOR OF K(+) TRANSPORT GROWTH DEFECT 1-like	0.864	-6.77693	0.187129
HL.SW.v1.0.G024937	calmodulin-like protein 11	0.912	-38.1504	0.411518
HL.SW.v1.0.G024939	uncharacterized LOC21387740	0.828	-13.2749	0.108074
HL.SW.v1.0.G024967	very-long-chain enoyl-CoA reductase	0.849	-35.5379	0.0651565
HL.SW.v1.0.G024971	imidazoleglycerol-phosphate dehydratase	0.894	-7.67052	0.0360806
HL.SW.v1.0.G024977	testis-specific gene 10 protein	0.805	-16.8129	0.0682039
HL.SW.v1.0.G024991	NADP-specific glutamate dehydrogenase	0.905	-39.8402	0.20174
HL.SW.v1.0.G024992	dentin sialophosphoprotein	0.786	-7.41237	0.142472
HL.SW.v1.0.G024995	MLP-like protein 423	0.71	-78.6578	0.196289
HL.SW.v1.0.G024997	pumilio homolog 4	0.805	-58.5089	0.338187
HL.SW.v1.0.G024998	pumilio homolog 4	0.871	-70.3249	0.0714102
HL.SW.v1.0.G025023	transcription factor PIF3	0.777	-7.45156	0.0352989
HL.SW.v1.0.G025025	quinone oxidoreductase PIG3	0.819	-9.99744	0.247645
HL.SW.v1.0.G025032	protein disulfide isomerase-like 2-3	0.845	-5.77971	0.251864
HL.SW.v1.0.G025033	G patch domain-containing protein 8	0.854	-6.64537	0.117582
HL.SW.v1.0.G025051	leucine-rich repeat extensin-like protein 5	0.821	-101.176	0.218667
HL.SW.v1.0.G025068	protein FAR1-RELATED SEQUENCE 5	0.875	-45.1567	0.109078
HL.SW.v1.0.G025071	transportin-1	0.891	-55.8038	0.188855
HL.SW.v1.0.G025087	mRNA turnover protein 4 homolog	0.85	-70.1395	3.20039e-06
HL.SW.v1.0.G025089	sucrose transport protein SUC4	0.802	-26.4481	0.452679
HL.SW.v1.0.G025092	SCARECROW-LIKE protein 7	0.807	-60.8904	0.117863
HL.SW.v1.0.G025093	protein CYPRO4	0.796	-7.98975	0.436017
HL.SW.v1.0.G025131	chlorophyll a-b binding protein, chloroplastic	0.845	-3.27768	0.204893
HL.SW.v1.0.G025141	transcriptional activator DEMETER	0.731	-4.37028	0.250573
HL.SW.v1.0.G025148	protein transport protein SEC31 homolog B	0.826	-6.09836	0.158717
HL.SW.v1.0.G025168	cyclic pyranopterin monophosphate synthase, mitochondrial	0.838	-39.0636	0.017893
HL.SW.v1.0.G025180	lycopene beta cyclase, chloroplastic/chromoplastic	0.864	-7.34309	0.169093
HL.SW.v1.0.G025193	acyl-lipid (9-3)-desaturase-like	0.797	-5.30243	0.333216
HL.SW.v1.0.G025195	protein STRICTOSIDINE SYNTHASE-LIKE 5-like	0.714	-36.4603	0.21209
HL.SW.v1.0.G025196	protein STRICTOSIDINE SYNTHASE-LIKE 4	0.774	-42.9423	0.0674778
HL.SW.v1.0.G025251	protein DETOXIFICATION 46, chloroplastic	0.822	-36.0442	0.192947
HL.SW.v1.0.G025256	proline-rich receptor-like protein kinase PERK1	0.847	-10.1221	0.0684079
HL.SW.v1.0.G025269	zinc finger protein 830	0.856	-7.61492	0.105258
HL.SW.v1.0.G025277	uncharacterized LOC21399947	0.827	-26.6233	0.46498
HL.SW.v1.0.G025279	protein RBL	0.886	-44.3036	0.135673
HL.SW.v1.0.G025292	uncharacterized LOC21386288	0.71	-9.63685	0.16097
HL.SW.v1.0.G025299	aminoacylase-1	0.823	-39.3382	0.162663
HL.SW.v1.0.G025303	calcium uptake protein, mitochondrial-like	0.765	-49.5495	0.0915252
HL.SW.v1.0.G025350	vitellogenin-2	0.862	-7.108	0.0353558
HL.SW.v1.0.G025359	calnexin homolog	0.841	-2.84193	0.433697
HL.SW.v1.0.G025371	receptor-like protein 9DC3	0.708	-62.4189	0.218801
HL.SW.v1.0.G025437	peptidyl-prolyl cis-trans isomerase NIMA-interacting 4	0.869	-30.6387	0.0199099
HL.SW.v1.0.G025444	F-box protein PP2-A13	0.831	-5.05109	0.307335
HL.SW.v1.0.G025482	ubiquitin-like protein 5	0.878	-78.2428	0.0894632
HL.SW.v1.0.G025518	uncharacterized LOC21406247	0.808	-15.9478	0.315608
HL.SW.v1.0.G025552	probable RNA helicase SDE3	0.763	-33.9089	0.0614562
HL.SW.v1.0.G025564	protein root UVB sensitive 4	0.783	-23.129	0.424489
HL.SW.v1.0.G025571	delta(3,5)-Delta(2,4)-dienoyl-CoA isomerase, peroxisomal	0.781	-3.71964	0.309116
HL.SW.v1.0.G025575	myosin-17	0.898	-60.9966	0.391039
HL.SW.v1.0.G025579	vitellogenin-1	0.772	-28.0905	0.389043
HL.SW.v1.0.G025600	callose synthase 10	0.827	-6.91832	0.136598
HL.SW.v1.0.G025621	protein DOG1-like 4	0.712	-44.5609	0.135334
HL.SW.v1.0.G025622	uncharacterized LOC21398092	0.798	-11.8266	0.0166812
HL.SW.v1.0.G025639	SWR1-complex protein 4	0.833	-38.5267	0.269335
HL.SW.v1.0.G025640	shikimate O-hydroxycinnamoyltransferase-like	0.68	-68.3465	0.000130895
HL.SW.v1.0.G025648	probable plastidic glucose transporter 1	0.826	-7.89408	0.018939
HL.SW.v1.0.G025655	signal recognition particle 54 kDa protein, chloroplastic	0.869	-5.04322	0.0500829
HL.SW.v1.0.G025658	sphingosine-1-phosphate lyase	0.842	-16.1687	0.0730317
HL.SW.v1.0.G025726	beta carbonic anhydrase 5, chloroplastic-like	0.819	-5.58584	0.217737
HL.SW.v1.0.G025751	wall-associated receptor kinase-like 1	0.78	-45.1227	0.278448
HL.SW.v1.0.G025773	cysteine proteinase inhibitor	0.78	-4.74316	0.374209
HL.SW.v1.0.G025784	kinesin-like protein KIN-14F	0.85	-22.8319	0.446378
HL.SW.v1.0.G025796	receptor-like protein kinase FERONIA	0.711	-43.9777	0.00145508
HL.SW.v1.0.G025797	protein SLOW GREEN 1, chloroplastic	0.798	-30.1903	0.436513
HL.SW.v1.0.G025819	ribonucleoside-diphosphate reductase small chain A	0.868	-4.95491	0.364303
HL.SW.v1.0.G025834	probable prolyl 4-hydroxylase 4	0.852	-6.55783	0.18598
HL.SW.v1.0.G025844	psbP domain-containing protein 3, chloroplastic	0.724	-18.1673	0.0583274
HL.SW.v1.0.G025849	protochlorophyllide-dependent translocon component 52, chloroplastic	0.796	-12.8503	0.0198705
HL.SW.v1.0.G025899	1-aminocyclopropane-1-carboxylate oxidase homolog 1	0.784	-8.06281	0.236327
HL.SW.v1.0.G025958	putative glucose-6-phosphate 1-epimerase	0.874	-99.5217	0.0214617
HL.SW.v1.0.G025967	uncharacterized LOC107428290	0.794	-107.636	0.0964813
HL.SW.v1.0.G025977	E3 ubiquitin-protein ligase RNF14	0.823	-30.4824	0.326151
HL.SW.v1.0.G025983	CASP-like protein 5B2	0.857	-78.5974	0.0617241
HL.SW.v1.0.G026006	dof zinc finger protein DOF5.4	0.746	-6.45361	0.433697
HL.SW.v1.0.G026012	regulator of telomere elongation helicase 1 homolog	0.875	-32.455	0.336222
HL.SW.v1.0.G026035	two-component response regulator-like APRR1	0.84	-36.8268	0.229627
HL.SW.v1.0.G026070	uncharacterized LOC21409138	0.814	-7.89847	0.0419196
HL.SW.v1.0.G026072	membrane steroid-binding protein 2	0.785	-84.1339	0.0167649
HL.SW.v1.0.G026087	uncharacterized LOC21397643	0.824	-40.2933	0.25921
HL.SW.v1.0.G026095	protein CHUP1, chloroplastic	0.824	-21.5919	9.64123e-05
HL.SW.v1.0.G026101	5'-3' exonuclease	0.796	-41.3097	0.243353
HL.SW.v1.0.G026107	diacylglycerol kinase 5	0.841	-118.67	0.00657499
HL.SW.v1.0.G026108	protein THYLAKOID FORMATION1, chloroplastic	0.878	-3.6079	0.261728
HL.SW.v1.0.G026143	protein-L-isoaspartate O-methyltransferase 1	0.851	-17.7827	0.00801291
HL.SW.v1.0.G026149	uncharacterized membrane protein At1g16860	0.822	-54.3924	0.347721
HL.SW.v1.0.G026159	probable glutathione S-transferase	0.722	-64.3705	0.207679
HL.SW.v1.0.G026161	4-hydroxybenzoate polyprenyltransferase, mitochondrial	0.764	-37.8963	0.175264
HL.SW.v1.0.G026169	la-related protein 1A	0.743	-5.83284	0.0940257
HL.SW.v1.0.G026181	nudix hydrolase 11	0.75	-31.2828	0.243932
HL.SW.v1.0.G026186	magnesium-chelatase subunit ChlI, chloroplastic	0.865	-3.24287	0.216817
HL.SW.v1.0.G026191	nicotinamide adenine dinucleotide transporter 1, chloroplastic	0.846	-6.88753	0.384444
HL.SW.v1.0.G026232	transcription initiation factor TFIID subunit 2	0.725	-49.2181	0.0881971
HL.SW.v1.0.G026243	actin-related protein 3	0.893	-76.4985	0.0293403
HL.SW.v1.0.G026245	cleavage and polyadenylation specificity factor subunit 6	0.805	-34.1027	0.228988
HL.SW.v1.0.G026248	uncharacterized LOC21396445	0.685	-9.33543	0.186506
HL.SW.v1.0.G026263	cullin-1	0.796	-7.63067	0.115222
HL.SW.v1.0.G026272	histone deacetylase 8	0.821	-27.8546	0.335169
HL.SW.v1.0.G026294	BTB/POZ and TAZ domain-containing protein 1	0.811	-22.9933	0.0185371
HL.SW.v1.0.G026296	probable leucine-rich repeat receptor-like protein kinase At1g35710	0.873	-50.8631	0.0025106
HL.SW.v1.0.G026321	glucose-1-phosphate adenylyltransferase large subunit 3, chloroplastic/amyloplastic	0.886	-10.6537	0.00735282
HL.SW.v1.0.G026322	glucose-1-phosphate adenylyltransferase large subunit 3, chloroplastic/amyloplastic	0.85	-38.7266	0.0700178
HL.SW.v1.0.G026400	protein FIZZY-RELATED 2-like	0.877	-50.5263	0.155333
HL.SW.v1.0.G026432	heavy metal-associated isoprenylated plant protein 36	0.693	-16.6133	0.0911813
HL.SW.v1.0.G026449	chaperone protein dnaJ 11, chloroplastic	0.783	-4.45131	0.107697
HL.SW.v1.0.G026450	phosphomethylethanolamine N-methyltransferase	0.842	-29.8114	4.82615e-05
HL.SW.v1.0.G026466	uncharacterized LOC107428135	0.806	-35.9747	0.417904
HL.SW.v1.0.G026467	glutamyl-tRNA reductase-binding protein, chloroplastic	0.787	-8.88694	0.299332
HL.SW.v1.0.G026470	putative beta-D-xylosidase	0.816	-26.8903	0.00302984
HL.SW.v1.0.G026486	ethylene-responsive transcription factor RAP2-3	0.792	-55.5206	0.109522
HL.SW.v1.0.G026500	abscisic acid receptor PYL8	0.859	-69.1626	0.045516
HL.SW.v1.0.G026546	ferredoxin--nitrite reductase, chloroplastic	0.854	-17.5641	0.0124393
HL.SW.v1.0.G026562	protein YLS3	0.714	-12.7125	0.00145117
HL.SW.v1.0.G026564	trihelix transcription factor GT-4	0.782	-55.3392	0.0881971
HL.SW.v1.0.G026571	CCR4-NOT transcription complex subunit 11-like	0.792	-37.1073	0.408289
HL.SW.v1.0.G026580	peptidyl-prolyl cis-trans isomerase CYP21-1	0.825	-4.57508	0.373251
HL.SW.v1.0.G026591	ubiquinol oxidase 4, chloroplastic/chromoplastic	0.824	-16.0694	0.0560778
HL.SW.v1.0.G026624	prostatic spermine-binding protein	0.795	-5.31927	0.443485
HL.SW.v1.0.G026665	uncharacterized LOC107416175	0.765	-72.8412	0.0734255
HL.SW.v1.0.G026676	alpha,alpha-trehalose-phosphate synthase [UDP-forming] 5	0.836	-84.5907	0.0932078
HL.SW.v1.0.G026690	eIF-2-alpha kinase GCN2	0.857	-109.55	5.95546e-06
HL.SW.v1.0.G026692	GABA transporter 1	0.822	-32.0132	0.389693
HL.SW.v1.0.G026720	glyoxylate/succinic semialdehyde reductase 2, chloroplastic	0.85	-4.87139	0.432535
HL.SW.v1.0.G026762	small auxin up regulated protein (SAUR06) mRNA, complete cds	0.809	-53.2057	0.292479
HL.SW.v1.0.G026777	methylmalonyl-CoA epimerase, mitochondrial	0.837	-12.0714	0.0369803
HL.SW.v1.0.G026785	auxin-induced protein 15A	0.88	-67.9303	0.214682
HL.SW.v1.0.G026788	pentatricopeptide repeat-containing protein At1g07740, mitochondrial	0.816	-48.7262	0.258521
HL.SW.v1.0.G026790	ribulose bisphosphate carboxylase/oxygenase activase, chloroplastic	0.84	-4.4478	0.0477092
HL.SW.v1.0.G026799	uncharacterized LOC21394496	0.75	-77.1283	0.024918
HL.SW.v1.0.G026807	ribulose- -bisphosphate carboxylase oxygenase large subunit	0.991	-22.4259	0.267358
HL.SW.v1.0.G026852	uncharacterized LOC107419162	0.739	-6.71514	0.196469
HL.SW.v1.0.G026858	aldo-keto reductase family 4 member C10-like	0.874	-6.34592	0.437295
HL.SW.v1.0.G026910	hypersensitive-induced reaction 1 protein	0.77	-25.6456	0.332609
HL.SW.v1.0.G026918	V-type proton ATPase subunit B2	0.901	-31.7508	0.0576757
HL.SW.v1.0.G026924	uncharacterized LOC21388993	0.791	-59.379	0.0869419
HL.SW.v1.0.G026926	Durio zibethinus uncharacterized LOC111317528	0.729	-103.663	0.0950242
HL.SW.v1.0.G026941	p21-activated protein kinase-interacting protein 1-like	0.813	-5.18236	0.408289
HL.SW.v1.0.G026952	Diospyros kaki photosystem I subunit G (PsaG) mRNA, complete cds	0.869	-5.41294	0.0219999
HL.SW.v1.0.G026953	uncharacterized WD repeat-containing protein C2A9.03	0.805	-17.4185	0.00178851
HL.SW.v1.0.G026981	phytochrome A-associated F-box protein	0.791	-4.25062	0.207597
HL.SW.v1.0.G026997	protein BIG GRAIN 1-like E	0.707	-35.743	0.299559
HL.SW.v1.0.G027008	uncharacterized LOC21384500	0.794	-4.64872	0.267391
HL.SW.v1.0.G027014	putative protein FAR1-RELATED SEQUENCE 10	0.858	-28.1252	0.46356
HL.SW.v1.0.G027015	uncharacterized LOC112091870	0.862	-59.644	0.00127431
HL.SW.v1.0.G027022	calcium uptake protein, mitochondrial	0.813	-11.3486	0.0472936
HL.SW.v1.0.G027028	carbon catabolite repressor protein 4 homolog 4	0.783	-43.675	0.109078
HL.SW.v1.0.G027041	fructose-1,6-bisphosphatase, chloroplastic	0.857	-3.67597	0.148566
HL.SW.v1.0.G027079	bZIP transcription factor 44	0.784	-64.879	0.238559
HL.SW.v1.0.G027085	L-arabinokinase	0.884	-8.12675	0.0362939
HL.SW.v1.0.G027100	tetratricopeptide repeat domain-containing protein PYG7, chloroplastic	0.855	-6.86306	0.239651
HL.SW.v1.0.G027125	lysosomal Pro-X carboxypeptidase	0.765	-27.6464	0.374485
HL.SW.v1.0.G027142	F-box/LRR-repeat protein At4g29420	0.717	-5.95644	0.232852
HL.SW.v1.0.G027157	pyridoxal reductase, chloroplastic	0.837	-115.372	0.00445227
HL.SW.v1.0.G027170	two-pore potassium channel 1	0.727	-26.6412	0.400963
HL.SW.v1.0.G027176	GATA24-like protein mRNA, complete cds	0.82	-49.6434	0.384902
HL.SW.v1.0.G027216	AT-hook motif nuclear-localized protein 9	0.833	-3.87841	0.244671
HL.SW.v1.0.G027249	amino acid transporter AVT1I	0.811	-59.8883	0.142386
HL.SW.v1.0.G027276	uncharacterized LOC21387547	0.843	-29.8362	0.373251
HL.SW.v1.0.G027286	galactinol synthase 1	0.818	-107.301	3.85514e-05
HL.SW.v1.0.G027299	chloroplast sensor kinase, chloroplastic	0.804	-57.9532	0.000312865
HL.SW.v1.0.G027306	UDP-N-acetylmuramoylalanine--D-glutamate ligase	0.801	-34.9429	0.294044
HL.SW.v1.0.G027312	4-alpha-glucanotransferase DPE2	0.842	-4.71096	0.122618
HL.SW.v1.0.G027358	anthocyanidin 3-O-glucoside 2''-O-glucosyltransferase	0.674	-45.1546	0.404516
HL.SW.v1.0.G027381	histidine--tRNA ligase, chloroplastic/mitochondrial	0.829	-16.725	0.0568151
HL.SW.v1.0.G027384	heterogeneous nuclear ribonucleoprotein 1	0.815	-51.2987	0.131169
HL.SW.v1.0.G027395	nuclear poly(A) polymerase 1	0.79	-30.8219	0.402359
HL.SW.v1.0.G027403	peptidyl-prolyl cis-trans isomerase CYP38, chloroplastic	0.836	-4.44607	0.149434
HL.SW.v1.0.G027415	nuclear transport factor 2B	0.796	-6.24691	0.401592
HL.SW.v1.0.G027417	protein pleiotropic regulatory locus 1	0.886	-4.52828	0.279199
HL.SW.v1.0.G027425	protein indeterminate-domain 7	0.861	-12.8673	0.0753955
HL.SW.v1.0.G027435	5'-nucleotidase SurE	0.808	-33.7355	0.273034
HL.SW.v1.0.G027455	chaperonin-like RbcX protein 2, chloroplastic	0.812	-6.78194	0.0376731
HL.SW.v1.0.G027467	superoxide dismutase [Fe] 3, chloroplastic	0.825	-84.952	0.0753955
HL.SW.v1.0.G027483	probable polyamine transporter At3g19553	0.825	-30.7937	0.299332
HL.SW.v1.0.G027489	probable ubiquitin-conjugating enzyme E2 25	0.75	-3.89995	0.331796
HL.SW.v1.0.G027495	aminomethyltransferase, mitochondrial	0.87	-4.50586	0.0504972
HL.SW.v1.0.G027497	uncharacterized LOC21397340	0.855	-21.3719	4.02328e-05
HL.SW.v1.0.G027508	O-fucosyltransferase 13	0.849	-88.7582	0.015165
HL.SW.v1.0.G027514	ferritin-3, chloroplastic	0.791	-23.882	0.000315817
HL.SW.v1.0.G027518	magnesium-chelatase subunit ChlH, chloroplastic	0.837	-6.1174	0.0471834
HL.SW.v1.0.G027524	uncharacterized LOC21388307	0.82	-6.51585	0.0222027
HL.SW.v1.0.G027542	uncharacterized LOC21388096	0.835	-3.30861	0.384902
HL.SW.v1.0.G027579	cytochrome P450 94A1-like	0.762	-94.7359	0.025197
HL.SW.v1.0.G027581	endo-1,3;1,4-beta-D-glucanase	0.808	-103.68	0.0600564
HL.SW.v1.0.G027583	uncharacterized LOC21394886	0.777	-4.99101	0.275236
HL.SW.v1.0.G027644	uncharacterized LOC107430754	0.786	-51.7238	0.000211446
HL.SW.v1.0.G027651	rRNA biogenesis protein RRP5	0.823	-3.32722	0.421712
HL.SW.v1.0.G027667	probable inactive leucine-rich repeat receptor-like protein kinase At3g03770	0.819	-16.4297	0.0116131
HL.SW.v1.0.G027668	cycloeucalenol cycloisomerase	0.854	-4.33955	0.442451
HL.SW.v1.0.G027718	protein TIC 55, chloroplastic	0.802	-56.8595	0.100251
HL.SW.v1.0.G027726	cysteine--tRNA ligase, chloroplastic/mitochondrial	0.868	-10.0587	0.140226
HL.SW.v1.0.G027747	RNA pseudouridine synthase 5	0.869	-34.282	0.206857
HL.SW.v1.0.G027754	uncharacterized LOC21398669	0.707	-6.74739	0.291448
HL.SW.v1.0.G027759	ribosomal protein s7	1	-55.8009	0.0486306
HL.SW.v1.0.G027762	protein phosphatase 2C 57	0.81	-12.0482	0.00180734
HL.SW.v1.0.G027795	probable leucine-rich repeat receptor-like serine/threonine-protein kinase At3g14840	0.809	-37.9888	0.427418
HL.SW.v1.0.G027800	sugar transporter ERD6-like 5	0.842	-54.6067	0.0885678
HL.SW.v1.0.G027808	probable zinc metalloprotease EGY1, chloroplastic	0.805	-79.8483	0.0976164
HL.SW.v1.0.G027824	pyruvate kinase, cytosolic isozyme	0.854	-70.1022	0.0364373
HL.SW.v1.0.G027847	ATP-dependent DNA helicase Q-like SIM	0.792	-57.9347	0.0510103
HL.SW.v1.0.G027855	uncharacterized LOC21390595	0.802	-42.4085	0.252707
HL.SW.v1.0.G027891	2-alkenal reductase (NADP(+)-dependent)	0.796	-25.9907	0.0150331
HL.SW.v1.0.G027893	probable chlorophyll(ide) b reductase NYC1, chloroplastic	0.832	-7.58604	0.00722991
HL.SW.v1.0.G027895	protein CHROMATIN REMODELING 19	0.82	-4.84801	0.223335
HL.SW.v1.0.G027900	conserved oligomeric Golgi complex subunit 8	0.865	-28.0191	0.378302
HL.SW.v1.0.G027909	uncharacterized LOC21398481	0.862	-9.05575	0.286247
HL.SW.v1.0.G027910	alpha carbonic anhydrase 1, chloroplastic	0.75	-4.05006	0.239314
HL.SW.v1.0.G027913	probable plastid-lipid-associated protein 8, chloroplastic	0.757	-8.78202	0.0119433
HL.SW.v1.0.G027937	uncharacterized LOC21402984	0.801	-35.2833	0.00166766
HL.SW.v1.0.G027940	photosystem I assembly factor PSA3, chloroplastic	0.814	-3.98725	0.246974
HL.SW.v1.0.G027961	uncharacterized LOC21385433	0.833	-9.03931	0.189406
HL.SW.v1.0.G027964	protein BLISTER	0.777	-109.146	0.0173158
HL.SW.v1.0.G027972	uncharacterized LOC21384970	0.852	-27.3719	0.000278966
HL.SW.v1.0.G027996	aspartate aminotransferase, chloroplastic	0.869	-7.43514	0.0224873
HL.SW.v1.0.G027999	uncharacterized LOC21397593	0.825	-44.1391	0.173438
HL.SW.v1.0.G028016	chloroplast envelope quinone oxidoreductase homolog	0.819	-73.6775	4.79197e-06
HL.SW.v1.0.G028019	protein COFACTOR ASSEMBLY OF COMPLEX C SUBUNIT B CCB3, chloroplastic	0.754	-80.3369	0.0323634
HL.SW.v1.0.G028020	superoxide dismutase [Cu-Zn] 2	0.85	-34.444	0.402757
HL.SW.v1.0.G028043	CLAVATA3/ESR (CLE)-related protein 41-like	0.774	-34.7937	0.291482
HL.SW.v1.0.G028060	uncharacterized LOC103940720	0.798	-73.4433	0.0571168
HL.SW.v1.0.G028082	senescence-associated protein AAF, chlorolplastic	0.786	-75.0927	1.11882e-05
HL.SW.v1.0.G028085	GDP-L-galactose phosphorylase 1	0.854	-4.40884	0.0835068
HL.SW.v1.0.G028104	ETHYLENE INSENSITIVE 3-like 1 protein	0.816	-31.4837	0.00400175
HL.SW.v1.0.G028114	ATP-dependent zinc metalloprotease FTSH, chloroplastic	0.896	-4.6534	0.0761706
HL.SW.v1.0.G028128	zinc finger protein ZAT5	0.787	-27.8275	0.362039
HL.SW.v1.0.G028135	probable glutathione S-transferase	0.738	-5.45453	0.322753
HL.SW.v1.0.G028142	AP2/ERF and B3 domain-containing transcription factor At1g50680	0.707	-14.8687	0.121708
HL.SW.v1.0.G028148	fructose-bisphosphate aldolase 1, chloroplastic	0.875	-2.6394	0.390742
HL.SW.v1.0.G028149	B-box zinc finger protein 18	0.897	-4.85371	0.0409494
HL.SW.v1.0.G028152	succinate dehydrogenase subunit 7B, mitochondrial	0.784	-6.94201	0.452679
HL.SW.v1.0.G028161	peptidyl-prolyl cis-trans isomerase FKBP13, chloroplastic	0.768	-3.6331	0.201299
HL.SW.v1.0.G028178	sugar transporter ERD6-like 5	0.751	-7.53393	0.0797764
HL.SW.v1.0.G028195	short-chain dehydrogenase TIC 32, chloroplastic	0.876	-3.93784	0.13672
HL.SW.v1.0.G028196	aquaporin PIP1-3	0.874	-3.6476	0.120051
HL.SW.v1.0.G028218	chaperone protein dnaJ 72	0.759	-27.9668	0.336637
HL.SW.v1.0.G028233	uncharacterized LOC21397918	0.816	-75.1826	0.0275217
HL.SW.v1.0.G028234	uncharacterized LOC21403919	0.748	-53.0035	0.105856
HL.SW.v1.0.G028247	peptidyl-prolyl cis-trans isomerase CYP28, chloroplastic	0.773	-8.84821	0.25019
HL.SW.v1.0.G028255	probable protein phosphatase 2C 27	0.817	-2.80822	0.454563
HL.SW.v1.0.G028272	uncharacterized LOC21410084	0.786	-13.7377	0.0042094
HL.SW.v1.0.G028275	elongator complex protein 3	0.878	-7.16024	0.0964638
HL.SW.v1.0.G028277	telomere length regulation protein TEL2 homolog	0.813	-7.29139	0.336281
HL.SW.v1.0.G028286	protein LURP-one-related 11	0.744	-66.9198	0.0615127
HL.SW.v1.0.G028305	gamma-secretase subunit APH1-like	0.841	-9.18187	0.191855
HL.SW.v1.0.G028319	tocopherol cyclase, chloroplastic	0.751	-3.22172	0.356178
HL.SW.v1.0.G028328	thymocyte nuclear protein 1	0.802	-62.7124	0.235465
HL.SW.v1.0.G028340	rubisco accumulation factor 1, chloroplastic	0.748	-34.0333	0.153566
HL.SW.v1.0.G028341	uncharacterized LOC21407273	0.801	-4.8362	0.178882
HL.SW.v1.0.G028378	lipoxygenase 6, chloroplastic	0.817	-50.0126	0.17625
HL.SW.v1.0.G028395	cytochrome b5 domain-containing protein RLF	0.819	-55.2548	0.0610702
HL.SW.v1.0.G028450	uncharacterized LOC21404965	0.786	-32.5294	0.24743
HL.SW.v1.0.G028459	uncharacterized LOC21390696	0.802	-51.9874	0.183944
HL.SW.v1.0.G028472	60S ribosomal protein L18a-like protein	0.844	-15.4204	0.0576615
HL.SW.v1.0.G028489	uncharacterized LOC21393938	0.705	-25.9273	0.3858
HL.SW.v1.0.G028527	methionine aminopeptidase 1B, chloroplastic	0.818	-3.26481	0.397491
HL.SW.v1.0.G028552	probable folate-biopterin transporter 4	0.841	-8.08943	0.375354
HL.SW.v1.0.G028566	tRNA 2'-phosphotransferase 1	0.839	-16.129	0.121708
HL.SW.v1.0.G028583	serine/threonine-protein kinase SRK2A	0.84	-3.68545	0.215129
HL.SW.v1.0.G028584	vesicle transport protein SFT2B-like	0.818	-43.9909	0.00122547
HL.SW.v1.0.G028585	cleft lip and palate transmembrane protein 1 homolog	0.817	-19.5734	0.0136952
HL.SW.v1.0.G028586	zinc finger CCCH domain-containing protein 13-like	0.801	-3.61506	0.315283
HL.SW.v1.0.G028587	acyl-coenzyme A thioesterase 13	0.757	-3.0407	0.448637
[truncated: 1,303 more rows]
