# Supplementary material for: Dissection of Dynamic Transcriptome Landscape of Leaf, Bract, and Lupulin Gland in Hop (Humulus lupulus L.)
Source: Int J Mol Sci. 2019 Dec 29;21(1):233. doi: 10.3390/ijms21010233 (PMC6981390; doi:10.3390/ijms21010233)
Supplement: Supplementary file 1 [file ijms-21-00233-s001.zip › Table S2.xlsx]

## Sheet: Up-Regulated
Query	Description	Similarity	Fold change	p-value
HL.SW.v1.0.G000014	probable glutathione s-transferase	0.805	6.55426	0.00283724
HL.SW.v1.0.G000015	probable glutathione s-transferase	0.806	5.90456	0.00906436
HL.SW.v1.0.G000242	VAN3-binding protein	0.834	128.353	0.026907
HL.SW.v1.0.G000302	serine hydroxymethyltransferase 7-like	0.867	4.43517	0.043757
HL.SW.v1.0.G000372	lysine-specific demethylase rbr-2	0.869	81.63	0.000228351
HL.SW.v1.0.G000431	cysteine proteinase inhibitor 5	0.736	3.8132	0.0245548
HL.SW.v1.0.G000452	zinc induced facilitator-like 1 isoform 3	0.719	91.4476	0.00339201
HL.SW.v1.0.G000487	uncharacterized	0.808	98.0197	0.028605
HL.SW.v1.0.G000522	probable protein phosphatase 2c 34	0.814	15.5056	0.0276266
HL.SW.v1.0.G000544	uncharacterized	0.837	117.04	0.0335834
HL.SW.v1.0.G000577	carboxyl methyltransferase 4 (CMT4)	0.959	98.4359	1.4987e-05
HL.SW.v1.0.G000738	calcium-transporting atpase plasma membrane-type	0.868	61.4968	0.0281731
HL.SW.v1.0.G000744	f-box kelch-repeat protein at3g61590	0.857	94.3187	0.047729
HL.SW.v1.0.G000771	magnesium transporter nipa2-like	0.838	81.2924	0.0356081
HL.SW.v1.0.G000870	elongation of fatty acids protein 3-like	0.793	12.267	0.0133703
HL.SW.v1.0.G000879	sorbitol dehydrogenase	0.878	11.2113	0.00174514
HL.SW.v1.0.G000958	DNA ligase 1	0.839	61.0524	0.0499561
HL.SW.v1.0.G000989	serine threonine-protein kinase sepa-like	0.915	97.4746	0.000143305
HL.SW.v1.0.G000994	Tetra-Peptide Repeat Homeobox-Like (TPRXL	0.694	8.58073	0.0371301
HL.SW.v1.0.G001027	Cytosolic CoA ligases 4 (CCL4)	0.98	86.7391	1.7633e-05
HL.SW.v1.0.G001035	uncharacterized	0.766	11.4955	0.0164946
HL.SW.v1.0.G001183	polygalacturonase	0.782	71.4425	0.0215944
HL.SW.v1.0.G001325	F-box/kelch-repeat protein	0.852	43.3177	0.02763
HL.SW.v1.0.G001326	acyl-activating enzyme 15	0.867	7.18069	0.0324101
HL.SW.v1.0.G001378	wrky transcription factor 44-like	0.732	8.53493	0.0210867
HL.SW.v1.0.G001383	G-type lectin S-receptor-like serine/threonine-protein kinase LECRK3	0.793	65.2784	0.045069
HL.SW.v1.0.G001437	(R)-mandelonitrilelyase2-like	0.75	91.1715	0.00560495
HL.SW.v1.0.G001443	auxin-induced protein 15a-like	0.799	98.1416	0.0206121
HL.SW.v1.0.G001525	uncharacterized	0.819	10.3871	0.0238804
HL.SW.v1.0.G001674	Cytosolic CoA ligases (CCL13)	0.995	58.5264	4.89056e-09
HL.SW.v1.0.G001688	glycosyltransferase	0.795	45.6982	0.0239947
HL.SW.v1.0.G001692	succinate-semialdehyde mitochondrial-like	0.832	30.4943	0.00493238
HL.SW.v1.0.G001700	caffeic acid 3-o-methyltransferase	0.787	8.37082	0.000664186
HL.SW.v1.0.G001738	ornithine aminotransferase	0.89	49.4265	0.0195628
HL.SW.v1.0.G001775	uncharacterized	0.838	63.4168	0.0098434
HL.SW.v1.0.G001811	HlMIXTA1	0.832	62.2621	0.0480014
HL.SW.v1.0.G002029	guanylate-binding protein 1	0.858	72.3459	0.0404716
HL.SW.v1.0.G002145	aldehyde dehydrogenase family 3 member f1	0.82	85.9276	5.90178e-05
HL.SW.v1.0.G002147	l-lactate dehydrogenase a	0.854	92.4363	0.00531433
HL.SW.v1.0.G002226	glutamine--trna ligase	0.817	123.158	0.0291458
HL.SW.v1.0.G002264	auxin-responsive protein IAA14	0.793	45.8875	0.0239985
HL.SW.v1.0.G002362	2-hydroxymuconate semialdehyde hydrolase	0.774	91.6291	0.00511618
HL.SW.v1.0.G002391	4-coumarate:CoA ligase	0.996	8.08244	0.0235717
HL.SW.v1.0.G002534	cycloartenol synthase 2	0.895	88.1155	0.0114062
HL.SW.v1.0.G002556	calcium-dependent protein kinase 8-like	0.855	8.19673	0.0219038
HL.SW.v1.0.G002568	hypothetical protein L484_015202	0.755	16.0224	0.00683158
HL.SW.v1.0.G002593	peroxidase 72	0.822	75.9575	0.0072265
HL.SW.v1.0.G002748	cinnamoyl-CoA reductase-like SNL6	0.737	98.5749	3.43215e-06
HL.SW.v1.0.G002961	GDSL esterase/lipase 1	0.759	17.4195	0.020438
HL.SW.v1.0.G002997	succinate-semialdehyde mitochondrial isoform x2	0.81	4.28143	0.0229878
HL.SW.v1.0.G003071	rna binding-like protein	0.678	11.2196	0.0282609
HL.SW.v1.0.G003097	omega-6 fatty acid desaturase	0.796	134.013	6.42768e-12
HL.SW.v1.0.G003255	aconitate hydratase 1	0.892	4.53105	0.0421871
HL.SW.v1.0.G003312	glucose-6-phosphate isomerase chloroplastic	0.842	84.4869	0.000171963
HL.SW.v1.0.G003337	dna-damage-repair toleration protein drt102	0.794	103.647	0.0041352
HL.SW.v1.0.G003359	protein EXPORTIN 1A	0.755	44.5901	0.0257136
HL.SW.v1.0.G003398	uncharacterized	0.817	102.347	0.00448008
HL.SW.v1.0.G003680	uncharacterized	0.783	91.2567	0.0313099
HL.SW.v1.0.G003698	stress-associated endoplasmic reticulum protein 2-like	0.877	7.77022	0.000972869
HL.SW.v1.0.G003715	thioredoxin reductase ntrb-like	0.806	64.2614	0.00979937
HL.SW.v1.0.G003721	beta-amyrin 28-oxidase-like	0.75	15.3628	0.00639362
HL.SW.v1.0.G003724	auxin-responsive protein SAUR71	0.789	47.0594	0.000940245
HL.SW.v1.0.G003754	auxin-induced protein 15A	0.787	79.6115	0.0261717
HL.SW.v1.0.G003782	probable fructose-bisphosphate aldolase chloroplastic	0.838	6.54375	0.00759194
HL.SW.v1.0.G004019	class v chitinase	0.736	97.2655	6.22246e-05
HL.SW.v1.0.G004031	homocysteine s-methyltransferase 1	0.823	49.164	0.0197127
HL.SW.v1.0.G004221	Myb8 transcription factor	0.961	26.6036	3.58235e-06
HL.SW.v1.0.G004228	probable wrky transcription factor 57	0.72	22.1086	0.00920866
HL.SW.v1.0.G004289	microtubule-associated protein tortifolia1-like isoform x1	0.798	76.7797	0.0166097
HL.SW.v1.0.G004301	carbon catabolite repressor protein 4 homolog 6	0.761	43.457	0.00408862
HL.SW.v1.0.G004319	homeobox-leucine zipper protein hat3	0.737	6.03469	0.017761
HL.SW.v1.0.G004526	probable acyl-activating enzyme peroxisomal	0.912	19.3648	0.00296717
HL.SW.v1.0.G004640	dual specificity phosphatase cdc25	0.852	3.43753	0.0441752
HL.SW.v1.0.G004657	cationic amino acid transporter 2 isoform 2	0.854	57.0497	0.0133812
HL.SW.v1.0.G004670	aminopeptidase-like protein	0.887	3.37174	0.0440858
HL.SW.v1.0.G004699	adrenodoxin-like mitochondrial	0.827	13.5925	0.0365684
HL.SW.v1.0.G004719	oleosin 5	0.695	89.5795	0.00021899
HL.SW.v1.0.G004755	glutathione s-transferase	0.711	96.4736	4.03679e-05
HL.SW.v1.0.G004777	auxin response factor 18	0.815	43.0067	0.00398382
HL.SW.v1.0.G005022	protein pelota 1-like	0.891	5.86504	0.024711
HL.SW.v1.0.G005054	dipeptidyl-peptidase 5-like	0.79	62.7645	0.0105472
HL.SW.v1.0.G005208	phosphoenolpyruvate phosphate translocator chloroplastic-like	0.742	48.0507	0.020725
HL.SW.v1.0.G020437.	O-methyltransferase-1	0.805	67.4485	3.03926e-11
HL.SW.v1.0.G005410	malate dehydrogenase	0.844	3.78312	0.0301628
HL.SW.v1.0.G005426	putative cyclin-D6-1	0.797	84.4097	6.26438e-05
HL.SW.v1.0.G005560	protochlorophyllide-dependent translocon component chloroplastic-like	0.745	98.5508	9.19725e-06
HL.SW.v1.0.G005644	AT-hook motif nuclear-localized protein 10	0.808	62.0585	0.0486858
HL.SW.v1.0.G005647	fatty acid hydroxylase superfamily	0.876	4.12304	0.0179511
HL.SW.v1.0.G005648	erlin-1	0.831	6.3078	0.0339865
HL.SW.v1.0.G005759	3-methyl-2-oxobutanoate hydroxymethyltransferase mitochondrial	0.822	47.7073	0.021301
HL.SW.v1.0.G005769	uncharacterized	0.71	22.8164	0.00262956
HL.SW.v1.0.G005786	ATPase subunit 1 gene	0.989	66.2085	0.0443251
HL.SW.v1.0.G005787	homeobox-leucine zipper protein HDG11	0.824	48.694	0.00429372
HL.SW.v1.0.G005868	agamous-like MADS-box protein AGL9 homolog	0.862	64.8658	2.06934e-12
HL.SW.v1.0.G005879	violaxanthin de-epoxidase-related	0.808	10.8144	0.0374842
HL.SW.v1.0.G005888	laccase-4	0.795	41.8998	1.2929e-05
HL.SW.v1.0.G005897	s-adenosylmethionine synthase 2	0.9	4.57362	0.00993207
HL.SW.v1.0.G005926	otu domain-containing protein ddb_g0284757	0.785	8.78041	0.00771973
HL.SW.v1.0.G005935	myrcene synthase (MTS2)	0.952	87.2518	3.82815e-16
HL.SW.v1.0.G005936	myrcene synthase (MTS2)	1	83.5024	1.02953e-16
HL.SW.v1.0.G006001	protein NRT1/ PTR FAMILY	0.738	11.4792	0.00113337
HL.SW.v1.0.G006155	decapping nuclease dxo chloroplastic isoform x1	0.83	38.2435	0.000171743
HL.SW.v1.0.G006167	uncharacterized	0.759	94.2492	0.00136228
HL.SW.v1.0.G006171	AP2-like ethylene-responsive transcription factor	0.849	38.888	0.00148346
HL.SW.v1.0.G006283	mini zinc finger protein 3	0.807	86.9003	0.0183955
HL.SW.v1.0.G006349	ferredoxin-NADP reductase, root isozyme, chloroplastic	0.861	5.52482	0.0153401
HL.SW.v1.0.G006488	protein flug	0.835	6.74951	0.0161667
HL.SW.v1.0.G006512	phosphatidylinositol transfer protein 3	0.84	13.7273	0.0347234
HL.SW.v1.0.G006585	humulone synthase 2	0.992	33.0609	7.20154e-06
HL.SW.v1.0.G006679	probable mitochondrial chaperone bcs1-b	0.759	18.0929	0.0170469
HL.SW.v1.0.G006777	glutamyl-tRNA reductase-binding protein	0.885	4.83031	0.038539
HL.SW.v1.0.G006778	glutamyl-tRNA reductase-binding protein	0.846	86.3339	0.00357649
HL.SW.v1.0.G006813	plastidic ATP/ADP-transporter	0.828	5.98677	0.018239
HL.SW.v1.0.G006839	RING-H2 finger protein ATL2	0.701	113.041	0.034345
HL.SW.v1.0.G006879	ATP-dependent 6-phosphofructokinase 2	0.838	84.4726	0.00406534
HL.SW.v1.0.G006938	uncharacterized	0.807	104.207	0.00779755
HL.SW.v1.0.G007161	glucuronoxylan 4-o-methyltransferase 1	0.786	122.825	0.0293039
HL.SW.v1.0.G007344	aquaporin TIP3-2	0.796	95.3688	0.000145327
HL.SW.v1.0.G007347	universal stress protein A-like protein	0.761	7.65952	0.014573
HL.SW.v1.0.G007348	TE3 mRNA	0.986	23.7568	4.17754e-05
HL.SW.v1.0.G007363	aspartic proteinase-like protein 2	0.726	66.5258	2.69508e-07
HL.SW.v1.0.G007452	1-deoxy-d-xylulose 5-phosphate chloroplastic	0.957	39.9132	1.09012e-07
HL.SW.v1.0.G007512	CASP-like protein 1D1	0.755	97.899	0.00262156
HL.SW.v1.0.G007531	serine/threonine-protein kinase WNK10	0.809	62.5899	0.0256469
HL.SW.v1.0.G007538	eukaryotic translation initiation factor 5b	0.763	93.9515	0.00341344
HL.SW.v1.0.G007553	abc transporter i family member 19-like	0.888	81.8759	0.00448383
HL.SW.v1.0.G007780	isoflavone reductase-like protein	0.829	7.10719	0.00284327
HL.SW.v1.0.G007832	vacuolar cation proton exchanger 5-like isoform x2	0.859	54.2555	0.00152479
HL.SW.v1.0.G007866	AP-4 complex subunit mu	0.9	85.7594	1.87264e-05
HL.SW.v1.0.G007956	peroxiredoxin-2e- chloroplastic	0.788	4.12773	0.0198645
HL.SW.v1.0.G007967	proteinase inhibitor	0.739	86.1564	0.0334778
HL.SW.v1.0.G008014	pectinesterase/pectinesterase inhibitor	0.763	78.658	6.84012e-09
HL.SW.v1.0.G008081	stress response protein nst1	0.759	44.303	0.000907255
HL.SW.v1.0.G008185	uncharacterized	0.752	115.221	0.0340247
HL.SW.v1.0.G008273	uncharacterized	0.837	97.6682	0.0207895
HL.SW.v1.0.G008339	transcription initiation factor IIA subunit 2	0.894	67.4924	0.0437618
HL.SW.v1.0.G008407	germin-like protein subfamily 1 member 17	0.802	88.6412	0.00553187
HL.SW.v1.0.G008408	germin-like protein subfamily 1 member 17	0.794	82.4784	0.00407229
HL.SW.v1.0.G008551	protein EARLY FLOWERING 3	0.72	8.8559	0.0148428
HL.SW.v1.0.G008650	ubiquitin receptor RAD23c-like	0.787	5.23889	0.03687
HL.SW.v1.0.G008714	2-oxoisovalerate dehydrogenase subunit alpha mitochondrial isoform x4	0.812	62.3894	7.2629e-07
HL.SW.v1.0.G008767	glutathione s-transferase u17-like	0.676	86.329	7.05452e-10
HL.SW.v1.0.G008986	4-diphosphocytidyl-2-c-methyl-d-erythritol chloroplastic	0.946	29.7844	0.00484916
HL.SW.v1.0.G009149	zinc finger A20 and AN1 domain-containing stress-associated protein 8	0.765	97.6338	0.00298477
HL.SW.v1.0.G009169	b-cell receptor-associated 31-like	0.844	3.75284	0.0410505
HL.SW.v1.0.G009186	uncharacterized	0.806	4.21624	0.0301179
HL.SW.v1.0.G009287	uncharacterized	0.764	119.03	0.0314373
HL.SW.v1.0.G009379	xyloglucan endotransglucosylase hydrolase protein 30	0.833	86.744	1.29874e-06
HL.SW.v1.0.G009452	60S ribosomal protein L22-2	0.911	98.4807	0.0285068
HL.SW.v1.0.G009478	uncharacterized	0.813	57.4869	3.57077e-06
HL.SW.v1.0.G009535	(R)-mandelonitrile lyase 2	0.732	43.5029	3.14125e-06
HL.SW.v1.0.G009691	nudix hydrolase 8	0.699	104.876	0.0391436
HL.SW.v1.0.G009786	uncharacterized	0.811	11.2255	0.0210383
HL.SW.v1.0.G009904	uncharacterized	0.857	99.2198	5.07212e-06
HL.SW.v1.0.G010020	pumilio homolog 1-like	0.831	13.8441	0.046748
HL.SW.v1.0.G010264	probable wrky transcription factor 72	0.711	65.927	0.00139254
HL.SW.v1.0.G010265	translation factor GUF1 homolog, mitochondrial	0.881	63.3942	7.9196e-07
HL.SW.v1.0.G010282	WRKY transcription factor 1	0.998	18.6221	3.68605e-07
HL.SW.v1.0.G010304	DNA-directed RNA polymerase III subunit rpc8	0.745	56.7137	0.0137875
HL.SW.v1.0.G010340	desiccation-related protein PCC13-62	0.776	100.985	7.10898e-10
HL.SW.v1.0.G010593	hypothetical protein L484_027545	0.851	54.6865	0.0150439
HL.SW.v1.0.G010650	cytochrome p450 84a1	0.771	11.1697	0.00142002
HL.SW.v1.0.G010653	zinc finger ccch domain-containing protein 44	0.755	90.5193	0.00527061
HL.SW.v1.0.G010655	alcohol dehydrogenase 1b	0.832	5.03756	0.0331413
HL.SW.v1.0.G010657	protein CUP-SHAPED COTYLEDON 1	0.832	31.5546	0.00338459
HL.SW.v1.0.G010701	uncharacterized	0.746	44.7903	0.00486802
HL.SW.v1.0.G010771	sesquiterpene synthase 2	0.956	22.8921	0.00922162
HL.SW.v1.0.G010786	dnAJ-like protein	0.862	12.943	0.0486041
HL.SW.v1.0.G010807	ABC transporter G family member 6	0.758	34.84	0.000337033
HL.SW.v1.0.G010816	UDP-glucuronic acid decarboxylase 2-like	0.87	6.14379	0.0215383
HL.SW.v1.0.G010962	reticuline oxidase-like protein	0.713	15.4906	4.21529e-05
HL.SW.v1.0.G010977	cytochrome P450 CYP72A219	0.816	46.2771	0.0225081
HL.SW.v1.0.G011059	Betv1-like protein	0.823	4.86016	0.015259
HL.SW.v1.0.G011069	uncharacterized	0.709	89.4839	1.05359e-05
HL.SW.v1.0.G011093	upf0678 fatty acid-binding protein at1g79260	0.837	90.3296	0.00546838
HL.SW.v1.0.G011179	uncharacterized	0.759	42.9995	0.0267404
HL.SW.v1.0.G011193	NAC domain-containing protein 8	0.819	14.3796	0.033123
HL.SW.v1.0.G011254	sister-chromatid cohesion protein 3	0.829	100.121	0.0433176
HL.SW.v1.0.G011400	peptide methionine sulfoxide reductase-like	0.874	4.32761	0.0224647
HL.SW.v1.0.G011402	cys endopeptidase family protein	0.838	121.479	0.0315554
HL.SW.v1.0.G011474	trichome birefringence-like 38	0.771	96.867	0.0453778
HL.SW.v1.0.G011501	long chain acyl-CoA synthetase 7, peroxisoma	0.861	19.2227	0.0199902
HL.SW.v1.0.G011541	transcription factor KAN2	0.782	15.6817	0.00189484
HL.SW.v1.0.G011554	auxin-responsive protein SAUR71	0.781	85.5726	0.033496
HL.SW.v1.0.G011598	putative methylesterase 11, chloroplastic	0.856	51.1083	0.000445689
HL.SW.v1.0.G011622	non-specific lipid transfer protein precursor	0.679	94.7647	0.000859382
HL.SW.v1.0.G011628	edestin 2	0.791	81.5055	3.36804e-10
HL.SW.v1.0.G011641	rust resistance kinase Lr10-lik	0.775	6.84671	0.00762431
HL.SW.v1.0.G011790	NDR1/HIN1-like protein 6	0.744	88.2789	2.81127e-05
HL.SW.v1.0.G011803	uncharacterized	0.777	17.706	0.0178706
HL.SW.v1.0.G011883	uncharacterized	0.812	8.87488	0.0276086
HL.SW.v1.0.G011891	uncharacterized	0.737	103.236	0.0001275
HL.SW.v1.0.G011909	glycerol-3-phosphate 2-o-acyltransferase 6-like	0.792	6.7608	0.00167972
HL.SW.v1.0.G012091	isocitrate dehydrogenase	0.871	111.571	0.0364147
HL.SW.v1.0.G012346	uncharacterized	0.674	63.7227	0.0463591
HL.SW.v1.0.G012361	HL2861 leucine-rich repeat extensin-like protei	0.989	22.7313	0.00917738
HL.SW.v1.0.G012394	taxadien-5-alpha-ol o-acetyltransferase	0.699	82.5382	0.00653408
HL.SW.v1.0.G012395	taxadien-5-alpha-ol o-acetyltransferase	0.71	82.2905	2.00272e-05
HL.SW.v1.0.G012422	glucose-6-phosphate isomerase chloroplastic	0.841	13.8248	0.000973699
HL.SW.v1.0.G012484	uncharacterized	0.748	26.0916	1.00413e-06
HL.SW.v1.0.G012515	cysteine proteinase 15a	0.831	59.9371	0.00077468
HL.SW.v1.0.G012549	nucleotide-diphospho-sugar transferase superfamily protein	0.83	61.978	0.0488173
HL.SW.v1.0.G012618	developmental protein sepallata 2-like	0.841	41.0547	0.00178943
HL.SW.v1.0.G012671	calmodulin-binding transcription activator 2	0.752	10.4034	0.0069893
HL.SW.v1.0.G012672	calmodulin-binding transcription activator 2-like	0.799	4.12279	0.0346457
HL.SW.v1.0.G012747	nitrile-specifier protein 5	0.827	13.8498	0.0314263
HL.SW.v1.0.G012797	cystinosin homolog	0.831	14.7583	0.0295618
HL.SW.v1.0.G012803	2-isopropylmalate synthase chloroplastic-like	0.847	6.56968	0.00445024
HL.SW.v1.0.G012838	shaggy-related protein kinase alpha	0.88	6.67564	0.012903
HL.SW.v1.0.G012857	11S globulin precursor isoform 1B	0.766	98.9221	0.000114192
HL.SW.v1.0.G012881	probable inactive purple acid phosphatase 2	0.819	8.46228	0.0461047
HL.SW.v1.0.G012949	probable cysteine proteinase a494	0.79	11.0843	0.000118212
HL.SW.v1.0.G012989	legumin a	0.827	112.263	8.01719e-14
HL.SW.v1.0.G013019	aspartate cytoplasmic	0.871	33.8717	0.00798829
HL.SW.v1.0.G013146	RALF-like 33	0.798	8.13526	0.00141033
HL.SW.v1.0.G013152	peroxidase 72	0.82	44.476	7.33579e-06
HL.SW.v1.0.G013257	gdsl esterase lipase 1	0.735	47.8518	1.60618e-07
HL.SW.v1.0.G013286	nadh:ubiquinone oxidoreductase family protein	0.859	92.6705	0.000209612
HL.SW.v1.0.G013450	aquaporin TIP1-2	0.842	44.5159	0.0275564
HL.SW.v1.0.G013516	f-box kelch-repeat protein at1g80440-like	0.764	7.89549	0.00398873
HL.SW.v1.0.G013536	hmg1 2-like protein	0.876	3.34826	0.0375982
HL.SW.v1.0.G013551	chalcone isomerase-like protein 1	0.992	61.6688	2.86494e-09
HL.SW.v1.0.G013555	valerophenone synthase	0.962	99.7939	5.18983e-11
HL.SW.v1.0.G013556	chalcone synthase	1	97.1369	8.6783e-09
HL.SW.v1.0.G013602	actin-related protein 2 3 complex subunit 3	0.893	4.2122	0.0400871
HL.SW.v1.0.G013643	vesicle-associated membrane protein 711	0.863	62.5438	0.0478484
HL.SW.v1.0.G013818	zinc finger CCCH domain-containing protein 15	0.807	4.74177	0.0153383
HL.SW.v1.0.G013931	hsp40 cysteine-rich domain superfamily protein isoform 2	0.808	94.4411	0.00500777
HL.SW.v1.0.G013944	rab6-interacting golgin	0.824	88.7297	0.0020318
HL.SW.v1.0.G013954	transcription initiation factor TFIID subunit 2	0.869	118.746	0.00668126
HL.SW.v1.0.G013974	E3 ubiquitin-protein ligase ATL41	0.699	77.1775	1.25538e-06
HL.SW.v1.0.G014056	edestin 2	0.749	88.5274	2.07687e-09
HL.SW.v1.0.G014107	uncharacterized N-acetyltransferase p20-like	0.762	70.8876	0.00818656
HL.SW.v1.0.G014374	cinnamyl alcohol dehydrogenase 1	0.791	84.2861	5.30223e-05
HL.SW.v1.0.G014387	3-isopropylmalate dehydrogenase chloroplastic-like	0.845	9.77534	0.0236363
HL.SW.v1.0.G014428	11S globulin precursor isoform 1B	0.767	131.027	5.32059e-12
HL.SW.v1.0.G014477	lipid phosphate phosphatase 2-like	0.855	8.06287	0.0356555
HL.SW.v1.0.G014495	GDSL esterase/lipase 1-like	0.732	101.521	0.0198068
HL.SW.v1.0.G014570	allene oxide synthase-like	0.765	6.72347	0.00945108
HL.SW.v1.0.G014581	ubiquitin-like modifier-activating enzyme atg7	0.853	91.9026	0.0115911
HL.SW.v1.0.G014613	protein ABIL2	0.882	67.5042	0.00917911
HL.SW.v1.0.G014624	universal stress protein a-like protein	0.835	59.8655	0.000780325
HL.SW.v1.0.G014641	carboxyl methyltransferase 4 (CMT4)	0.977	95.976	4.50992e-11
HL.SW.v1.0.G014648	gibberellin-regulated protein 1	0.806	77.1569	1.86111e-08
HL.SW.v1.0.G014669	transcription factor GTE12	0.751	8.32396	0.0431642
HL.SW.v1.0.G014693	inorganic pyrophosphatase 3	0.81	5.33189	0.0273815
HL.SW.v1.0.G014776	probable galactinol--sucrose galactosyltransferase 2	0.83	28.5883	0.000933408
HL.SW.v1.0.G014796	probable glutathione s-transferase	0.803	64.7054	0.00979019
HL.SW.v1.0.G014799	probable glutathione s-transferase	0.766	54.2048	0.00989365
HL.SW.v1.0.G014909	aspartic proteinase asp1	0.758	7.20543	0.0303603
HL.SW.v1.0.G015009	transcription repressor kan1	0.706	17.2313	0.0045133
HL.SW.v1.0.G015020	protein REVEILLE 1	0.707	57.9992	0.0134849
HL.SW.v1.0.G015106	kda chloroplast outer envelope membrane	0.776	11.3472	0.0021864
HL.SW.v1.0.G015127	pullulanase 1	0.786	31.1242	0.00312125
HL.SW.v1.0.G015137	probable BOI-related E3 ubiquitin-protein ligase 3	0.711	24.2886	4.92143e-05
HL.SW.v1.0.G015313	probable inactive purple acid phosphatase 27	0.809	9.06354	0.0478089
HL.SW.v1.0.G015394	uncharacterized	0.803	102.887	0.00447757
HL.SW.v1.0.G015488	uncharacterized	0.837	74.1715	0.0393168
HL.SW.v1.0.G015983	GDSL esterase/lipase At1g71250	0.746	49.3442	0.0203051
HL.SW.v1.0.G015994	omega-hydroxypalmitate o-feruloyl transferase	0.842	84.0381	0.000279465
HL.SW.v1.0.G016015	mitogen-activated protein kinase kinase 9-like	0.789	79.2661	0.00667311
HL.SW.v1.0.G016057	magnesium-protoporphyrin ix monomethyl ester	0.859	98.563	0.0205848
HL.SW.v1.0.G016077	glyceraldehyde-3-phosphate partial	0.922	56.9416	3.41945e-06
HL.SW.v1.0.G016222	polyadenylate-binding protein-interacting protein 12	0.788	4.32184	0.0309548
HL.SW.v1.0.G016305	fructokinase-2	0.837	13.9603	0.000100928
HL.SW.v1.0.G016306	uncharacterized	0.765	4.67889	0.0129199
HL.SW.v1.0.G016376	uncharacterized	0.805	66.8608	0.0437935
HL.SW.v1.0.G016459	peroxisomal fatty acid beta-oxidation multifunctional protein aim1	0.871	5.23263	0.027772
HL.SW.v1.0.G016599	umecyanin	0.701	7.04984	0.00656574
HL.SW.v1.0.G016617	E3 ubiquitin-protein ligase	0.845	5.10865	0.0229498
HL.SW.v1.0.G016640	3-oxoacyl-[acyl-carrier-protein] synthase 3 A	0.856	5.47406	0.0123577
HL.SW.v1.0.G016657	ribonuclease TUDOR 1	0.786	5.0868	0.018651
HL.SW.v1.0.G016780	root r-b1-like	0.761	15.772	2.0241e-05
HL.SW.v1.0.G016803	phenylalanine ammonia-lyase	0.996	8.33438	0.0128682
HL.SW.v1.0.G016817	MLO-like protein 1	0.793	17.7322	0.000366058
HL.SW.v1.0.G016849	peroxisomal membrane protein PMP22	0.88	24.4243	0.00987237
HL.SW.v1.0.G016940	putative methylesterase 14	0.847	74.0752	0.00836131
HL.SW.v1.0.G016977	Monoterpene synthase 1 (MTS1)	0.938	50.821	7.95238e-15
HL.SW.v1.0.G017018	sucrose synthase 2	0.854	48.2913	2.32277e-06
HL.SW.v1.0.G017039	CASP-like protein 2B1	0.837	16.7046	0.000180452
HL.SW.v1.0.G017170	mitochondrial fission 1 protein A	0.866	12.3718	0.0425146
HL.SW.v1.0.G017221	protein FATTY ACID EXPORT 2	0.759	3.91102	0.0243328
HL.SW.v1.0.G017302	ALA-interacting subunit 3	0.843	48.2923	0.0205892
HL.SW.v1.0.G017352	exosome complex component rrp4	0.835	55.5492	0.0143691
HL.SW.v1.0.G017390	protein EXORDIUM-like 2	0.769	4.84503	0.0117443
HL.SW.v1.0.G017415	HIT domain-containing protein 2	0.818	67.3527	0.00942513
HL.SW.v1.0.G017427	transcription factor CAULIFLOWER A	0.774	9.6312	0.0196721
HL.SW.v1.0.G017545	epoxide hydrolase A-like	0.784	8.22573	0.0370958
HL.SW.v1.0.G017569	late cornified envelope protein 1e	0.778	4.95403	0.0182179
HL.SW.v1.0.G017686	peroxisome biogenesis protein 7	0.836	4.4865	0.0444806
HL.SW.v1.0.G017694	DExH-box ATP-dependent RNA helicase	0.897	16.1151	0.0202537
HL.SW.v1.0.G017777	3-isopropylmalate dehydratase large subunit-like	0.865	4.30475	0.017045
HL.SW.v1.0.G017797	O-methyltransferase 5 (OMT5)	0.991	4.36914	0.0387623
HL.SW.v1.0.G017928	udp-glycosyltransferase 85a2	1	99.1461	0.0282348
HL.SW.v1.0.G017930	ring u-box superfamily isoform 1	0.849	68.874	0.000417169
HL.SW.v1.0.G017994	mitogen-activated protein kinase kinase 4	0.792	102.706	0.0410873
HL.SW.v1.0.G018131	ubiquitin-40s ribosomal protein s27a-like	0.904	50.4085	0.000873118
HL.SW.v1.0.G018245	phosphopantetheine adenylyltransferase	0.822	88.9678	0.000208821
HL.SW.v1.0.G018250	carboxyl methyltransferase 4 (CMT4)	0.836	19.1841	0.0137184
HL.SW.v1.0.G018271	protein SHI RELATED SEQUENCE 1	0.715	89.7869	0.000106162
HL.SW.v1.0.G018389	metallothionein-like protein	0.829	19.6862	8.52217e-06
HL.SW.v1.0.G018391	uclacyanin-3	0.713	16.9767	0.0207998
HL.SW.v1.0.G018432	putative lysine-specific demethylase JMJ16	0.824	6.96698	0.029517
HL.SW.v1.0.G018495	shikimate o-hydroxycinnamoyltransferase-like	0.663	94.6275	9.27495e-06
HL.SW.v1.0.G018540	inhibitor of trypsin and hageman factor-like	0.731	4.53419	0.0196965
HL.SW.v1.0.G018665	uncharacterized	0.81	63.8817	0.0462577
HL.SW.v1.0.G018676	putative gamma-glutamylcyclotransferase	0.784	12.1736	0.0448405
HL.SW.v1.0.G018720	protein CHUP1, chloroplastic	0.764	94.9735	0.000136015
HL.SW.v1.0.G018862	SPX domain-containing protein 1	0.793	29.0378	0.00457179
HL.SW.v1.0.G018888	protein transport protein sec24-like at4g32640	0.892	82.7747	0.00755241
HL.SW.v1.0.G018947	naringenin-chalcone synthase (chs_H1)	0.992	41.1049	0.000104064
HL.SW.v1.0.G018978	LRR receptor-like serine/threonine-protein kinase GSO1	0.796	9.20435	0.034446
HL.SW.v1.0.G018983	cysteine proteinase inhibitor b-like	0.717	57.9098	0.000681731
HL.SW.v1.0.G019057	probable galacturonosyltransferase 12	0.872	5.38314	0.0474654
HL.SW.v1.0.G019112	soluble inorganic pyrophosphatase-like	0.85	4.7098	0.0159947
HL.SW.v1.0.G019214	protein root UVB sensitive 6	0.811	67.8637	0.0432177
HL.SW.v1.0.G019226	TE1 mRNA	0.998	65.5055	2.30421e-15
HL.SW.v1.0.G019361	mitochondrial adenine nucleotide transporter adnt1	0.863	65.5948	0.0449251
HL.SW.v1.0.G019469	uncharacterized	0.853	6.49927	0.0338334
HL.SW.v1.0.G019568	cysteine proteinase inhibitor 12	0.802	3.885	0.022636
HL.SW.v1.0.G019599	dihydroxy-acid chloroplastic	0.817	11.407	0.000303435
HL.SW.v1.0.G019749	26s protease regulatory subunit 8 homolog a	0.889	81.2884	0.0355549
HL.SW.v1.0.G019818	2-alkenal reductase (nadp(+)-dependent)-like	0.766	78.096	7.98682e-06
HL.SW.v1.0.G019956	probable beta-1,4-xylosyltransferase	0.812	77.0935	0.000404074
HL.SW.v1.0.G019970	RNA polymerase II transcription subunit 10b	0.824	59.7496	0.000788456
HL.SW.v1.0.G020053	phospholipase a1- chloroplastic	0.743	108.28	0.0388104
HL.SW.v1.0.G020081	uncharacterized	0.848	8.58575	0.00195779
HL.SW.v1.0.G020211	translation initiation factor eif-2b subunit delta	0.828	54.8063	0.015542
HL.SW.v1.0.G020237	protein RESPONSE TO LOW SULFUR 3	0.823	7.42573	0.00246127
HL.SW.v1.0.G020245	e3 ubiquitin-protein ligase at4g11680	0.832	45.9582	0.024983
HL.SW.v1.0.G020248	farnesyl pyrophophate synthase	0.998	7.7759	0.00894631
HL.SW.v1.0.G020323	lipid phosphate phosphatase 2-like isoform x1	0.774	13.3093	0.0319566
HL.SW.v1.0.G020370	carboxyl methyltransferase 4 (CMT4)	0.822	85.3179	6.60074e-08
HL.SW.v1.0.G020383	peroxisomal adenine nucleotide carrier 1-like	0.809	9.09204	0.0446622
HL.SW.v1.0.G020386	NAC domain-containing protein 18	0.793	9.17455	0.00893627
HL.SW.v1.0.G020427	selt-like protein	0.792	7.4479	0.00401027
HL.SW.v1.0.G020436	translocase of chloroplast chloroplastic-like	0.781	26.702	0.0100706
HL.SW.v1.0.G020472	ubiquitin-40s ribosomal protein s27a-like	0.904	88.3401	0.00341821
HL.SW.v1.0.G020773	wd repeat-containing protein 48-like	0.88	92.2689	0.0115579
HL.SW.v1.0.G020774	protein DETOXIFICATION 29	0.814	7.81998	0.00446506
HL.SW.v1.0.G020838	protein ZINC INDUCED FACILITATOR 1-like	0.841	40.5071	0.000231807
HL.SW.v1.0.G020881	nifu-like protein chloroplastic	0.901	91.8764	0.0223315
HL.SW.v1.0.G020906	phosphatidylinositol 4-kinase gamma 7-like	0.797	80.5439	0.000265685
HL.SW.v1.0.G020980	acyl-coenzyme a oxidase peroxisomal-like	0.86	9.22886	0.0474211
HL.SW.v1.0.G021006	protein SHI RELATED SEQUENCE 1	0.717	95.8583	3.59015e-05
HL.SW.v1.0.G021081	4-hydroxy-3-methylbut-2-en-1-yl diphosphate chloroplastic	0.932	18.338	9.90184e-06
HL.SW.v1.0.G021103	inositol polyphosphate multikinase beta	0.79	85.5222	0.0067888
HL.SW.v1.0.G021152	1-aminocyclopropane-1-carboxylate oxidase	0.835	15.6371	0.0234541
HL.SW.v1.0.G021166	rac-like GTP-binding protein RHO1	0.871	91.0249	0.00134666
HL.SW.v1.0.G021619	shikimate o-hydroxycinnamoyltransferase-like	0.659	87.5773	5.39854e-08
HL.SW.v1.0.G021623	copper transporter 1	0.737	64.5724	0.0456199
HL.SW.v1.0.G021650	protein ABIL2	0.852	43.5731	5.22351e-06
HL.SW.v1.0.G021683	5 -adenylylsulfate reductase chloroplastic-like	0.829	116.507	0.0349842
HL.SW.v1.0.G021708	1-cys peroxiredoxin	0.82	61.3378	5.7117e-07
HL.SW.v1.0.G021740	beta-lactamase-like protein 2	0.808	22.2828	0.010404
HL.SW.v1.0.G021843	u-box domain-containing protein 3-like	0.833	94.463	0.00504505
HL.SW.v1.0.G022028	hypothetical protein PRUPE_ppa007798mg	0.792	76.5554	0.00717761
HL.SW.v1.0.G022121	stearoyl-[acyl-carrier-protein] 9-desaturase	0.834	5.59606	0.0142425
HL.SW.v1.0.G022173	adenine nucleotide alpha hydrolases-like superfamily protein isoform 2	0.802	101.337	0.000184133
HL.SW.v1.0.G022323	cral-trio domain-containing protein ykl091c isoform x1	0.811	4.2837	0.0275358
HL.SW.v1.0.G022360	abc transporter b family member 2-like	0.846	56.7721	5.91519e-05
HL.SW.v1.0.G022486	transcription factor TCP13	0.697	21.2672	0.0114553
HL.SW.v1.0.G022515	protein transport protein sec31	0.69	116.002	0.0342018
HL.SW.v1.0.G022526	uncharacterized	0.786	60.6461	0.000861189
HL.SW.v1.0.G022612	cysteine proteinase inhibitor-like	0.783	5.9496	0.00268766
HL.SW.v1.0.G022692	uncharacterized	0.808	5.8064	0.0317359
HL.SW.v1.0.G022791	protein farnesyltransferase subunit beta-like	0.794	51.5969	0.0173501
HL.SW.v1.0.G022815	nedd8-specific protease 1	0.736	74.2084	0.0393418
HL.SW.v1.0.G022822	prephenate dehydratase family protein	0.813	5.10733	0.0374872
HL.SW.v1.0.G022877	aspartic proteinase-like protein 2	0.758	89.9732	0.0229498
HL.SW.v1.0.G022926	lactoylglutathione lyase isoform x1	0.816	42.9515	0.0267911
HL.SW.v1.0.G022932	AUGMIN subunit 8	0.812	11.2917	0.0249165
HL.SW.v1.0.G022959	uncharacterized	0.847	95.2916	1.69633e-10
HL.SW.v1.0.G023019	chalcone isomerase-like protein 2	0.995	36.7257	7.93064e-08
HL.SW.v1.0.G023041	non-specific lipid transfer protein precursor	0.771	3.82621	0.0261066
HL.SW.v1.0.G023138	indole-3-acetic acid-amido synthetase	0.817	64.8564	0.0236164
HL.SW.v1.0.G023205	cobra-like protein 4	0.843	114.769	0.0341664
HL.SW.v1.0.G023215	vicilin-like antimicrobial peptides 2-2	0.725	58.1425	0.0168821
HL.SW.v1.0.G023235	acetyltransferase at1g77540	0.773	4.07517	0.0255149
HL.SW.v1.0.G023257	nadp-dependent glyceraldehyde-3-phosphate dehydrogenase isoform x2	0.886	7.8714	0.0400642
HL.SW.v1.0.G023260	reticulon-like protein B22	0.843	90.7109	0.0013736
HL.SW.v1.0.G023470	potassium transporter 3	0.819	8.72797	0.00340947
HL.SW.v1.0.G023476	sesquiterpene synthase 1	0.987	103.903	1.22258e-08
HL.SW.v1.0.G023527	aromatic prenyltransferase HlPT	0.992	82.1728	0.0010192
HL.SW.v1.0.G023537	DNA-3-methyladenine glycosylase	0.769	83.9913	0.000218844
HL.SW.v1.0.G023592	protein ECERIFERUM 1	0.75	11.8497	0.00176602
HL.SW.v1.0.G023604	WRKY transcription factor 22	0.738	85.9951	0.000232496
HL.SW.v1.0.G023831	HD domain-containing protein 2	0.8	45.1245	8.61314e-08
HL.SW.v1.0.G023832	cinnamoyl-CoA reductase-like SNL6	0.826	105.002	5.30528e-10
HL.SW.v1.0.G023885	squalene monooxygenase-like	0.827	46.6136	0.00296335
HL.SW.v1.0.G023929	beta-hexosaminidase 3	0.807	5.46426	0.0461224
HL.SW.v1.0.G023932	2-alkenal reductase (nadp(+)-dependent)	0.773	33.3678	2.51203e-06
HL.SW.v1.0.G023989	bifunctional nuclease 2	0.823	8.67416	0.0197643
HL.SW.v1.0.G024061	uncharacterized	0.822	103.206	0.00236727
HL.SW.v1.0.G024104	uncharacterized	0.746	102.443	0.00260971
HL.SW.v1.0.G024262	ER lumen protein-retaining receptor	0.846	56.9677	7.69756e-07
HL.SW.v1.0.G024392	probable enoyl-CoA hydratase 2	0.769	72.7622	0.0403505
HL.SW.v1.0.G024399	glutathione s-transferase f11	0.795	74.1715	0.039308
HL.SW.v1.0.G024413	pentatricopeptide repeat-containing protein	0.778	114.433	0.0341152
HL.SW.v1.0.G024471	nudix hydrolase 3	0.863	10.964	0.00245392
HL.SW.v1.0.G024595	3-isopropylmalate dehydratase small subunit 3-like	0.792	9.57095	0.00109909
HL.SW.v1.0.G024688	cytochrome b-c1 complex subunit rieske- mitochondrial	0.858	98.1034	0.0206158
HL.SW.v1.0.G024744	pentatricopeptide repeat-containing protein chloroplastic-like	0.822	21.3956	0.0101628
HL.SW.v1.0.G024764	tryptophan decarboxylase	0.806	68.2644	0.0431961
HL.SW.v1.0.G024770	dehydration-responsive element-binding protein 1d	0.718	52.4797	0.01665
HL.SW.v1.0.G024798	ubiquitin-conjugating enzyme e2-17 kda	0.867	18.2984	1.63042e-05
HL.SW.v1.0.G024826	laccase 17 isoform 1	0.782	105.546	0.00812804
HL.SW.v1.0.G024878	galactinol--sucrose galactosyltransferase 5	0.815	12.3376	0.000241238
HL.SW.v1.0.G024911	protein SUPPRESSOR OF K(+) TRANSPORT GROWTH DEFECT 1-like	0.864	4.81347	0.0444162
HL.SW.v1.0.G025169	isoflavone 3'-hydroxylase	0.717	65.2696	1.02307e-08
HL.SW.v1.0.G025255	cytochrome c oxidase subunit 2	1	93.4899	0.0136999
HL.SW.v1.0.G025277	uncharacterized	0.827	54.8506	0.00183245
HL.SW.v1.0.G025298	uncharacterized	0.876	78.723	0.00187374
HL.SW.v1.0.G025383	BURP domain protein USPL1-like	0.705	21.9205	0.0119432
HL.SW.v1.0.G025456	lupeol synthase	0.822	9.67596	0.0210428
HL.SW.v1.0.G025493	LRR receptor kinase SERK2	0.797	8.96671	0.0448194
HL.SW.v1.0.G025497	protein crabs claw	0.847	103.707	0.027015
HL.SW.v1.0.G025543	probable E3 ubiquitin-protein ligase LOG2	0.789	5.56997	0.0260135
HL.SW.v1.0.G025599	uncharacterized	0.862	51.129	2.15717e-06
HL.SW.v1.0.G025647	bidirectional sugar transporter SWEET14	0.799	98.9462	0.000105044
HL.SW.v1.0.G025759	5 -adenylylsulfate reductase-like 5	0.823	14.5004	0.0292637
HL.SW.v1.0.G025778	glutathione s-transferase zeta class-like	0.778	11.0359	0.00107734
HL.SW.v1.0.G025797	protein SLOW GREEN 1, chloroplastic	0.798	101.059	0.000207084
HL.SW.v1.0.G025856	nac domain-containing protein 100-like	0.702	43.3585	0.00129598
HL.SW.v1.0.G025885	probable membrane-associated kinase regulator 1	0.713	46.5655	0.022965
HL.SW.v1.0.G025904	methyl- -binding domain-containing protein 13-like isoform x2	0.659	90.1635	0.0143392
HL.SW.v1.0.G025962	hypothetical protein L484_012271	0.82	87.9168	0.000170861
HL.SW.v1.0.G025985	uncharacterized	0.783	13.2159	0.018598
HL.SW.v1.0.G026053	1-cys peroxiredoxin	0.82	61.4176	0.0490753
HL.SW.v1.0.G026072	membrane steroid-binding protein 2	0.785	88.3868	0.00150032
HL.SW.v1.0.G026107	diacylglycerol kinase 5-like	0.841	96.2221	0.0100714
HL.SW.v1.0.G026145	methylthioribose kinase	0.852	5.42792	0.0419119
HL.SW.v1.0.G026147	epidermis-specific secreted glycoprotein ep1-like	0.735	47.6337	0.0213612
HL.SW.v1.0.G026243	actin-related protein 3	0.893	91.8009	0.0497825
HL.SW.v1.0.G026259	homeobox-leucine zipper protein athb-51	0.747	90.9053	3.87888e-10
HL.SW.v1.0.G026296	probable leucine-rich repeat receptor-like protein kinase at1g35710	0.873	84.9863	0.0062881
HL.SW.v1.0.G026362	probable -trehalose-phosphate synthase	0.781	5.06547	0.0194431
HL.SW.v1.0.G026427	MYB transcription factor 7	0.847	61.9215	1.06001e-06
HL.SW.v1.0.G026428	cinnamoyl-CoA reductase-like SNL6	0.819	110.889	6.49661e-05
HL.SW.v1.0.G026470	beta-d-xylosidase 1	0.816	17.1981	0.0286545
HL.SW.v1.0.G026521	transaldolase family protein	0.832	4.37194	0.0245882
HL.SW.v1.0.G026667	ACT domain-containing protein ACR4	0.866	21.9106	0.0139888
HL.SW.v1.0.G026813	basic helix-loop-helix transcription factor (bHLH2 gene)	0.995	7.69532	0.0027857
HL.SW.v1.0.G026826	embryogenesis abundant protein 18	0.827	68.2089	5.52974e-07
HL.SW.v1.0.G026859	aldo-keto reductase family 4 member c10-like	0.84	90.9676	0.0141175
HL.SW.v1.0.G026861	carboxyl methyltransferase 4 (CMT4)	0.992	60.6296	0.00171981
HL.SW.v1.0.G026988	2-c-methyl-d-erythritol -cyclodiphosphate chloroplastic	0.992	10.5403	0.000213186
HL.SW.v1.0.G027015	uncharacterized	0.862	6.56156	0.00947038
HL.SW.v1.0.G027061	Cinnamate-4-hydroxylase	0.837	10.4161	0.000429503
HL.SW.v1.0.G027122	cytochrome b561 and domon domain-containing protein at3g61750	0.831	69.2888	0.0213087
HL.SW.v1.0.G027160	pleiotropic drug resistance protein 1-like	0.767	65.7436	4.98582e-07
HL.SW.v1.0.G027593	probable aldo-keto reductase 1	0.822	56.1293	0.0144422
HL.SW.v1.0.G027605	uncharacterized	0.84	47.1607	0.0215798
HL.SW.v1.0.G027684	delta 12 desaturase (FAD2A)	0.799	95.871	0.0455719
HL.SW.v1.0.G027798	uncharacterized	0.75	135.255	2.21282e-19
HL.SW.v1.0.G027802	7S globulin precurso	0.723	67.973	6.52805e-09
HL.SW.v1.0.G027824	pyruvate kinase, cytosolic isozyme	0.854	48.4194	0.0223273
HL.SW.v1.0.G028003	phospho-2-dehydro-3-deoxyheptonate aldolase 1	0.832	8.85811	0.000968933
HL.SW.v1.0.G028015	quinone-oxidoreductase chloroplastic	0.785	18.5538	0.0300282
HL.SW.v1.0.G028016	quinone-oxidoreductase chloroplastic	0.819	84.8586	0.00613299
HL.SW.v1.0.G028060	uncharacterized	0.798	43.2521	0.0048129
HL.SW.v1.0.G028164	probable gaba transporter 2	0.847	9.24612	0.0415585
HL.SW.v1.0.G028262	alcohol dehydrogenase-like 4	0.799	98.5737	0.0444464
HL.SW.v1.0.G028267	ATP-citrate synthase beta chain protein 1	0.89	6.01135	0.00346791
HL.SW.v1.0.G028326	non-specific lipid-transfer protein 2-like	0.735	5.81735	0.00833089
HL.SW.v1.0.G028397	uncharacterized	0.723	18.5618	0.0223158
HL.SW.v1.0.G028417	transport membrane partial	1	99.779	0.0280077
HL.SW.v1.0.G028532	enolase 2-like	0.868	5.09448	0.0312935
HL.SW.v1.0.G028585	cleft lip and palate transmembrane protein 1 homolog	0.817	15.6037	0.026879
HL.SW.v1.0.G028667	uncharacterized	0.757	5.05969	0.0466197
HL.SW.v1.0.G028892	kinesin heavy chain-like isoform x1	0.786	100.71	0.0428904
HL.SW.v1.0.G029000	uncharacterized	0.707	68.8973	0.0426337
HL.SW.v1.0.G029078	uncharacterized	0.759	79.4022	0.0261939
HL.SW.v1.0.G029109	dirigent protein 23	0.783	20.0548	0.0020398
HL.SW.v1.0.G029184	saur-like auxin-responsive protein family	0.802	84.0691	0.00374416
HL.SW.v1.0.G029256	xyloglucan endotransglucosylase/hydrolase 2	0.831	44.1998	0.0253423
HL.SW.v1.0.G029309	2-oxoisovalerate dehydrogenase subunit beta mitochondrial	0.887	105.125	0.000132228
HL.SW.v1.0.G029317	lupeol synthase	0.824	80.3192	0.000345924
HL.SW.v1.0.G029402	protein suppressor of fri 4-like	0.826	63.1278	0.00070283
HL.SW.v1.0.G029418	50s ribosomal protein chloroplastic	0.846	72.469	0.007839
HL.SW.v1.0.G029817	selenium-binding protein 2	0.83	91.1815	4.29013e-10
HL.SW.v1.0.G029819	selenium-binding protein 1-like	0.835	76.5956	0.00216202
HL.SW.v1.0.G029832	aldehyde dehydrogenase family 2 member c4	0.871	63.7227	0.0463467
HL.SW.v1.0.G029887	uracil-dna glycosylase	0.792	11.3876	0.000401777
HL.SW.v1.0.G029888	probable carotenoid cleavage dioxygenase chloroplastic	0.773	124.869	0.0294934
HL.SW.v1.0.G029914	omega-hydroxypalmitate o-feruloyl transferase-like	0.742	63.7985	5.45435e-07
HL.SW.v1.0.G030029	shikimate o-hydroxycinnamoyltransferase	0.657	94.7028	2.67109e-14
HL.SW.v1.0.G030052	2-oxoisovalerate dehydrogenase subunit beta mitochondrial	0.888	20.078	0.0121221
HL.SW.v1.0.G030059	nadh dehydrogenase subunit 4l	0.972	80.1893	0.0018185
HL.SW.v1.0.G030154	uncharacterized	0.749	53.9146	0.0162558
HL.SW.v1.0.G030207	EGF domain-specific O-linked N-acetylglucosamine transferase	0.749	46.1568	2.84944e-06
HL.SW.v1.0.G030216	aspartic proteinase nepenthesin-1	0.71	125.033	0.00419505
HL.SW.v1.0.G030238	protein JINGUBANG	0.737	91.2029	5.6259e-06
HL.SW.v1.0.G030433	phenylalanine ammonia lyase 1 (PAL1)	0.798	8.20819	0.00510107
HL.SW.v1.0.G030437	sucrose-binding protein	0.741	75.8679	0.000474718
HL.SW.v1.0.G030450	branched-chain-amino-acid aminotransferase chloroplastic-like	0.994	29.518	7.90479e-07
HL.SW.v1.0.G030478	cysteine-rich receptor-like protein kinase 25	0.775	81.2884	0.0355461
HL.SW.v1.0.G030525	f-box protein at5g46170-like	0.808	5.35114	0.0253643
HL.SW.v1.0.G030577	lanC-like protein GCL2	0.857	104.275	0.0411499
HL.SW.v1.0.G030642	mitochondrial alternative oxidase 2	0.831	15.3489	0.0258808
HL.SW.v1.0.G030815	zinc finger protein constans-like 2	0.671	3.52458	0.0483853
HL.SW.v1.0.G030908	atp synthase cf0 b subunit	0.881	78.723	0.00187203
HL.SW.v1.0.G030941	cytochrome p450 98a2	0.805	12.2092	0.000338081
HL.SW.v1.0.G030968	branched-chain-amino-acid aminotransferase chloroplastic-like isoform x1	0.804	54.248	0.0152811
HL.SW.v1.0.G030975	uncharacterized protein LOC100305709	0.781	13.5998	0.0476555
HL.SW.v1.0.G030989	filament-like plant protein 4	0.83	19.4081	0.0264315
HL.SW.v1.0.G031066	geraniol 8-hydroxylase-like	0.758	15.0224	0.000203037
HL.SW.v1.0.G031251	54s ribosomal protein mitochondrial	0.81	86.097	0.00350806
HL.SW.v1.0.G031283	homeobox-leucine zipper protein anthocyaninless 2-like isoform x2	0.826	7.72356	0.0408378
HL.SW.v1.0.G031335	caffeoylshikimate esterase-like	0.806	5.30843	0.0330061
HL.SW.v1.0.G031409	lysine-specific demethylase JMJ25	0.77	12.4275	0.0221439
HL.SW.v1.0.G031444	hypothetical protein L484_010517	0.715	66.3976	0.000473062
HL.SW.v1.0.G031600	probable mitochondrial adenine nucleotide transporter btl1	0.834	43.3215	0.00403147
HL.SW.v1.0.G031685	uncharacterized	0.753	5.64905	0.00495132
HL.SW.v1.0.G031725	uncharacterized	0.672	30.1129	7.73569e-07
HL.SW.v1.0.G031727	O-methyltransferase 3 (OMT3)	0.982	43.9618	3.07615e-07
HL.SW.v1.0.G031853	zinc finger a20 and an1 domain-containing stress-associated protein 8-like	0.77	3.74475	0.0329606
HL.SW.v1.0.G031854	Uncharacterized protein TCM_005902	0.776	69.8628	0.0420927
HL.SW.v1.0.G031925	universal stress protein a-like protein	0.835	72.8487	0.0403951
HL.SW.v1.0.G031940	ethylene response factor protein 4 (ERF4)	0.731	48.0656	0.000980889
HL.SW.v1.0.G031954	NOI-like protein	0.823	69.9053	0.00833885
HL.SW.v1.0.G032093	ribosomal protein s21 family protein isoform 1	0.828	85.0317	0.00153516
HL.SW.v1.0.G032147	glucuronoxylan 4-O-methyltransferase 1	0.787	9.47035	0.0243605
HL.SW.v1.0.G032211	4-hydroxy-3-methylbut-2-enyl diphosphate chloroplastic	0.949	15.0427	2.26451e-05
HL.SW.v1.0.G032224	protein ssuh2 homolog	0.793	5.33988	0.0404382
HL.SW.v1.0.G032253	tropinone reductase-like 2	0.749	21.1984	0.00128099
HL.SW.v1.0.G032311	gdsl esterase lipase at2g42990	0.768	13.6713	0.000116956
HL.SW.v1.0.G032334	tetratricopeptide repeat-like superfamily isoform 2	0.794	116.586	0.0327395
HL.SW.v1.0.G032532	dna topoisomerase 1	0.726	67.7224	3.20605e-07
HL.SW.v1.0.G032626	SHI RELATED SEQUENCE 5	0.706	6.16299	0.0278829
HL.SW.v1.0.G032716	thebaine 6-O-demethylase-like	0.775	90.3759	0.00135866
HL.SW.v1.0.G032799	long-chain-alcohol oxidase fao2-like	0.804	8.54993	0.0041921
HL.SW.v1.0.G032801	legumin a	0.752	97.4224	2.61692e-10
HL.SW.v1.0.G032812	calcium-binding protein cml27	0.791	11.2961	0.000470127
HL.SW.v1.0.G032815	b-box type zinc finger protein with cct	0.703	88.9348	6.07695e-05
HL.SW.v1.0.G032871	neurofilament medium polypeptide	0.679	8.85455	0.000953862
HL.SW.v1.0.G032888	edestin 2	0.84	113.432	2.38948e-11
HL.SW.v1.0.G032907	hydroxymethylglutaryl- mitochondrial isoform x2	0.792	94.1796	0.000127535
HL.SW.v1.0.G032928	myrcene synthase	0.905	62.3621	2.73002e-15
HL.SW.v1.0.G032949	ribonuclease 3-like	0.804	88.7132	2.60593e-09
HL.SW.v1.0.G032986	uncharacterized	0.788	48.9845	0.0207695
HL.SW.v1.0.G033076	peptidyl-prolyl cis-trans isomerase nima-interacting 4	0.846	73.5617	0.0397935
HL.SW.v1.0.G033114	uncharacterized	0.772	42.8329	0.00426294
HL.SW.v1.0.G033143	homeobox-leucine zipper protein athb-52-like	0.771	71.0625	0.0414654
HL.SW.v1.0.G033195	long chain acyl- synthetase peroxisomal	0.87	4.58935	0.0332032
HL.SW.v1.0.G033230	zinc finger protein zat5-like	0.885	28.2586	0.000879565
HL.SW.v1.0.G033378	pentatricopeptide repeat (ppr-like) superfamily protein isoform 1	0.843	119.565	0.00779999
HL.SW.v1.0.G033438	adenylate kinase b	0.886	93.585	0.000141514
HL.SW.v1.0.G033455	cytochrome P450 81E8	0.654	12.2955	0.000478911
HL.SW.v1.0.G033462	2-dehydro-3-deoxyphosphooctonate aldolase 1	0.879	53.0394	0.0164771
HL.SW.v1.0.G033475	ubiquitin-fold modifier-conjugating enzyme 1	0.884	79.7039	0.00402339
HL.SW.v1.0.G033580	3-oxo-delta( )-steroid 5-beta-reductase-like	0.753	90.5216	1.02286e-05
HL.SW.v1.0.G033585	carboxyl methyltransferase 4 (CMT4)	0.972	99.0134	4.26827e-05
HL.SW.v1.0.G033652	beta-amyrin synthase	0.787	24.607	0.0106551
HL.SW.v1.0.G033679	enoyl-[acyl-carrier-protein] reductase [NADH]	0.809	106.45	7.99524e-05
HL.SW.v1.0.G033696	STRICTOSIDINE SYNTHASE-LIKE 3	0.83	8.77144	0.000694979
HL.SW.v1.0.G033705	Myb transcription factor (Myb8 gene)	0.996	66.3305	1.03096e-06
HL.SW.v1.0.G033752	shikimate o-hydroxycinnamoyltransferase	0.659	116.68	0.00521484
HL.SW.v1.0.G033798	probable glucan -beta-glucosidase a	0.8	81.5758	0.0004466
HL.SW.v1.0.G033843	hypothetical protein L484_008367	0.751	13.9117	0.000385592
HL.SW.v1.0.G033897	ras-related protein raba1f-like	0.865	72.3754	0.00784774
HL.SW.v1.0.G033907	ketol-acid chloroplastic-like	0.85	83.1682	1.35966e-07
HL.SW.v1.0.G033913	stearoyl-[acyl-carrier-protein] 9-desaturase 6	0.82	45.6213	0.000138698
HL.SW.v1.0.G033944	upf0426 protein chloroplastic	0.85	6.01817	0.0056791
HL.SW.v1.0.G033986	probable 2-oxoglutarate-dependent dioxygenase	0.747	67.9155	0.000584279
HL.SW.v1.0.G034008	edestin 1	0.765	79.9608	1.17569e-10
HL.SW.v1.0.G034080	GDSL esterase/lipase	0.742	104.358	1.6394e-05
HL.SW.v1.0.G034112	heavy metal-associated isoprenylated plant protein 9	0.772	24.6894	0.0114947
HL.SW.v1.0.G034376	uncharacterized	0.764	24.6149	0.0140468
HL.SW.v1.0.G034398	vicilin-like antimicrobial peptides 2-2	0.789	6.83688	0.0244542
HL.SW.v1.0.G034456	gdsl esterase lipase 5	0.819	48.0477	0.0206868
HL.SW.v1.0.G034490	selenium-binding protein 2	0.842	108.569	2.48663e-05
HL.SW.v1.0.G034593	putative esterase YitV	0.85	70.4304	0.00854295
HL.SW.v1.0.G034799	pantothenate kinase 2	0.844	5.63574	0.0416248
HL.SW.v1.0.G034815	carboxyl methyltransferase 4 (CMT4)	0.818	105.187	5.77617e-05
HL.SW.v1.0.G034914	thiosulfate sulfurtransferase 18	0.771	21.2368	7.42166e-05
HL.SW.v1.0.G034932	probable galactinol--sucrose galactosyltransferase 1	0.8	69.8628	0.0420901
HL.SW.v1.0.G034943	nucleoside diphosphate kinase chloroplastic mitochondrial-like	0.836	3.86366	0.0450224
HL.SW.v1.0.G035068	beta-amyrin 28-oxidase-like	0.774	66.9504	2.41443e-07
HL.SW.v1.0.G035136	signal recognition particle receptor subunit alpha homolog	0.842	26.4507	0.00725634
HL.SW.v1.0.G035195	gibberellin-regulated protein 1	0.813	94.734	6.14699e-05
HL.SW.v1.0.G035215	uncharacterized	0.738	6.41974	0.00625402
HL.SW.v1.0.G035283	zinc induced facilitator-like 1 isoform 4	0.836	124.777	0.0295092
HL.SW.v1.0.G035288	glycine-rich protein	0.672	50.0843	2.61621e-10
HL.SW.v1.0.G035374	n-acetyltransferase 9-like protein	0.838	11.5349	0.0198041
HL.SW.v1.0.G035375	n-acetyltransferase 9-like protein	0.864	87.2453	0.0327326
HL.SW.v1.0.G035390	tropinone reductase homolog	0.728	69.7971	8.37156e-07
HL.SW.v1.0.G035404	humulone synthase 1	0.982	79.12	1.1734e-05
HL.SW.v1.0.G035500	THO complex subunit 4D	0.867	84.7621	0.0339242
HL.SW.v1.0.G035650	u6 snrna-associated sm-like protein lsm1	0.817	6.46672	0.0246136
HL.SW.v1.0.G035884	isopentenyl-diphosphate delta-isomerase i	0.989	14.8587	2.39859e-05
HL.SW.v1.0.G036006	guanylate-binding protein 3-like	0.86	92.737	0.0495653
HL.SW.v1.0.G036186	legumin B	0.751	76.3563	1.01431e-07
HL.SW.v1.0.G036190	uncharacterized	0.84	94.5591	0.021603
HL.SW.v1.0.G036226	xyloglucan endotransglucosylase/hydrolase protein 30	0.847	83.3931	0.000406221
HL.SW.v1.0.G036255	non-specific lipid transfer protein precursor	0.679	72.6139	6.5947e-05
HL.SW.v1.0.G036405	humulone synthase 1	1	65.7167	1.8319e-11
HL.SW.v1.0.G036422	delta-1-pyrroline-5-carboxylate dehydrogenase mitochondrial	0.851	12.2904	0.000685545
HL.SW.v1.0.G036429	uncharacterized	0.769	16.6167	0.0246958
HL.SW.v1.0.G036437	aquaporin sip1-2	0.819	9.7556	0.0355435
HL.SW.v1.0.G036570	late embryogenesis abundant	0.725	44.0366	0.00338168
HL.SW.v1.0.G036576	glycerol kinase	0.813	14.4093	6.36316e-05
HL.SW.v1.0.G036597	transcription factor MYB25	0.793	44.3149	0.0264625
HL.SW.v1.0.G036600	NADP-dependent malic enzyme	0.855	4.34327	0.0147608
HL.SW.v1.0.G036660	uncharacterized	0.77	6.9868	0.00364874
HL.SW.v1.0.G036691	uncharacterized	0.833	98.3838	0.044768
HL.SW.v1.0.G036951	prenyltransferase 6 (PT6)	0.981	76.4005	0.0383653
HL.SW.v1.0.G036960	glucose-6-phosphate 1-epimerase	0.866	77.4204	0.0374983
HL.SW.v1.0.G037009	humulone synthase 1	0.985	50.443	9.30323e-15
HL.SW.v1.0.G037047	oleosin kda-like	0.794	75.5108	1.57972e-07
HL.SW.v1.0.G037053	cytochrome p450 71a1-like	0.79	87.4585	2.4514e-05
HL.SW.v1.0.G037162	e3 ubiquitin-protein ligase rha1b-like	0.754	65.2784	0.0450603
HL.SW.v1.0.G037189	callose synthase 9	0.843	65.4324	0.00928942
HL.SW.v1.0.G037483	phosphoenolpyruvate carboxylase kinase 1-like	0.786	5.46102	0.00740211
HL.SW.v1.0.G037485	serine threonine-protein phosphatase pp1	0.856	13.676	0.0383179
HL.SW.v1.0.G037668	NEP1-interacting protein-like 1	0.811	41.4277	0.00186891
HL.SW.v1.0.G037707	protein ECERIFERUM 3	0.813	72.9999	7.37186e-08
HL.SW.v1.0.G037815	2-aminoethanethiol dioxygenase-like	0.76	63.672	0.00973765
HL.SW.v1.0.G037959	phytosulfokine receptor 2	0.78	66.7711	0.00977611
HL.SW.v1.0.G037978	myb-like protein X	0.679	10.6327	0.000285235
HL.SW.v1.0.G038012	non-specific lipid-transfer protein-like protein	0.795	88.7798	0.00315325
HL.SW.v1.0.G038013	non-specific lipid-transfer protein-like protein	0.797	63.3565	0.00019704
HL.SW.v1.0.G038076	glycine cleavage system h protein mitochondrial	0.852	5.95656	0.00604088
HL.SW.v1.0.G038248	beta-amyrin synthase	0.848	77.9721	0.00693053
HL.SW.v1.0.G038249	uncharacterized	0.791	15.949	0.0347773
HL.SW.v1.0.G038274	PITH domain-containing protein 1	0.865	10.0167	0.019163
HL.SW.v1.0.G038275	ferrochelatase- chloroplastic	0.856	96.7051	9.9801e-05
HL.SW.v1.0.G038287	aldehyde dehydrogenase family 3 member f1	0.738	10.1335	0.000583771
HL.SW.v1.0.G038291	cak assembly	0.756	83.0653	0.00384381
HL.SW.v1.0.G038363	chalcone synthase (CHS4)	0.961	87.0733	1.3503e-12
HL.SW.v1.0.G038456	UPF0051 protein ABCI8	0.864	4.4287	0.0433996
HL.SW.v1.0.G038457	uncharacterized	0.741	92.1205	0.00293612
HL.SW.v1.0.G038644	uncharacterized	0.786	35.8133	0.000491271
HL.SW.v1.0.G038672	probable uridine nucleosidase 2	0.831	15.7906	0.00580736
HL.SW.v1.0.G038677	eukaryotic translation initiation factor 6-2	0.858	97.8743	0.0050743
HL.SW.v1.0.G038701	oleosin low molecular weight isoform	0.799	66.6119	5.66942e-07
HL.SW.v1.0.G038733	BEACH domain-containing protein B	0.808	49.4672	0.0028124
HL.SW.v1.0.G038830	acyl carrier protein mitochondrial	0.912	4.13889	0.0419989
HL.SW.v1.0.G038881	abc transporter g family member 11	0.754	15.1874	7.4205e-05
HL.SW.v1.0.G038983	coproporphyrinogen-III oxidase	0.872	6.31848	0.00310882
HL.SW.v1.0.G038995	uncharacterized	0.788	4.48264	0.016956
HL.SW.v1.0.G038997	E3 ubiquitin-protein ligase BOI	0.848	89.425	0.000211551
HL.SW.v1.0.G039057	mechanosensitive ion channel protein 10	0.748	64.7559	0.000831243
HL.SW.v1.0.G039085	uncharacterized	0.777	4.48533	0.0360078
HL.SW.v1.0.G039094	uncharacterized	0.763	62.5488	0.047783
HL.SW.v1.0.G039163	uncharacterized	0.789	75.4431	1.3996e-05
HL.SW.v1.0.G039234	gibberellin 2-beta-dioxygenase	0.829	65.2784	0.0450515
HL.SW.v1.0.G039239	nucleobase-ascorbate transporter 4	0.807	65.4088	0.000537215
HL.SW.v1.0.G039478	BTB/POZ domain-containing protein	0.854	4.29506	0.0429391
HL.SW.v1.0.G039543	dnaj homolog subfamily b member 13-like	0.76	7.11774	0.0481843
HL.SW.v1.0.G039612	Ufm1-specific protease	0.817	9.01511	0.0415456
HL.SW.v1.0.G039731	transcription factor MYB3R-1	0.75	34.3869	0.00452767
HL.SW.v1.0.G039733	polygalacturonase inhibiting protein	0.778	85.737	6.9829e-08
HL.SW.v1.0.G039958	MTS1 mRNA	0.832	85.5739	0.0335084
HL.SW.v1.0.G039977	BOI-related E3 ubiquitin-protein ligase 1	0.68	16.7656	0.0195402
HL.SW.v1.0.G040008	fasciclin-like arabinogalactan protein 11	0.715	91.6308	4.91142e-05
HL.SW.v1.0.G040104	protein radialis-like 4	0.818	89.6526	9.8978e-10
HL.SW.v1.0.G040210	2-aminoethanethiol dioxygenase	0.809	5.34534	0.0163599
HL.SW.v1.0.G040274	1-deoxy-d-xylulose 5-phosphate synthase	0.933	81.2738	0.000440501
HL.SW.v1.0.G040511	uncharacterized	0.793	16.6632	0.000388787
HL.SW.v1.0.G040538	dnase i-like superfamily protein	0.797	15.6132	0.0277343
HL.SW.v1.0.G040589	chaperonin-like RbcX protein 2	0.755	85.6644	0.0241528
HL.SW.v1.0.G040621	gtp pyrophosphokinase	0.867	6.53265	0.0100163
HL.SW.v1.0.G040715	peroxisomal membrane protein 11a-like	0.821	49.2837	0.0197019
HL.SW.v1.0.G040851	wat1-related protein at1g09380	0.761	55.7419	0.0181235
HL.SW.v1.0.G040924	2-oxoglutarate-dependent dioxygenase dao-like	0.746	51.5461	0.00249867
HL.SW.v1.0.G041027	omega-6 fatty acid desaturase	0.797	41.4128	0.00191111
HL.SW.v1.0.G041059	uncharacterized	0.759	75.6723	0.000439126
HL.SW.v1.0.G041091	trafficking protein particle complex subunit 8	0.814	87.4245	0.00028913
HL.SW.v1.0.G041183	e3 ubiquitin-protein ligase rha1b-like	0.752	12.2389	0.0001239
HL.SW.v1.0.G041404	inheritance of mitochondria protein 32	0.768	6.85602	0.00344802
HL.SW.v1.0.G041541	membrane steroid-binding protein 1	0.804	3.23585	0.0436071
HL.SW.v1.0.G041628	ubiquitin carboxyl-terminal hydrolase 22-like isoform x2	0.77	13.5392	0.0189809
HL.SW.v1.0.G041677	ketol-acid chloroplastic	0.87	5.35445	0.00490293
HL.SW.v1.0.G041690	zinc finger CCCH domain-containing protein 2-like	0.675	87.1051	3.15316e-07
HL.SW.v1.0.G041717	secoisolariciresinol dehydrogenase	0.721	7.03396	0.0126003
HL.SW.v1.0.G041748	signaling peptide TAXIMIN 1-like	0.856	53.1752	0.0164591
HL.SW.v1.0.G041795	auxin response factor (ARF6)	0.847	50.9422	0.00102302
HL.SW.v1.0.G041817	methylcrotonoyl- carboxylase beta mitochondrial	0.836	7.0218	0.00448639
HL.SW.v1.0.G041869	phospholipid-transporting atpase 9	0.832	7.68252	0.0192268
HL.SW.v1.0.G041999	f-box protein skip5	0.854	71.3515	0.000456869
HL.SW.v1.0.G042041	strictosidine synthase 1	0.788	3.80223	0.0356826
HL.SW.v1.0.G042129	humulone synthase 1	0.989	85.7121	5.92649e-13
HL.SW.v1.0.G042161	flavonol synthase/flavanone 3-hydroxylas	0.74	6.34425	0.0051999
HL.SW.v1.0.G042359	squalene monooxygenase	0.822	6.59966	0.0225448
HL.SW.v1.0.G042364	lupeol synthase	0.756	60.4724	0.0111593
HL.SW.v1.0.G042417	CCL12	0.977	30.8258	0.0035755
HL.SW.v1.0.G042433	hypothetical protein PRUPE_ppa013568mg	0.746	6.5216	0.014134
HL.SW.v1.0.G042440	uncharacterized	0.768	83.7889	1.40182e-06
HL.SW.v1.0.G042541	aspartate mitochondrial	0.873	9.88161	0.00669682
HL.SW.v1.0.G042559	putrescine-binding periplasmic protein	0.818	105.219	2.0888e-05
HL.SW.v1.0.G042801	two-component response regulator arr22-like	0.713	71.8524	2.86774e-07
HL.SW.v1.0.G042929	thermospermine synthase acaulis5-like	0.878	32.4434	0.00259951
HL.SW.v1.0.G043039	MAP3K epsilon protein kinase 1	0.791	11.8747	0.0494631
HL.SW.v1.0.G043050	uncharacterized	0.813	114.273	0.0349703
HL.SW.v1.0.G043057	pleiotropic drug resistance protein 3-like	0.843	78.4644	0.0369927
HL.SW.v1.0.G043197	s-adenosylmethionine synthase 1	0.885	12.5097	0.000475012
HL.SW.v1.0.G043219	glutamyl-trna amidotransferase subunit a	0.801	86.8837	0.00328112
HL.SW.v1.0.G043244	uncharacterized	0.787	15.6916	0.0282465
HL.SW.v1.0.G043276	probable enoyl-CoA hydratase 1, peroxisoma	0.842	62.341	3.65732e-07
HL.SW.v1.0.G043311	lipoamide acyltransferase component of branched-chain alpha-keto acid dehydrogenase mitochondrial	0.809	102.608	3.23103e-05
HL.SW.v1.0.G043359	AIG2-like protein D	0.817	75.6512	0.0189902
HL.SW.v1.0.G043444	homocysteine s-methyltransferase 1	0.822	21.0788	3.86944e-05
HL.SW.v1.0.G043597	non-specific lipid transfer protein precursor	0.741	96.3012	3.03718e-09
HL.SW.v1.0.G043818	alcohol dehydrogenase class-3-like	0.894	12.1971	0.0493436
HL.SW.v1.0.G043940	receptor-like protein kinase HAIKU2	0.785	47.8434	0.0239578
HL.SW.v1.0.G044000	pathogenesis-related protein	0.831	33.191	1.27477e-07
HL.SW.v1.0.G044079	probable 1-acyl-sn-glycerol-3-phosphate acyltransferase 5	0.777	30.4246	0.00409391
HL.SW.v1.0.G044103	LOB domain-containing protein 40	0.754	5.73217	0.0389994
HL.SW.v1.0.G044358	mitochondrial import receptor subunit tom20	0.842	64.3355	0.04559
HL.SW.v1.0.G044407	FHA domain-containing protein DDL	0.743	99.029	0.0449978
HL.SW.v1.0.G044420	anthranilate phosphoribosyltransferase, chloroplastic	0.845	61.7395	0.0106243
HL.SW.v1.0.G044486	MTS1 mRNA	0.837	93.4781	0.000240506
HL.SW.v1.0.G044502	patellin-3	0.791	64.3405	0.0456423
HL.SW.v1.0.G044575	lupeol synthase	0.786	76.6074	2.5475e-05
HL.SW.v1.0.G044662	chalcone synthase (CHS2)	0.987	74.0382	2.22196e-07
HL.SW.v1.0.G044721	MACPF domain-containing protein CAD1	0.878	63.3646	0.00984783
HL.SW.v1.0.G044881	protein DMR6-LIKE OXYGENASE 2	0.791	39.4755	0.00146903
HL.SW.v1.0.G044926	sucrose synthase	0.864	4.7932	0.0121663
HL.SW.v1.0.G044977	ribosomal protein mitochondrial	0.818	14.1907	0.0329199
HL.SW.v1.0.G045009	monoglyceride lipase-like	0.816	27.7407	0.00546984
HL.SW.v1.0.G045160	glyoxysomal fatty acid beta-oxidation multifunctional protein mfp-a	0.863	93.3332	0.0479203
HL.SW.v1.0.G045184	small ubiquitin-related modifier 1	0.688	113.8	0.0342442
HL.SW.v1.0.G045209	floral homeotic protein apetala 2	0.731	5.21215	0.0175063
HL.SW.v1.0.G045306	chalcone isomerase-like protein 1	0.904	67.6986	1.3864e-08
HL.SW.v1.0.G045319	aminotransferase-related protein 4-like	0.718	121.299	0.0311631
HL.SW.v1.0.G045336	chaperone protein dnaJ 20, chloroplastic	0.808	18.6104	0.00397759
HL.SW.v1.0.G045348	Carboxyl CoA ligase 1	0.991	5.13767	0.0171917
HL.SW.v1.0.G045351	molybdopterin biosynthesis protein cnx1	0.839	85.9857	0.033498
HL.SW.v1.0.G045529	sugar transport protein 13	0.795	15.2916	0.00637675
HL.SW.v1.0.G045570	1-deoxy-d-xylulose-5-phosphate synthase	0.917	19.4092	8.68219e-06
HL.SW.v1.0.G045601	WRKY transcription factor 9	0.719	20.8242	0.000120485
HL.SW.v1.0.G045639	zinc maintenance protein 1	0.821	6.74677	0.0151787
HL.SW.v1.0.G045686	probable glutathione S-transferase parC	0.801	12.5902	0.00893419
HL.SW.v1.0.G045690	50s ribosomal protein chloroplastic	0.871	66.9833	0.0437781
HL.SW.v1.0.G045790	acetylornithine deacetylase-like	0.905	7.35807	0.0459036
HL.SW.v1.0.G045931	mate efflux family protein 3	0.875	5.55741	0.0371866
HL.SW.v1.0.G046042	nudix hydrolase mitochondrial-like	0.821	69.034	0.0085147
HL.SW.v1.0.G046094	neurogenic locus notch homolog protein 1	0.758	10.3542	0.0174735
HL.SW.v1.0.G046163	RCC1 and FYVE domains-containing protein 1	0.794	87.3586	1.76644e-05
HL.SW.v1.0.G046309	TBC1 domain family member 13-like	0.789	13.2532	0.016319
HL.SW.v1.0.G046347	tropinone reductase-like 3	0.767	133.911	2.6074e-18
HL.SW.v1.0.G046348	uncharacterized membrane protein at1g16860	0.794	93.6196	0.0097265
HL.SW.v1.0.G046443	transcription factor RAX2	0.865	108.744	0.037094
HL.SW.v1.0.G046478	pyruvate kinase 1	0.879	3.79532	0.0409085
HL.SW.v1.0.G046484	aldehyde dehydrogenase family 2 member B7	0.837	18.5291	9.58473e-05

## Sheet: Down-Regulated
Query	Description	Similarity	Fold change	p-value
HL.SW.v1.0.G000007	glucan endo- -beta-glucosidase 1	0.737	-21.2423	0.00490228
HL.SW.v1.0.G000036	dihydroflavonol 4-reductase	0.967	-18.7809	0.00214027
HL.SW.v1.0.G000065	abc transporter g family member 32	0.879	-6.62619	0.0146221
HL.SW.v1.0.G000091	basic leucine zipper 61-like	0.699	-19.397	0.00446155
HL.SW.v1.0.G000103	trafficking protein particle complex subunit 11	0.825	-59.6402	0.0303778
HL.SW.v1.0.G000128	G-type lectin S-receptor-like serine/threonine-protein kinase	0.825	-70.6244	0.0226069
HL.SW.v1.0.G000155	protein MIZU-KUSSEI 1	0.789	-120.978	0.0320088
HL.SW.v1.0.G000163	protein SHOOT GRAVITROPISM 5	0.82	-27.7679	3.90163e-06
HL.SW.v1.0.G000278	proteinase inhibitor	0.732	-23.2903	5.85412e-06
HL.SW.v1.0.G000309	linoleate 13s-lipoxygenase 2- chloroplastic-like	0.686	-23.0729	2.28648e-05
HL.SW.v1.0.G000341	ATP-dependent DNA helicase DDX11	0.829	-13.3449	0.0475172
HL.SW.v1.0.G000349	prohibitin- mitochondrial	0.837	-106.087	0.0414697
HL.SW.v1.0.G000360	oxygen-evolving enhancer protein 3-2	0.832	-4.01825	0.0176153
HL.SW.v1.0.G000366	endochitinase-like	0.779	-37.8984	4.24417e-07
HL.SW.v1.0.G000374	40s ribosomal protein s5	0.803	-25.9932	0.000211781
HL.SW.v1.0.G000382	auxin-responsive protein IAA4	0.796	-22.2053	0.000536439
HL.SW.v1.0.G000434	cytochrome b561 and DOMON domain-containing protein	0.732	-54.647	0.0479218
HL.SW.v1.0.G000453	magnesium-protoporphyrin ix monomethyl ester	0.859	-14.2477	0.000218613
HL.SW.v1.0.G000538	protein FAM192A	0.782	-52.3082	0.0404485
HL.SW.v1.0.G000553	snakin-1-like	0.827	-24.3478	0.00202542
HL.SW.v1.0.G000572	protein binding	0.798	-21.5384	0.0216026
HL.SW.v1.0.G000575	NADPH-dependent aldehyde reductase 1	0.814	-29.5099	0.000116736
HL.SW.v1.0.G000632	methyltransferase-like protein 13	0.798	-23.4529	0.000349065
HL.SW.v1.0.G000718	uncharacterized	0.719	-24.8502	0.00143345
HL.SW.v1.0.G000759	zinc transporter 4, chloroplastic	0.829	-34.5807	2.62428e-05
HL.SW.v1.0.G000774	70 kda peptidyl-prolyl isomerase-like	0.807	-25.6012	0.000207256
HL.SW.v1.0.G000822	chlorophyll a b-binding family protein	0.901	-9.89499	0.000253838
HL.SW.v1.0.G000835	inactive leucine-rich repeat receptor-like serine threonine-protein kinase at1g60630	0.808	-93.8656	0.0136464
HL.SW.v1.0.G000861	subtilisin-like protease	0.843	-40.0325	1.61406e-07
HL.SW.v1.0.G001015	carboxymethylenebutenolidase homolog	0.903	-7.79875	0.041812
HL.SW.v1.0.G001051	uncharacterized	0.729	-27.0073	0.000824375
HL.SW.v1.0.G001100	calmodulin-7	0.922	-3.46249	0.0323143
HL.SW.v1.0.G001175	protein iq-domain 31	0.768	-31.4012	0.00313013
HL.SW.v1.0.G001178	thionin-like	0.814	-20.0253	0.000204665
HL.SW.v1.0.G001201	actin-depolymerizing factor	0.889	-74.1492	0.0221156
HL.SW.v1.0.G001228	ubiquitin-conjugating enzyme e2 7	0.889	-28.2943	0.000179281
HL.SW.v1.0.G001233	alternative nad h-ubiquinone oxidoreductase chloroplastic mitochondrial isoform x1	0.857	-24.7634	0.00165617
HL.SW.v1.0.G001236	uncharacterized	0.833	-27.1902	3.8193e-05
HL.SW.v1.0.G001241	abc transporter b family member 1	0.869	-6.73029	0.0246126
HL.SW.v1.0.G001339	uncharacterized	0.707	-106.226	0.00764848
HL.SW.v1.0.G001381	mitochondrial import inner membrane translocase subunit TIM14-3	0.887	-23.6834	0.00179165
HL.SW.v1.0.G001454	classical arabinogalactan protein 1	0.697	-23.0344	0.0182037
HL.SW.v1.0.G001468	s-adenosyl-l-methionine-dependent methyltransferases superfamily protein isoform 1	0.821	-21.1745	8.58763e-05
HL.SW.v1.0.G001514	PTI1-like tyrosine-protein kinase	0.843	-19.2059	0.00461105
HL.SW.v1.0.G001530	LRR receptor-like protein kinase gene	0.995	-57.9149	0.000628865
HL.SW.v1.0.G001555	uncharacterized methyltransferase chloroplastic	0.86	-77.7096	0.0176305
HL.SW.v1.0.G001557	mediator of RNA polymerase II transcription subunit 37c	0.876	-4.66194	0.010688
HL.SW.v1.0.G001599	mediator of rna polymerase ii transcription subunit 36a-like	0.824	-4.79832	0.0348983
HL.SW.v1.0.G001621	u-box domain-containing protein 21-like	0.692	-20.6705	9.71851e-05
HL.SW.v1.0.G001624	auxin-binding protein abp19a-like	0.992	-22.9477	0.013282
HL.SW.v1.0.G001664	calcium-binding protein cml27	0.791	-37.1554	0.0135686
HL.SW.v1.0.G001716	patatin-like protein 2	0.71	-32.6794	1.16514e-06
HL.SW.v1.0.G001734	alpha-galactosidase 2 isoform 6	0.764	-27.3734	0.0117732
HL.SW.v1.0.G001748	hypothetical protein L484_021514	0.846	-3.99694	0.0451565
HL.SW.v1.0.G001757	rna polymerase beta partial	1	-7.29089	0.00150686
HL.SW.v1.0.G001761	auxin transporter-like protein 3	0.878	-14.4018	0.0357858
HL.SW.v1.0.G001774	ribosome production factor 1-like	0.827	-96.0648	0.0118851
HL.SW.v1.0.G001802	replication protein a 70 kda dna-binding subunit a isoform x1	0.835	-9.69529	0.0235745
HL.SW.v1.0.G001804	membrane family protein	0.801	-9.33419	0.000258839
HL.SW.v1.0.G001809	callose synthase 9	0.849	-20.8243	9.52099e-05
HL.SW.v1.0.G001810	non-specific lipid-transfer protein 4-like	0.796	-26.0048	0.00107818
HL.SW.v1.0.G001903	probable aquaporin tip2-2	0.795	-11.2872	0.000179275
HL.SW.v1.0.G001904	chloroplast stem-loop binding protein of 41 kda chloroplastic	0.822	-22.9908	4.82471e-06
HL.SW.v1.0.G001977	udp-galactose transporter 2-like	0.816	-5.61355	0.00760501
HL.SW.v1.0.G001979	proline-rich receptor-like protein kinase perk9	0.739	-72.0467	0.0266411
HL.SW.v1.0.G001980	proline-rich receptor-like protein kinase perk9	0.734	-20.4926	0.00524143
HL.SW.v1.0.G001989	dehydration-responsive element-binding protein 3	0.78	-24.5167	0.000281458
HL.SW.v1.0.G002000	e3 ubiquitin-protein ligase at3g02290	0.819	-27.0038	1.88339e-06
HL.SW.v1.0.G002042	trichome birefringence-like 41	0.826	-81.9457	0.0161934
HL.SW.v1.0.G002099	calcium permeable stress-gated cation channel 1	0.833	-15.524	0.000143061
HL.SW.v1.0.G002104	ring-h2 finger protein atl13	0.711	-76.9146	0.0214403
HL.SW.v1.0.G002113	profilin	0.831	-5.26503	0.0175649
HL.SW.v1.0.G002135	BTB/POZ domain and ankyrin repeat-containing protein NPR2	0.803	-46.8087	0.0477237
HL.SW.v1.0.G002157	cytosolic enolase 3	0.847	-19.0922	0.00366027
HL.SW.v1.0.G002165	chlorophyll a-b binding protein chloroplastic	0.837	-14.4595	2.11609e-05
HL.SW.v1.0.G002171	LURP-one-related 15-like	0.727	-4.83876	0.0169244
HL.SW.v1.0.G002179	thylakoidal processing peptidase 2	0.773	-120.948	0.00644935
HL.SW.v1.0.G002204	mac perforin domain-containing protein	0.869	-67.0745	0.0233413
HL.SW.v1.0.G002235	ras-related protein rab7	0.861	-113.732	0.00834264
HL.SW.v1.0.G002244	probable aquaporin tip2-2	0.795	-21.3766	0.0221451
HL.SW.v1.0.G002263	mulatexin-like	0.726	-20.7654	0.000104185
HL.SW.v1.0.G002355	mannose glucose-specific lectin-like isoform x2	0.733	-24.4666	0.000366367
HL.SW.v1.0.G002371	photosystem ii 22 kda chloroplastic	0.803	-6.37501	0.00228842
HL.SW.v1.0.G002390	linoleate 13s-lipoxygenase 2- chloroplastic-like	0.794	-114.408	0.00617251
HL.SW.v1.0.G002393	probable xyloglucan endotransglucosylase hydrolase protein b	0.846	-91.3541	0.0122158
HL.SW.v1.0.G002437	proline-rich receptor-like protein kinase perk1	0.779	-90.1804	0.0145369
HL.SW.v1.0.G002487	photosystem i reaction center subunit chloroplastic-like	0.794	-4.69309	0.0090789
HL.SW.v1.0.G002490	L-ascorbate oxidase homolog	0.854	-27.6852	0.000693897
HL.SW.v1.0.G002497	myb-related protein 306-like	0.738	-8.14335	0.0335469
HL.SW.v1.0.G002501	squamosa promoter binding-like protein	0.78	-7.78828	0.0465204
HL.SW.v1.0.G002535	glucose-induced degradation protein 8 homolog	0.85	-21.372	0.00386261
HL.SW.v1.0.G002545	v-type proton atpase catalytic subunit a	0.903	-7.92418	0.00251572
HL.SW.v1.0.G002555	uncharacterized	0.749	-20.2211	0.0288732
HL.SW.v1.0.G002614	upf0603 protein chloroplastic	0.826	-8.07455	0.00531598
HL.SW.v1.0.G002635	mitochondrial chaperone bcs1	0.753	-30.1094	0.00043226
HL.SW.v1.0.G002641	40s ribosomal protein s30	0.915	-25.5246	0.00128891
HL.SW.v1.0.G002658	apocytochrome b	0.998	-3.69526	0.0431444
HL.SW.v1.0.G002660	NADH dehydrogenase subunit 7	1	-21.8092	0.00843572
HL.SW.v1.0.G002662	conserved hypothetical protein	1	-22.6149	6.10883e-05
HL.SW.v1.0.G002665	ribosomal protein s3	0.978	-14.981	0.00637719
HL.SW.v1.0.G002666	cytochrome c biogenesis CcmF C-terminal-like mitochondrial protein	0.955	-12.0654	0.0112822
HL.SW.v1.0.G002667	atpase subunit 8	0.992	-3.4899	0.0425232
HL.SW.v1.0.G002750	eukaryotic translation initiation factor 5a	0.907	-28.2073	0.00235187
HL.SW.v1.0.G002760	mulatexin-like	0.707	-36.6536	6.20653e-06
HL.SW.v1.0.G002778	-dihydroxy-2-naphthoyl- synthase	0.887	-25.5882	0.000328956
HL.SW.v1.0.G002798	uncharacterized	0.762	-28.1986	2.94495e-05
HL.SW.v1.0.G002813	cinnamyl alcohol dehydrogenase 9	0.841	-6.09554	0.006083
HL.SW.v1.0.G002846	ABC transporter c family member 4	0.808	-9.90562	0.0262679
HL.SW.v1.0.G002858	ATPase subunit 1 gene	1	-5.02504	0.00887872
HL.SW.v1.0.G002901	uncharacterized	0.805	-15.8864	0.000137463
HL.SW.v1.0.G002914	protein disulfide-isomerase lqy1	0.825	-49.4455	1.35206e-07
HL.SW.v1.0.G002967	cytochrome p450 714a1-like	0.812	-7.50697	0.00504914
HL.SW.v1.0.G003047	uncharacterized	0.813	-85.3393	0.0154682
HL.SW.v1.0.G003144	protein RCC2 homolog	0.794	-7.06955	0.00727168
HL.SW.v1.0.G003197	callose synthase 9	0.866	-25.2306	0.00029094
HL.SW.v1.0.G003216	chlorophyll a-b binding protein of lhcii type 1-like	0.85	-5.23638	0.00562035
HL.SW.v1.0.G003229	probable disease resistance protein at5g66900	0.736	-26.3891	3.17324e-05
HL.SW.v1.0.G003230	serine/threonine-protein kinase afc1	0.869	-73.7476	0.0224574
HL.SW.v1.0.G003241	PREDICTED: uncharacterized protein LOC101292742	0.78	-25.0479	0.00807746
HL.SW.v1.0.G003247	basic blue protein	0.808	-30.6095	6.83013e-07
HL.SW.v1.0.G003254	uncharacterized	0.843	-22.6483	7.82061e-05
HL.SW.v1.0.G003282	ribonuclease 3-like	0.707	-5.52024	0.0161861
HL.SW.v1.0.G003319	shikimate o-hydroxycinnamoyltransferase-like	0.686	-14.9248	0.031832
HL.SW.v1.0.G003347	photosystem ii reaction center w chloroplastic-like	0.82	-3.88977	0.0229038
HL.SW.v1.0.G003368	aspartate--trna cytoplasmic-like	0.837	-88.1504	0.0151972
HL.SW.v1.0.G003391	cold-regulated 413 plasma membrane protein 1-like	0.777	-5.6889	0.00487874
HL.SW.v1.0.G003400	dihydroflavonol 4-reductase	0.999	-27.5221	2.9511e-05
HL.SW.v1.0.G003436	uncharacterized abhydrolase domain-containing protein	0.642	-29.7204	0.00452284
HL.SW.v1.0.G003482	udp-glycosyltransferase 73c3-like	0.721	-20.7955	0.00299078
HL.SW.v1.0.G003489	ribosomal protein l23	1	-80.674	3.82246e-13
HL.SW.v1.0.G003509	gamma-interferon-inducible lysosomal thiol reductase	0.851	-28.2202	1.91679e-06
HL.SW.v1.0.G003517	serine carboxypeptidase-like 11	0.858	-35.3744	1.32449e-05
HL.SW.v1.0.G003560	receptor protein kinase TMK1	0.793	-27.1149	0.0050656
HL.SW.v1.0.G003603		0.799	-97.058	0.0474357
HL.SW.v1.0.G003604	protein NRT1/ PTR FAMILY 8.1	0.795	-78.2601	0.0212503
HL.SW.v1.0.G003637	60s ribosomal protein l19-2	0.858	-3.70761	0.0495193
HL.SW.v1.0.G003646		0.836	-58.8205	0.031102
HL.SW.v1.0.G003702		0.865	-9.25177	0.0251356
HL.SW.v1.0.G003716	amino acid transporter ANTL1	0.798	-25.3339	0.00656854
HL.SW.v1.0.G003746	dynamin-related protein 4c	0.752	-22.262	0.021036
HL.SW.v1.0.G003783	probable aquaporin PIP2-8	0.815	-33.2466	1.04681e-06
HL.SW.v1.0.G003810	40s ribosomal protein s5	0.789	-30.7184	0.0407549
HL.SW.v1.0.G003820	nicotinamide adenine dinucleotide transporter mitochondrial-like	0.828	-53.574	0.034995
HL.SW.v1.0.G003834	LRR receptor-like serine/threonine-protein kinase gso1	0.665	-60.7874	0.0288192
HL.SW.v1.0.G003890	fasciclin-like arabinogalactan protein 8	0.782	-15.1734	0.0282034
HL.SW.v1.0.G003934	serine/threonine-protein phosphatase 4 regulatory subunit 2	0.798	-94.6532	0.0137714
HL.SW.v1.0.G003938	pentatricopeptide repeat-containing protein at1g31790	0.781	-49.0055	0.0471471
HL.SW.v1.0.G003939	hypothetical protein L484_023812	0.799	-79.8772	0.0186159
HL.SW.v1.0.G004004	probable polyamine transporter at3g13620	0.711	-111.783	0.00677321
HL.SW.v1.0.G004007	phytochrome A	0.883	-7.23886	0.0451384
HL.SW.v1.0.G004028	uncharacterized LOC21403462	0.847	-23.0222	0.00346522
HL.SW.v1.0.G004060	60s ribosomal protein l34-like	0.885	-5.37721	0.00912355
HL.SW.v1.0.G004084	auxin-responsive protein SAUR68	0.774	-108.695	0.0401854
HL.SW.v1.0.G004093	glucan endo-1,3-beta-glucosidase 7	0.793	-29.6137	2.13137e-05
HL.SW.v1.0.G004109	beta-amyrin 28-oxidase-like	0.767	-20.1966	0.00333178
HL.SW.v1.0.G004118	probable zinc metalloprotease chloroplastic	0.887	-30.2341	0.000515757
HL.SW.v1.0.G004131	2-carboxy-1,4-naphthoquinone phytyltransferase, chloroplastic	0.834	-16.4611	0.0226925
HL.SW.v1.0.G004145	methyltransferase PMT14	0.849	-9.05451	0.00108724
HL.SW.v1.0.G004188	protein TIC 22, chloroplastic	0.829	-23.7463	0.016544
HL.SW.v1.0.G004203	protein gigantea	0.861	-20.738	0.0134784
HL.SW.v1.0.G004252	DNA-3-methyladenine glycosylase 1	0.807	-22.9658	0.0178912
HL.SW.v1.0.G004290	DNA polymerase i	0.866	-24.04	0.00182888
HL.SW.v1.0.G004307	sphingomyelin synthetase family protein isoform 1	0.837	-22.0808	7.84868e-05
HL.SW.v1.0.G004310	pectinesterase 1	0.829	-26.5719	0.00309921
HL.SW.v1.0.G004337	pentatricopeptide repeat-containing protein at1g09820	0.789	-49.4262	0.0445987
HL.SW.v1.0.G004342	pathogenesis-related protein pr-1	0.813	-23.6342	0.00185526
HL.SW.v1.0.G004348	cyclin-dependent kinase	0.926	-21.2738	0.0220919
HL.SW.v1.0.G004380	octicosapeptide phox bem1p domain-containing family protein	0.745	-82.5057	0.0190562
HL.SW.v1.0.G004382	beta-galactosidase 10	0.795	-18.4811	0.00414911
HL.SW.v1.0.G004480	vacuolar proton atpase a3-like	0.814	-28.2953	0.000147334
HL.SW.v1.0.G004482	polygalacturonase 1 beta-like protein 3	0.778	-31.4703	0.000270516
HL.SW.v1.0.G004527	dead-box atp-dependent rna helicase 32	0.75	-96.9235	0.00976105
HL.SW.v1.0.G004598	glutathione s-transferase u10-like	0.726	-20.1372	0.00504538
HL.SW.v1.0.G004644	cobra-like protein 7	0.783	-21.1382	9.76493e-05
HL.SW.v1.0.G004660	nadh-plastoquinone oxidoreductase subunit j	1	-23.8548	4.27135e-06
HL.SW.v1.0.G004674	sedoheptulose-1,7-bisphosphatase, chloroplastic	0.873	-4.48808	0.0179092
HL.SW.v1.0.G004698	cytokinin riboside 5'-monophosphate phosphoribohydrolase LOG3	0.902	-111.328	0.00904329
HL.SW.v1.0.G004743	plant-specific transcription factor protein YABBY 4	0.865	-31.1513	1.60842e-05
HL.SW.v1.0.G004744	monocopper oxidase-like protein sku5	0.842	-23.1396	0.00208436
HL.SW.v1.0.G004793		0.777	-50.1486	4.14851e-08
HL.SW.v1.0.G004821	e3 ubiquitin-protein ligase rha1b	0.848	-24.2379	0.000308821
HL.SW.v1.0.G004832	serine/arginine repetitive matrix protein 1-like	0.814	-15.7238	0.026549
HL.SW.v1.0.G004851	signal recognition particle 14 kda protein	0.742	-24.2325	0.0162315
HL.SW.v1.0.G004852	probable polygalacturonase	0.801	-7.52698	0.0387216
HL.SW.v1.0.G004857	protein TIFY 5A	0.673	-20.9634	0.00431835
HL.SW.v1.0.G004871	uncharacterized LOC21385265	0.748	-25.7756	0.00178679
HL.SW.v1.0.G004873	endoglucanase 2 family protein	0.794	-27.7061	0.000763018
HL.SW.v1.0.G004874	endoglucanase 6	0.745	-42.3765	1.10905e-07
HL.SW.v1.0.G004920	pyridoxal phosphate homeostasis protein	0.83	-18.3809	0.00454472
HL.SW.v1.0.G005122	zinc finger protein jackdaw-like	0.794	-69.3092	0.0255383
HL.SW.v1.0.G005163	protein NTM1-like 9	0.658	-59.7176	0.0372305
HL.SW.v1.0.G005179	CO(2)-response secreted protease-like	0.72	-24.5053	0.00027069
HL.SW.v1.0.G005187	myosin-2 heavy chain	0.823	-47.8329	0.047359
HL.SW.v1.0.G005203		0.767	-7.5427	0.0440689
HL.SW.v1.0.G005270	transcription factor bHLH162	0.719	-103.735	0.043988
HL.SW.v1.0.G005361	leucine-rich repeat extensin-like protein 4	0.768	-14.7181	0.0325653
HL.SW.v1.0.G005364	acid phosphatase 1	0.802	-9.75494	0.00297204
HL.SW.v1.0.G005378	rho GDP-dissociation inhibitor 1	0.875	-69.4305	0.028593
HL.SW.v1.0.G005488	rna polymerase beta subunit	1	-22.7372	6.49779e-05
HL.SW.v1.0.G005497	LRR receptor-like serine/threonine-protein kinase	0.816	-75.8584	0.0222494
HL.SW.v1.0.G005524	calcium-dependent protein kinase 13	0.819	-21.0704	0.00309569
HL.SW.v1.0.G005585	subtilisin-like protease	0.876	-12.6519	0.00026038
HL.SW.v1.0.G005610	transcription factor bHLH62	0.703	-70.1324	0.0222712
HL.SW.v1.0.G005666	nucleoredoxin 1	0.815	-7.98233	0.00106417
HL.SW.v1.0.G005681	eukaryotic translation initiation factor 3 subunit B	0.814	-3.7735	0.0393335
HL.SW.v1.0.G005709	long chain base biosynthesis protein 2a	0.844	-22.5661	0.0079849
HL.SW.v1.0.G005740	mulatexin-like	0.71	-18.601	0.0283297
HL.SW.v1.0.G005858	adenine nucleotide alpha hydrolases-like superfamily protein isoform 1	0.826	-5.07177	0.00714129
HL.SW.v1.0.G005892	u-box domain-containing protein 21-like	0.694	-26.3585	3.08116e-05
HL.SW.v1.0.G005904	glucan endo-1,3-beta-glucosidase	0.765	-43.5922	0.00113567
HL.SW.v1.0.G005907	histone H2A.1	0.825	-22.1198	0.00288684
HL.SW.v1.0.G005941	transcription factor MYB1R1	0.761	-6.13208	0.0118419
HL.SW.v1.0.G005969	protein trichome birefringence	0.793	-6.58361	0.0137713
HL.SW.v1.0.G005974	exosome complex component RRP45A	0.791	-55.0133	0.0345743
HL.SW.v1.0.G006005	xyloglucan endotransglucosylase/hydrolase protein 31	0.826	-45.3922	0.0462851
HL.SW.v1.0.G006006	amidase	0.817	-20.0179	0.00393626
HL.SW.v1.0.G006023	tricalbin-3	0.804	-62.9607	0.0353125
HL.SW.v1.0.G006024	protein longifolia 1	0.79	-14.1335	0.0365808
HL.SW.v1.0.G006030	probable polygalacturonase	0.718	-10.8724	0.0205589
HL.SW.v1.0.G006031	3-ketoacyl- synthase 12	0.728	-9.24918	0.000901441
HL.SW.v1.0.G006041	rho GDP-dissociation inhibitor 1-like	0.853	-26.8636	0.000234025
HL.SW.v1.0.G006047	aquaporin -like	0.733	-28.2574	0.000136951
HL.SW.v1.0.G006071	linoleate 13S-lipoxygenase 3-1, chloroplastic	0.793	-30.529	0.000383889
HL.SW.v1.0.G006074	proline-rich protein-like	0.821	-49.0212	7.43877e-12
HL.SW.v1.0.G006136	aspartic proteinase pcs1	0.791	-72.9728	0.0212053
HL.SW.v1.0.G006143	endo-1,4-beta-mannosidas	0.829	-18.8865	0.00403702
HL.SW.v1.0.G006146	ras-related protein RABA5c	0.84	-124.216	0.00650623
HL.SW.v1.0.G006149	ras-related protein RABA5c	0.753	-29.393	0.00056084
HL.SW.v1.0.G006161	receptor-like protein kinase feronia	0.765	-54.9313	0.0346378
HL.SW.v1.0.G006187	phytoene synthase chloroplastic-like	0.856	-15.8805	0.0238654
HL.SW.v1.0.G006194	transcription repressor OFP13	0.71	-23.9768	0.00058749
HL.SW.v1.0.G006216	auxilin-like protein 1	0.716	-53.9685	0.0351762
HL.SW.v1.0.G006226	dirigent protein 22	0.772	-27.23	0.00111663
HL.SW.v1.0.G006229	uncharacterized LOC21401568	0.769	-24.9076	0.0147222
HL.SW.v1.0.G006231	uncharacterized LOC21401569	0.806	-29.5197	0.0428195
HL.SW.v1.0.G006268	CBL-interacting serine/threonine-protein kinase 6-like	0.79	-7.20333	0.00123667
HL.SW.v1.0.G006291	probable polygalacturonase	0.849	-9.41831	0.000485979
HL.SW.v1.0.G006293	photosystem I reaction center subunit N	0.868	-5.63577	0.00558874
HL.SW.v1.0.G006299	cytochrome p450 cyp736a12-like	0.774	-30.6003	1.36664e-06
HL.SW.v1.0.G006302	50s ribosomal protein chloroplastic	0.776	-12.3463	0.0002185
HL.SW.v1.0.G006328	hexokinase-2, chloroplastic	0.832	-27.2715	0.00017048
HL.SW.v1.0.G006339	LRR receptor-like serine/threonine-protein kinase	0.812	-9.29388	0.00401725
HL.SW.v1.0.G006397	uncharacterized LOC110764776	0.719	-28.351	0.000649588
HL.SW.v1.0.G006429	pyruvate kinase isozyme chloroplastic	0.826	-78.1617	0.0161977
HL.SW.v1.0.G006454	50s ribosomal protein chloroplastic	0.768	-3.58843	0.0389819
HL.SW.v1.0.G006485	guanine deaminase	0.858	-29.0876	0.0436042
HL.SW.v1.0.G006516	EKC/KEOPS complex subunit Tprkb	0.849	-23.8732	0.00279727
HL.SW.v1.0.G006556	protein SHOOT GRAVITROPISM 5-like	0.832	-98.0001	0.0110396
HL.SW.v1.0.G006597	protein P21-like	0.798	-20.4708	0.000196213
HL.SW.v1.0.G006623	epidermal growth factor receptor substrate 15-like 1	0.801	-23.2496	0.000318945
HL.SW.v1.0.G006625	epidermal growth factor receptor substrate 15-like 1	0.91	-36.6616	1.93554e-05
HL.SW.v1.0.G006668	pentatricopeptide repeat-containing protein mitochondrial	0.817	-12.9481	0.00831092
HL.SW.v1.0.G006680	probable glucan endo- -beta-glucosidase a6	0.787	-28.6656	0.000553389
HL.SW.v1.0.G006706	actin-depolymerizing factor 2	0.893	-3.60724	0.0319847
HL.SW.v1.0.G006738	uncharacterized LOC21403248	0.899	-111.219	0.0391877
HL.SW.v1.0.G006740	MLP-like protein 423	0.757	-56.3922	0.00192219
HL.SW.v1.0.G006759	RAP domain-containing protein, chloroplastic	0.728	-25.1773	0.0154049
HL.SW.v1.0.G006761	uncharacterized LOC112094818	0.74	-96.1385	0.0481351
HL.SW.v1.0.G006807	glucan endo-1,3-beta-glucosidase 10	0.756	-27.4143	3.10888e-05
HL.SW.v1.0.G006840	condensin-2 complex subunit H2	0.763	-11.8282	0.00559445
HL.SW.v1.0.G006851	helicase sen1	0.737	-74.1928	0.0189733
HL.SW.v1.0.G006863	protein-S-isoprenylcysteine O-methyltransferase A	0.677	-33.7138	9.55417e-07
HL.SW.v1.0.G006880	glucan endo-1,3-beta-glucosidase 5	0.85	-62.9269	0.0333662
HL.SW.v1.0.G006923	nuclear nucleic acid-binding protein C1D	0.798	-26.6935	0.0129375
HL.SW.v1.0.G007058	transcription activator GLK1	0.804	-18.6337	0.00486386
HL.SW.v1.0.G007114	squamosa promoter-binding-like protein 8	0.845	-33.7278	1.35081e-05
HL.SW.v1.0.G007125	gibberellin 2-beta-dioxygenase 8-like	0.763	-99.7936	0.00921187
HL.SW.v1.0.G007127	GDSL esterase/lipase LTL1	0.826	-33.8421	1.5981e-06
HL.SW.v1.0.G007128	GDSL esterase/lipase	0.828	-24.2635	0.00819247
HL.SW.v1.0.G007160	uncharacterized LOC21407972	0.729	-119.753	0.00837612
HL.SW.v1.0.G007164	pleiotropic drug resistance protein 2-like	0.784	-88.5877	0.0125002
HL.SW.v1.0.G007172	chlorophyll a-b binding protein of LHCII type 1	0.847	-4.69864	0.00939092
HL.SW.v1.0.G007221	interactor of constitutive active ROPs 1	0.807	-11.3407	0.0138544
HL.SW.v1.0.G007254	espin (LOC107407128)	0.884	-95.8938	0.0494782
HL.SW.v1.0.G007266	photosystem i assembly protein ycf3	1	-4.2423	0.0312425
HL.SW.v1.0.G007294	auxin-responsive protein SAUR36	0.721	-19.1618	0.0274648
HL.SW.v1.0.G007342	serine/threonine-protein kinase pbs1	0.843	-100.704	0.0112707
HL.SW.v1.0.G007356	polygalacturonase at1g48100	0.826	-15.2625	0.00763176
HL.SW.v1.0.G007360	probable polyamine transporter at3g13620	0.827	-106.272	0.00851768
HL.SW.v1.0.G007375	uncharacterized LOC18785006	0.748	-18.9399	0.00426632
HL.SW.v1.0.G007389	glutamate--cysteine chloroplastic-like	0.882	-4.51888	0.0253868
HL.SW.v1.0.G007425	uncharacterized LOC112094266	0.786	-21.3158	0.00137631
HL.SW.v1.0.G007438	uncharacterized LOC107415230	0.807	-19.7498	0.00353584
HL.SW.v1.0.G007448	uncharacterized LOC102625653	0.805	-97.6509	0.0471846
HL.SW.v1.0.G007449	cysteine-rich repeat secretory protein 56	0.778	-18.6522	0.00544797
HL.SW.v1.0.G007464	putative lipid-transfer protein DIR1	0.676	-29.5804	3.32966e-05
HL.SW.v1.0.G007486	atp synthase cf0 a subunit	0.964	-57.0216	1.16137e-07
HL.SW.v1.0.G007498	beta carbonic anhydrase 5	0.838	-5.54157	0.0184139
HL.SW.v1.0.G007510	divinyl chlorophyllide a 8-vinyl- chloroplastic	0.815	-24.1337	0.000386172
HL.SW.v1.0.G007514	auxin-responsive protein SAUR50	0.762	-20.6332	0.000174812
HL.SW.v1.0.G007534	dna-directed rna polymerase iii subunit rpc10-like	0.85	-30.9948	0.000690689
HL.SW.v1.0.G007546	amino acid transporter AVT1A	0.821	-22.7785	0.000213238
HL.SW.v1.0.G007576	uncharacterized LOC21398279	0.843	-23.2082	6.076e-06
HL.SW.v1.0.G007582	vacuolar amino acid transporter 1-like	0.786	-73.9654	0.0209396
HL.SW.v1.0.G007595		0.833	-23.517	0.0034902
HL.SW.v1.0.G007619	dof zinc finger protein	0.772	-89.3424	0.0120511
HL.SW.v1.0.G007624	dna binding	0.75	-28.2468	2.30141e-05
HL.SW.v1.0.G007732	auxin-induced protein 15a-like	0.801	-26.092	0.0325202
HL.SW.v1.0.G007747	cysteine-rich receptor-like protein kinase 25	0.744	-24.8196	0.0012032
HL.SW.v1.0.G007765	cytochrome p450 94a1	0.767	-22.2726	0.00337846
HL.SW.v1.0.G007853	twinkle homolog chloroplastic mitochondrial	0.865	-87.6097	0.0159752
HL.SW.v1.0.G008012	tetratricopeptide repeat protein 5	0.839	-60.1144	0.0310017
HL.SW.v1.0.G008016	PREDICTED: uncharacterized protein LOC104223855	0.855	-4.96571	0.0274778
HL.SW.v1.0.G008026	protein LNK2	0.743	-8.14164	0.0354674
HL.SW.v1.0.G008035	beta-1,3-glucanase	0.998	-5.97127	0.0155739
HL.SW.v1.0.G008119	DNA damage-repair/toleration protein DRT100	0.75	-23.8658	5.2699e-05
HL.SW.v1.0.G008181	uncharacterized protein LOC101495580	0.843	-29.0298	2.17788e-05
HL.SW.v1.0.G008186	cytochrome b561 domain-containing protein	0.84	-25.157	0.00284166
HL.SW.v1.0.G008257	hypothetical protein CISIN_1g034665mg	0.904	-36.4169	1.2969e-05
HL.SW.v1.0.G008268	L-ascorbate peroxidase peroxisomal	0.878	-22.9934	0.00360529
HL.SW.v1.0.G008312	50s ribosomal protein l22	0.84	-23.4833	0.00243149
HL.SW.v1.0.G008315	protein NUCLEAR FUSION DEFECTIVE 4-like	0.789	-54.5154	0.0392424
HL.SW.v1.0.G008323	uncharacterized LOC21409777	0.82	-24.3922	0.00133802
HL.SW.v1.0.G008330	tetraspanin-8-like	0.774	-9.72369	0.000938293
HL.SW.v1.0.G008368	vesicle-associated protein 1-3	0.806	-23.6211	0.000312516
HL.SW.v1.0.G008457	hypothetical protein L484_024402	0.792	-23.9181	0.00182664
HL.SW.v1.0.G008471	dnaJ homolog subfamily B member 1	0.804	-27.0681	0.00102232
HL.SW.v1.0.G008487	uncharacterized LOC21398438	0.744	-25.9592	3.83556e-05
HL.SW.v1.0.G008544	glutathione s-transferase	0.716	-115.768	0.0358516
HL.SW.v1.0.G008568	chlorophyll a-b binding protein cp24 chloroplastic	0.815	-14.4441	2.32356e-05
HL.SW.v1.0.G008574	protein SODIUM POTASSIUM ROOT DEFECTIVE 1-like	0.703	-103.174	0.00888211
HL.SW.v1.0.G008619	nicastrin isoform x2	0.822	-19.8406	0.0254421
HL.SW.v1.0.G008622	3-hydroxy-3-methylglutaryl-coenzyme a reductase 1-like	0.877	-36.2132	0.00241282
HL.SW.v1.0.G008667	scarecrow-like protein 14	0.756	-114.493	0.0073949
HL.SW.v1.0.G008689	indole-3-acetic acid-induced protein arg7-like	0.841	-22.7355	0.018078
HL.SW.v1.0.G008722	ribulose -bisphosphate partial	0.999	-5.92009	0.00887441
HL.SW.v1.0.G008729	scarecrow-like protein 15	0.778	-120.852	0.00549269
HL.SW.v1.0.G008731	glyceraldehyde-3-phosphate dehydrogenase chloroplastic	0.853	-29.18	0.00488387
HL.SW.v1.0.G008743	atp synthase cf0 subunit iii	1	-27.8979	0.0305129
HL.SW.v1.0.G008885	probable receptor-like protein kinase at2g42960	0.876	-66.1851	0.0266324
HL.SW.v1.0.G008900	transcription factor RF2b	0.821	-80.8067	0.0209041
HL.SW.v1.0.G008902	acyl carrier protein chloroplastic-like	0.82	-10.599	0.0200651
HL.SW.v1.0.G008907	uncharacterized	0.734	-85.7335	0.0141498
HL.SW.v1.0.G008930	thionin-like	0.795	-86.8443	1.09373e-09
HL.SW.v1.0.G008944	50s ribosomal protein l12- chloroplastic-like	0.793	-4.40865	0.0196973
HL.SW.v1.0.G009062	disease resistance-like protein DSC1	0.655	-25.3081	2.72124e-06
HL.SW.v1.0.G009072	protein NRT1/ PTR FAMILY 5.10	0.768	-58.066	0.0341286
HL.SW.v1.0.G009143	remorin	0.788	-3.87016	0.0259955
HL.SW.v1.0.G009158	deoxycytidine kinase	0.837	-24.3192	0.00149382
HL.SW.v1.0.G009164	monoglyceride lipase-like	0.813	-24.0071	0.000408511
HL.SW.v1.0.G009201	probable sugar phosphate phosphate translocator at3g11320	0.875	-22.9608	0.000320494
HL.SW.v1.0.G009202	coatomer subunit beta -1-like	0.799	-25.3313	2.79054e-06
HL.SW.v1.0.G009226	14 kDa proline-rich protein DC2.15-like	0.792	-74.0635	3.14179e-09
HL.SW.v1.0.G009284	WD-40 repeat-containing protein msi1	0.864	-3.61935	0.0478217
HL.SW.v1.0.G009285	CASP-like protein 2C1	0.72	-19.3646	0.00395296
HL.SW.v1.0.G009304	allene oxide cyclase C1	0.995	-34.1591	8.90539e-06
HL.SW.v1.0.G009329	uncharacterized LOC109000471	0.836	-21.6767	0.0256766
HL.SW.v1.0.G009446	lycopene beta chloroplastic chromoplastic-like	0.866	-108.844	0.0396578
HL.SW.v1.0.G009464	cryptochrome-1-like isoform x4	0.812	-13.7483	0.0341722
HL.SW.v1.0.G009469	probable polyol transporter 4	0.787	-87.4363	0.0131916
HL.SW.v1.0.G009474	glucan endo- -beta-glucosidase 7-like	0.795	-16.5739	0.00728438
HL.SW.v1.0.G009496	uncharacterized LOC107416152	0.719	-27.2008	0.00071325
HL.SW.v1.0.G009584	auxin-induced protein aux28-like	0.853	-21.1246	0.000184281
HL.SW.v1.0.G009593	nadh-plastoquinone oxidoreductase subunit 2	1	-29.7604	0.000536943
HL.SW.v1.0.G009607	UDP-glycosyltransferase 71A15	0.726	-23.213	0.00263837
HL.SW.v1.0.G009629	teosinte glume architecture 1	0.713	-84.5463	0.0207375
HL.SW.v1.0.G009642	SIEVE ELEMENT OCCLUSION B	0.761	-124.117	0.0051279
HL.SW.v1.0.G009644	NDH-dependent cyclic electron flow	0.786	-68.027	0.0226552
HL.SW.v1.0.G009656	protein curvature thylakoid chloroplastic	0.785	-4.49787	0.0162093
HL.SW.v1.0.G009666	methylesterase 17	0.657	-7.25593	0.00622518
HL.SW.v1.0.G009685	non-specific lipid transfer protein precursor	0.768	-3.8166	0.0227919
HL.SW.v1.0.G009711	protein LOL1	0.866	-5.26245	0.0139912
HL.SW.v1.0.G009721	hypothetical protein L484_005213	0.879	-21.5601	0.0212695
HL.SW.v1.0.G009723	atp-dependent protease la domain-containing protein isoform 1	0.766	-102.649	0.00913126
HL.SW.v1.0.G009741	acyl- n-acyltransferases superfamily isoform 1	0.764	-118.216	0.00649877
HL.SW.v1.0.G009746	probable LRR receptor-like serine threonine-protein kinase at1g53440 isoform x1	0.676	-79.7851	0.0207845
HL.SW.v1.0.G009817	mitochondrial chaperone bcs1-b	0.704	-24.6715	5.31729e-05
HL.SW.v1.0.G009825	transcription factor PIF7	0.739	-91.3953	0.0132343
HL.SW.v1.0.G009848	glutathione s-transferase	0.739	-7.02446	0.00221169
HL.SW.v1.0.G009917	pentatricopeptide repeat-containing protein chloroplastic	0.803	-12.0067	0.0124664
HL.SW.v1.0.G009919	berberine bridge enzyme-like 8	0.735	-25.835	0.00103134
HL.SW.v1.0.G009963	vacuolar protein 8	0.837	-25.9297	0.00112961
HL.SW.v1.0.G009978	NADH-plastoquinone oxidoreductase subunit k	1	-17.1866	0.00671041
HL.SW.v1.0.G010027	D-xylose-proton symporter-like chloroplastic	0.867	-3.97849	0.043101
HL.SW.v1.0.G010058	VQ motif-containing protein 33	0.77	-25.2648	0.000326804
HL.SW.v1.0.G010097	plastid division protein PDV1	0.825	-24.1743	0.0162926
HL.SW.v1.0.G010104	arm-repeat tetratricopeptide repeat -like protein isoform 1	0.894	-6.6354	0.0304166
HL.SW.v1.0.G010107	late embryogenesis abundant hydroxyproline-rich glycoprotein family isoform 1	0.821	-17.5501	0.0203327
HL.SW.v1.0.G010110	cyclin-D3-1	0.766	-62.6558	0.0266452
HL.SW.v1.0.G010113	patatin group a-3	0.79	-24.7746	0.00152567
HL.SW.v1.0.G010118	ubiquinol oxidase mitochondrial-like	0.833	-20.6593	0.0032151
HL.SW.v1.0.G010148	uncharacterized LOC107417854	0.698	-104.653	0.0104001
HL.SW.v1.0.G010232	ATP synthase subunit b chloroplastic	0.834	-24.7167	0.00408406
HL.SW.v1.0.G010263	transcriptional adapter ADA2	0.833	-54.254	0.0402662
HL.SW.v1.0.G010279	heavy metal-associated isoprenylated plant protein 26-like	0.837	-11.4031	0.000152868
HL.SW.v1.0.G010287	uncharacterized LOC21384111	0.769	-7.41967	0.0415691
HL.SW.v1.0.G010380	receptor-like protein 51	0.786	-104.046	0.0093286
HL.SW.v1.0.G010392	WD repeat-containing protein 44	0.841	-23.424	0.000441551
HL.SW.v1.0.G010399	protein KRTCAP2 homolog	0.859	-23.8939	0.00723198
HL.SW.v1.0.G010450	haloalkane dehalogenase	0.843	-18.9132	0.00490768
HL.SW.v1.0.G010459	tubulin beta-2 chain	0.856	-14.5009	9.81033e-05
HL.SW.v1.0.G010464	3-oxo-5-alpha-steroid 4-dehydrogenase 2	0.804	-20.684	0.00408708
HL.SW.v1.0.G010484	gibberellin 3-beta-dioxygenase 1	0.798	-126.167	0.00451695
HL.SW.v1.0.G010516	protein P21-lik	0.772	-27.125	2.87945e-05
HL.SW.v1.0.G010522	probable protein phosphatase 2c 51	0.775	-30.343	0.00867873
HL.SW.v1.0.G010546	pentatricopeptide repeat-containing protein	0.783	-97.9912	0.0480109
HL.SW.v1.0.G010555	uncharacterized LOC21399349	0.777	-31.3767	1.38354e-05
HL.SW.v1.0.G010616	5 -amp-activated protein kinase subunit beta-1	0.857	-19.8045	0.00462907
HL.SW.v1.0.G010631	chlorophyll a-b binding protein chloroplastic	0.872	-13.5153	3.90901e-05
HL.SW.v1.0.G010709	protein S-acyltransferase 19	0.846	-62.9204	0.0350652
HL.SW.v1.0.G010714	MDIS1-interacting receptor like kinase 2	0.784	-28.877	0.00973513
HL.SW.v1.0.G010723	hypothetical protein L484_008558	0.787	-29.4709	0.000688387
HL.SW.v1.0.G010751	auxin-induced protein 5ng4	0.8	-27.1979	0.000187568
HL.SW.v1.0.G010791	GTPase-activating protein GYP1	0.881	-105.213	0.00785144
HL.SW.v1.0.G010836	uncharacterized LOC21407738	0.805	-8.08858	0.041311
HL.SW.v1.0.G010866	uncharacterized LOC21404048	0.737	-32.4645	6.68942e-07
HL.SW.v1.0.G010870	expansin 2	0.855	-22.7527	2.67287e-06
HL.SW.v1.0.G010878	probable receptor-like protein kinase at5g39020	0.759	-86.0694	0.016637
HL.SW.v1.0.G010885	low quality protein: kh domain-containing protein at1g09660 at1g09670-like	0.862	-117.373	0.0373775
HL.SW.v1.0.G010887	cyclic nucleotide-gated ion channel 1-like	0.749	-111.427	0.00755942
HL.SW.v1.0.G010964	thaumatin-like protein 1	0.777	-18.6248	0.0193268
HL.SW.v1.0.G011036	uncharacterized LOC21399929	0.836	-22.5155	0.00214169
HL.SW.v1.0.G011090	probable alkaline/neutral invertase B	0.841	-47.4881	0.0489585
HL.SW.v1.0.G011113	probable mitochondrial chaperone bcs1-b	0.792	-15.6526	0.0266709
HL.SW.v1.0.G011161	protein SWEETIE	0.815	-106.599	0.00908621
HL.SW.v1.0.G011194	anthranilate phosphoribosyltransferase	0.809	-106.731	0.00814774
HL.SW.v1.0.G011195	wall-associated receptor kinase 3 -like protein	0.839	-51.9667	2.9903e-08
HL.SW.v1.0.G011281	transducin family protein wd-40 repeat family isoform 1	0.869	-138.228	6.32982e-11
HL.SW.v1.0.G011299	40s ribosomal protein s19-3	0.812	-6.78151	0.00440396
HL.SW.v1.0.G011339	phospholipase a1-iidelta-like	0.754	-110.756	0.039825
HL.SW.v1.0.G011398	(3S,6E)-nerolidol synthase 1-like	0.765	-22.2693	0.00260598
HL.SW.v1.0.G011403	autophagy-related protein 16	0.856	-99.3601	0.0474543
HL.SW.v1.0.G011411	serine carboxypeptidase-like 7	0.832	-22.693	0.00755528
HL.SW.v1.0.G011436	patatin group a-3	0.751	-53.0348	0.0379193
HL.SW.v1.0.G011447	inorganic pyrophosphatase 1-like	0.796	-34.1317	0.00334618
HL.SW.v1.0.G011449	peroxidase 57-like	0.739	-17.4247	0.00289768
HL.SW.v1.0.G011450	peroxidase 57-like	0.756	-31.77	1.42323e-05
HL.SW.v1.0.G011465	50s ribosomal protein chloroplastic	0.841	-5.13162	0.0112923
HL.SW.v1.0.G011480	cycloartenol synthase	0.836	-21.8449	0.00798303
HL.SW.v1.0.G011493	triose phosphate phosphate chloroplastic isoform x1	0.828	-3.63711	0.0448411
HL.SW.v1.0.G011597	vesicle-associated protein 4-1	0.808	-5.93641	0.00667052
HL.SW.v1.0.G011607	probable GTP-binding protein	0.847	-101.073	0.0467678
HL.SW.v1.0.G011616	aquaporin pip2-1-like	0.778	-4.2983	0.0190306
HL.SW.v1.0.G011655	nuclear cap-binding protein subunit 1-like	0.854	-19.8447	0.000145463
HL.SW.v1.0.G011727	UDP-glycosyltransferase 87A1	0.74	-19.9894	0.0133985
HL.SW.v1.0.G011748	protein curvature thylakoid chloroplastic	0.854	-4.60027	0.0211624
HL.SW.v1.0.G011750	caffeic acid 3-o-methyltransferase	0.739	-19.7847	0.00422403
HL.SW.v1.0.G011759	ribosomal protein s7	1	-4.67754	0.0216829
HL.SW.v1.0.G011814	gibberellin-regulated protein 4-like	0.863	-14.5053	0.00627452
HL.SW.v1.0.G011855	calcium-binding protein CML37	0.808	-28.7531	0.00506506
HL.SW.v1.0.G011886	mannan endo-1,4-beta-mannosidase 7	0.838	-28.6328	1.2871e-06
HL.SW.v1.0.G011905	omega-3 fatty acid desaturase	0.815	-6.64691	0.00490718
HL.SW.v1.0.G011911	glucosidase 2 subunit beta isoform x1	0.778	-28.0637	0.000174115
HL.SW.v1.0.G011995	serine carboxypeptidase-like 20	0.812	-5.41947	0.0315354
HL.SW.v1.0.G012079	pentatricopeptide repeat-containing protei	0.789	-77.8352	0.0176125
HL.SW.v1.0.G012092	cytochrome p450 94a1	0.717	-5.60213	0.0185544
HL.SW.v1.0.G012097	endoglucanase 17	0.844	-37.676	2.87458e-07
HL.SW.v1.0.G012148	uncharacterized LOC21396492	0.895	-27.2653	9.09877e-05
HL.SW.v1.0.G012149	oxygen-evolving enhancer protein 2	0.834	-7.42244	0.00215088
HL.SW.v1.0.G012186	E3 ubiquitin-protein ligase SINAT2	0.853	-99.5766	0.011847
HL.SW.v1.0.G012205	geraniol 8-hydroxylase-like	0.701	-4.48806	0.0494244
HL.SW.v1.0.G012256	uncharacterized LOC107432139	0.689	-38.2283	4.83803e-06
HL.SW.v1.0.G012261	WAT1-related protein At1g70260	0.778	-36.2269	7.67625e-06
HL.SW.v1.0.G012277	polyadenylate-binding protein RBP47-like	0.82	-61.5963	0.0346886
HL.SW.v1.0.G012281	triose phosphate/phosphate translocator	0.828	-4.31287	0.032331
HL.SW.v1.0.G012294	uncharacterized LOC21389893	0.703	-108.508	0.00809715
HL.SW.v1.0.G012336	protein trichome birefringence-like 24	0.807	-12.1353	0.0480347
HL.SW.v1.0.G012401	hypothetical chloroplast rf21	0.997	-46.8222	0.0471208
HL.SW.v1.0.G012418	ubiquinol oxidase, mitochondrial	0.86	-26.0989	3.32954e-05
HL.SW.v1.0.G012454	E3 ubiquitin-protein ligase xbos34	0.784	-66.8511	0.0301621
HL.SW.v1.0.G012522	temperature-induced lipocalin	0.835	-4.72996	0.0302974
HL.SW.v1.0.G012548	ras-interacting protein RIP3	0.864	-109.544	0.0398098
HL.SW.v1.0.G012551	rhamnogalacturonate lyase family protein	0.868	-21.8356	0.000602968
HL.SW.v1.0.G012643	hypothetical protein L484_022487	0.816	-77.1118	0.0174662
HL.SW.v1.0.G012657	patellin-4	0.815	-22.2142	0.019552
HL.SW.v1.0.G012689	hyoscyamine 6-dioxygenase-like	0.771	-23.6958	5.64374e-06
HL.SW.v1.0.G012714	RNA-dependent RNA polymerase 1	0.749	-26.7381	0.00118045
HL.SW.v1.0.G012715	photosystem i subunit vii	1	-29.4871	0.004933
HL.SW.v1.0.G012717	nadh dehydrogenase subunit 4	0.999	-16.9471	0.0228288
HL.SW.v1.0.G012724	LRR receptor-like serine/threonine-protein kinase	0.85	-71.7831	0.0258856
HL.SW.v1.0.G012726	receptor-like protein kinase at1g80870	0.845	-88.6679	0.0136221
HL.SW.v1.0.G012732	NDR1/HIN1-like protein 6	0.775	-4.44924	0.041182
HL.SW.v1.0.G012765	50s ribosomal protein chloroplastic	0.859	-30.8519	0.00302221
HL.SW.v1.0.G012785	SNF1-related protein kinase regulatory subunit gamma-1	0.85	-4.66266	0.0415996
HL.SW.v1.0.G012834	probable protein phosphatase 2c 68	0.786	-68.1019	0.022372
HL.SW.v1.0.G012936	UDP-glucuronate 4-epimerase 6	0.809	-22.6942	0.00375769
HL.SW.v1.0.G012943	zinc finger ccch domain-containing protein 39	0.774	-54.3879	0.0376768
HL.SW.v1.0.G012951	vacuolar proton translocating atpase 100 kda subunit	0.884	-9.20132	0.0268651
HL.SW.v1.0.G012969	calcium-dependent protein kinase 29	0.778	-108.833	0.00780877
HL.SW.v1.0.G013066	acyl-protein thioesterase 2-like	0.873	-33.1868	1.83513e-05
HL.SW.v1.0.G013093	cysteine proteinase inhibitor-like	0.788	-27.2344	0.0112219
HL.SW.v1.0.G013099	ras-related protein rhn1-like	0.851	-119.174	0.0350847
HL.SW.v1.0.G013109	isoform 3	0.78	-20.6047	0.0253165
HL.SW.v1.0.G013130	armadillo btb protein 1	0.774	-65.6683	0.0304091
HL.SW.v1.0.G013136	tyrosine aminotransferase-like	0.75	-33.8746	8.42916e-06
HL.SW.v1.0.G013142	transcription factor HHO6	0.755	-11.8314	0.0140641
HL.SW.v1.0.G013194	probable aquaporin pip2-8	0.818	-12.9476	0.000124567
HL.SW.v1.0.G013201	vesicle-associated membrane protein 726	0.876	-24.8094	0.00024856
HL.SW.v1.0.G013241	heavy metal-associated isoprenylated plant protein 32	0.693	-5.83489	0.0452832
HL.SW.v1.0.G013306	probable inactive serine threonine-protein kinase fnkc	0.757	-52.33	0.043795
HL.SW.v1.0.G013322	L-ascorbate oxidase homolog	0.858	-21.2613	0.00379226
HL.SW.v1.0.G013342	cyclic nucleotide-gated ion channel 1-like	0.748	-19.5957	0.0144429
HL.SW.v1.0.G013414	peroxidase 3	0.76	-32.1197	0.00297167
HL.SW.v1.0.G013436	probable wrky transcription factor 4	0.856	-13.454	0.03467
HL.SW.v1.0.G013453	protein aspartic protease in guard cell 2-like	0.759	-7.7869	0.00173007
HL.SW.v1.0.G013462	photosystem I reaction center subunit chloroplastic	0.838	-3.41025	0.0430927
HL.SW.v1.0.G013463	photosystem i reaction center subunit xi	0.865	-23.2249	0.0241711
HL.SW.v1.0.G013510	protein kinase chloroplastic-like	0.831	-61.4555	0.0335355
HL.SW.v1.0.G013593	protein CELLULOSE SYNTHASE INTERACTIVE 3	0.788	-101.175	0.00978665
HL.SW.v1.0.G013595	glycerol-3-phosphate acyltransferase 1	0.791	-4.60756	0.043811
HL.SW.v1.0.G013599	F-box/kelch-repeat protein	0.716	-74.0079	3.50232e-09
HL.SW.v1.0.G013617	phosphatidylinositide phosphatase sac1	0.772	-37.4452	0.00204109
HL.SW.v1.0.G013642	12-oxophytodienoate reductase 3	0.834	-5.10153	0.0489559
HL.SW.v1.0.G013657	peroxidase 73-like	0.766	-5.0132	0.0143999
HL.SW.v1.0.G013711	nadh-plastoquinone oxidoreductase subunit i	0.992	-27.6162	0.0119172
HL.SW.v1.0.G013739	uncharacterized	0.828	-30.5775	8.73128e-07
HL.SW.v1.0.G013813	polyvinylalcohol dehydrogenase-like	0.78	-27.8349	0.000185384
HL.SW.v1.0.G013875	hypothetical protein L484_020051	0.809	-72.5627	0.0223674
HL.SW.v1.0.G013913	UDP-glycosyltransferase	0.698	-36.7503	0.00185184
HL.SW.v1.0.G013986	protein PLANT CADMIUM RESISTANCE 2	0.838	-14.9879	0.034249
HL.SW.v1.0.G013995	cytochrome p450 76a2-like	0.769	-64.2288	0.027075
HL.SW.v1.0.G014087	dynein light chain cytoplasmic-like	0.818	-12.9566	0.0401984
HL.SW.v1.0.G014112	heavy metal-associated isoprenylated plant protein 16-like	0.818	-12.4168	0.0482055
HL.SW.v1.0.G014127	heavy metal-associated isoprenylated plant protein 39-like	0.758	-6.82239	0.00231868
HL.SW.v1.0.G014144	very-long-chain 3-oxoacyl- reductase 1-like	0.857	-4.74656	0.0411517
HL.SW.v1.0.G014160	ABC transporter E family member 2	0.874	-15.0196	0.0278482
HL.SW.v1.0.G014163	xyloglucan endotransglucosylase hydrolase protein 9	0.832	-11.4119	0.000594447
HL.SW.v1.0.G014179	rna polymerase beta subunit	1	-20.3406	0.00502875
HL.SW.v1.0.G014206	myb family transcription factor EFM	0.733	-63.3326	0.0326227
HL.SW.v1.0.G014212	probable thionin-	0.782	-58.299	1.43837e-08
HL.SW.v1.0.G014223	transcription factor bHLH162	0.86	-24.9096	0.000239327
HL.SW.v1.0.G014230	haloacid dehalogenase-like hydrolase domain-containing protein sgpp	0.835	-18.7914	0.0169284
HL.SW.v1.0.G014249	probable methyltransferase pmt26	0.82	-13.9105	0.00673675
HL.SW.v1.0.G014314	protein WVD2-like 4	0.787	-12.6431	0.0499134
HL.SW.v1.0.G014323	calcium-transporting atpase plasma membrane-type	0.87	-7.2168	0.0479038
HL.SW.v1.0.G014330	gdsl esterase lipase at2g04570-like	0.787	-31.2952	1.5099e-05
HL.SW.v1.0.G014377	cst complex subunit ten1-like	0.812	-23.7628	5.42438e-05
HL.SW.v1.0.G014412	probable serine threonine-protein kinase nak	0.79	-22.2705	7.00628e-05
HL.SW.v1.0.G014461	hypothetical protein L484_013964	0.807	-79.6776	0.0171043
HL.SW.v1.0.G014464	werner syndrome-like exonuclease isoform x1	0.818	-114.069	0.0371367
HL.SW.v1.0.G014472	serine threonine-protein kinase chloroplastic	0.837	-7.31104	0.00814878
HL.SW.v1.0.G014522	c-myc-binding protein homolog	0.84	-36.2654	7.16625e-06
HL.SW.v1.0.G014554	uncharacterized LOC21385944	0.886	-25.3932	0.000555242
HL.SW.v1.0.G014594	F-box/LRR-repeat protein 10	0.844	-54.8812	0.0432199
HL.SW.v1.0.G014686	inactive serine threonine-protein kinase	0.667	-20.9055	0.0245744
HL.SW.v1.0.G014701	probable aminotransferase tat2	0.86	-19.0078	0.00405383
HL.SW.v1.0.G014720	dof zinc finger protein	0.862	-78.8809	0.0161874
HL.SW.v1.0.G014740	myb-related protein 306	0.755	-21.7787	0.000396058
HL.SW.v1.0.G014752	armadillo repeat-containing kinesin-like protein 3	0.841	-59.0392	0.0310484
HL.SW.v1.0.G014775	40s ribosomal protein s6-like	0.88	-3.70593	0.0411969
HL.SW.v1.0.G014789	amino acid permease 6-like	0.826	-16.2254	0.0233462
HL.SW.v1.0.G014797	probable glutathione s-transferase	0.779	-27.2558	0.00613565
HL.SW.v1.0.G014820	probable -trehalose-phosphate synthase	0.839	-68.7033	0.0251492
HL.SW.v1.0.G014847	importin subunit beta-1	0.864	-9.11673	0.00532641
HL.SW.v1.0.G014850	PREDICTED: uncharacterized protein LOC102610275	0.815	-50.1053	4.92978e-08
HL.SW.v1.0.G014863	protein CHAPERONE-LIKE PROTEIN OF POR1,	0.849	-7.23335	0.0444653
HL.SW.v1.0.G014899	sterol 3-beta-glucosyltransferase ugt80a2 isoform x1	0.86	-14.7571	0.00691159
HL.SW.v1.0.G014934	probable galactinol--sucrose galactosyltransferase 2	0.824	-78.5024	0.016281
HL.SW.v1.0.G014991	heat shock protein 83-like	0.867	-32.2878	6.91179e-07
HL.SW.v1.0.G015007	actin	0.907	-4.58806	0.0292041
HL.SW.v1.0.G015022	9-cis-epoxycarotenoid dioxygenase 1	0.773	-120.523	4.22885e-05
HL.SW.v1.0.G015042	chaperone protein mitochondrial	0.849	-80.2134	0.0155248
HL.SW.v1.0.G015079	probable calcium-binding protein cml36	0.79	-65.192	2.1369e-08
HL.SW.v1.0.G015145	glucomannan 4-beta-mannosyltransferase 2	0.863	-11.4531	0.000516762
HL.SW.v1.0.G015162	mannitol dehydrogenase	0.828	-95.1001	0.0126285
HL.SW.v1.0.G015168	scarecrow-like transcription factor pat1 isoform 1	0.82	-114.285	0.0091032
HL.SW.v1.0.G015212	mediator of rna polymerase ii transcription subunit 32	0.814	-24.3854	0.0159848
HL.SW.v1.0.G015221	hypothetical protein MTR_3g085020	0.846	-23.0167	0.0036362
HL.SW.v1.0.G015235	chlorophyll a-b binding protein of lhcii type 1-like	0.811	-23.8651	3.58797e-06
HL.SW.v1.0.G015284	o-acyltransferase wsd1	0.845	-5.27994	0.0242903
HL.SW.v1.0.G015311	myosin heavy chain	0.762	-123.965	0.0312023
HL.SW.v1.0.G015330	thioredoxin f- chloroplastic-like	0.777	-25.3614	6.16158e-06
HL.SW.v1.0.G015368	glycerol-3-phosphate dehydrogenase mitochondrial	0.853	-52.8236	0.0391554
HL.SW.v1.0.G015370	cysteine-rich repeat secretory protein 60	0.827	-19.1922	0.00363841
HL.SW.v1.0.G015381	60s ribosomal protein l37-3	0.895	-3.73019	0.0332667
HL.SW.v1.0.G015382	kinesin-like protein kif2c	0.842	-59.1052	0.0309949
HL.SW.v1.0.G015515	zinc finger ccch domain-containing protein 29-like	0.76	-4.8792	0.0156911
HL.SW.v1.0.G015535	membrane protein PM19L	0.812	-35.1227	1.04968e-05
HL.SW.v1.0.G015561	mannose-1-phosphate guanyltransferase alpha	0.889	-22.2254	0.000485308
HL.SW.v1.0.G015593	glucan endo- -beta- basic isoform-like	0.736	-22.0889	0.000387764
HL.SW.v1.0.G015595	probable inactive receptor kinase	0.865	-77.9123	0.0165406
HL.SW.v1.0.G015601	1-aminocyclopropane-1-carboxylate oxidase homolog 1-like	0.731	-57.9006	0.0412965
HL.SW.v1.0.G015616	protein RALF-like 34	0.832	-24.4291	0.00112849
HL.SW.v1.0.G015626	hypothetical protein L484_027580	0.81	-35.1105	8.75594e-06
HL.SW.v1.0.G015659	glycosyltransferase-like	0.839	-52.0497	0.0428748
HL.SW.v1.0.G015719	zinc finger protein zat11-like	0.669	-113.27	0.0376704
HL.SW.v1.0.G015742	protein IQ-DOMAIN 1	0.747	-5.86806	0.0400876
HL.SW.v1.0.G015811	uncharacterized LOC21389498	0.807	-28.3091	0.00495812
HL.SW.v1.0.G015848	uncharacterized LOC21404694	0.737	-30.3233	0.000470588
HL.SW.v1.0.G015850	protein cornichon homolog 1 isoform x2	0.852	-105.956	0.0415584
HL.SW.v1.0.G015989	uncharacterized LOC18769710	0.694	-24.115	0.000253754
HL.SW.v1.0.G016079	UPF0496 protein	0.775	-32.2766	6.81691e-07
HL.SW.v1.0.G016228	uncharacterized LOC107416076	0.809	-62.2918	0.0283939
HL.SW.v1.0.G016242	subtilisin-like protease	0.781	-25.4547	0.000220671
HL.SW.v1.0.G016321	ndh-dependent cyclic electron flow 1 isoform 1	0.811	-28.999	0.000130507
HL.SW.v1.0.G016323	aquaporin tip2-1	0.824	-134.363	7.42714e-11
HL.SW.v1.0.G016387	peroxidase 3	0.77	-45.1734	7.63384e-08
HL.SW.v1.0.G016389	DExH-box ATP-dependent RNA helicase DExH3	0.857	-94.9876	0.0106294
HL.SW.v1.0.G016440	zinc transporter 8-like	0.756	-15.2539	0.005187
HL.SW.v1.0.G016448	uncharacterized LOC107413121	0.756	-4.97137	0.0268058
HL.SW.v1.0.G016521	probable carboxylesterase 12	0.723	-24.0451	0.000605347
HL.SW.v1.0.G016540	nuclear pore complex protein nup58	0.823	-51.6616	0.0382557
HL.SW.v1.0.G016570	ferredoxin--NADP reductase	0.838	-4.76406	0.0116109
HL.SW.v1.0.G016590	cytokinin riboside 5 -monophosphate phosphoribohydrolase	0.91	-24.9924	0.0157195
HL.SW.v1.0.G016693	uncharacterized protein LOC104880428	0.791	-43.6952	1.52188e-07
HL.SW.v1.0.G016696	uncharacterized protein At4g08330, chloroplastic	0.786	-33.6046	2.51653e-05
HL.SW.v1.0.G016703	alpha-L-fucosidase 1-like	0.792	-7.12628	0.00914891
HL.SW.v1.0.G016762	carbonic anhydrase	0.823	-3.95947	0.032076
HL.SW.v1.0.G016774	regulatory npr5 -like protein	0.784	-91.6328	0.0146985
HL.SW.v1.0.G016875	alpha-expansin 1 family protein	0.86	-27.4466	3.81751e-05
HL.SW.v1.0.G016888	magnesium protoporphyrin ix chloroplastic-like	0.777	-4.93251	0.013434
HL.SW.v1.0.G016934	heme binding	0.843	-5.23589	0.0304759
HL.SW.v1.0.G016937	reticulon-like protein b5	0.773	-5.01636	0.0293639
HL.SW.v1.0.G016948	probable beta- -galactosyltransferase 20	0.858	-7.53141	0.0439454
HL.SW.v1.0.G016958	uncharacterized	0.766	-37.8934	4.73704e-06
HL.SW.v1.0.G016974	NFS2 activator 2 (SUFE1)	0.743	-28.773	5.73423e-05
HL.SW.v1.0.G017076	MLP-like protein 423	0.756	-32.7412	1.06218e-05
HL.SW.v1.0.G017103	putative tRNA 2'-phosphotransferase	0.789	-19.8715	0.00335447
HL.SW.v1.0.G017128	lipid transfer protein precursor	0.734	-4.04892	0.0165425
HL.SW.v1.0.G017251	ribosome production factor 1-like	0.855	-115.263	0.0354318
HL.SW.v1.0.G017274	glucose-1-phosphate adenylyltransferase small chloroplastic amyloplastic	0.88	-11.1075	0.00079569
HL.SW.v1.0.G017275	cytochrome p450	0.739	-48.0693	0.042267
HL.SW.v1.0.G017315	protein kinase pinoid 2	0.788	-20.6629	0.0224502
HL.SW.v1.0.G017356	dead-box atp-dependent rna helicase 7	0.832	-6.66934	0.0167155
HL.SW.v1.0.G017359	wd repeat-containing protein 5	0.816	-21.2633	0.00289487
HL.SW.v1.0.G017362	cucumisin family partial	0.782	-69.3184	0.0213801
HL.SW.v1.0.G017376	F-box/kelch-repeat protein	0.767	-4.38621	0.0294728
HL.SW.v1.0.G017435	fasciclin-like arabinogalactan protein 1	0.772	-42.3192	1.1187e-07
HL.SW.v1.0.G017470	glucan endo- -beta-glucosidase 12	0.79	-56.4096	2.15122e-08
HL.SW.v1.0.G017531	protein decapping 5-like	0.721	-54.4578	0.0473737
HL.SW.v1.0.G017535	4-coumarate-- ligase 2	0.756	-22.898	0.00860338
HL.SW.v1.0.G017561	abscisic acid receptor PYL1	0.844	-22.6483	0.000324604
HL.SW.v1.0.G017638	probable pectate lyase 5	0.846	-9.19433	0.000523881
HL.SW.v1.0.G017646	general transcription and DNA repair factor IIH subunit TFB1-1	0.84	-22.6919	0.000392862
HL.SW.v1.0.G017702	aquaporin pip1-1	0.838	-5.54887	0.00534723
HL.SW.v1.0.G017710	aldehyde dehydrogenase family 2 member c4	0.82	-14.6257	0.000560974
HL.SW.v1.0.G017717	alpha-expansin 5	0.812	-20.4088	0.00196075
HL.SW.v1.0.G017753	Uncharacterized protein L484_016102	0.726	-17.174	0.0179694
HL.SW.v1.0.G017816	maternal effect embryo arrest 9	0.786	-34.7104	6.65006e-07
HL.SW.v1.0.G017855	GDSL esterase/lipase	0.821	-9.84607	0.00473766
HL.SW.v1.0.G017901	probable prolyl 4-hydroxylase 9	0.873	-22.6539	0.000498137
HL.SW.v1.0.G017962	heterodimeric geranylgeranyl pyrophosphate synthase small subunit	0.808	-4.32378	0.0499869
HL.SW.v1.0.G018045	uncharacterized LOC108987946	0.68	-122.042	0.0346137
HL.SW.v1.0.G018091	metal-dependent phosphohydrolase isoform 1	0.869	-25.7022	0.00606619
HL.SW.v1.0.G018097	beta-glucuronosyltransferase GlcAT14A	0.897	-50.1154	0.0493655
HL.SW.v1.0.G018108	temperature-induced lipocalin	0.855	-30.3529	0.000481453
HL.SW.v1.0.G018116	long chain acyl- synthetase 1	0.837	-83.9132	0.0208398
HL.SW.v1.0.G018142	probable plastid-lipid-associated protein chloroplastic isoform x1	0.806	-46.7733	0.0471118
HL.SW.v1.0.G018213	EID1-like F-box protein 3	0.747	-72.0985	0.0192288
HL.SW.v1.0.G018237	transmembrane protein 56-B	0.837	-100.989	0.01628
HL.SW.v1.0.G018255	e3 ubiquitin protein ligase drip2	0.916	-25.1667	0.000230349
HL.SW.v1.0.G018267	protein PLANT CADMIUM RESISTANCE 11	0.832	-8.20555	0.0334163
HL.SW.v1.0.G018272	uncharacterized	0.716	-28.3639	2.1588e-05
HL.SW.v1.0.G018274	cationic amino acid transporter vacuolar	0.792	-29.0081	1.28683e-06
HL.SW.v1.0.G018283	GTPase ERA-like, chloroplastic	0.82	-49.3865	0.0446039
HL.SW.v1.0.G018311	transcription factor rf2b-like	0.836	-26.4788	0.00018981
HL.SW.v1.0.G018344	proline rich cell wall protein 1	0.847	-26.8779	4.93659e-07
HL.SW.v1.0.G018356	uncharacterized protein	0.733	-27.4864	0.0106543
HL.SW.v1.0.G018390	cytochrome c oxidase copper chaperone 2-like	0.823	-27.6858	0.0107448
HL.SW.v1.0.G018415	phytochrome e isoform x1	0.812	-21.6949	0.0024201
HL.SW.v1.0.G018434	low quality protein: exportin-4	0.837	-11.7138	0.0468079
HL.SW.v1.0.G018529	splicing factor u2af small subunit b-like	0.831	-17.5793	0.0209071
HL.SW.v1.0.G018620	receptor-like protein 12	0.701	-22.9365	0.00229667
HL.SW.v1.0.G018658	ring finger and transmembrane domain-containing protein 2	0.815	-82.0436	0.0159222
HL.SW.v1.0.G018707	pentatricopeptide repeat-containing protein at3g46610-like	0.79	-22.5945	0.00437898
HL.SW.v1.0.G018710	linoleate 13s-lipoxygenase 2-1	0.779	-6.94601	0.00228594
HL.SW.v1.0.G018715	uncharacterized LOC21391048	0.756	-18.8899	0.0278174
HL.SW.v1.0.G018734	CCL6 mRNA	1	-47.9958	6.55092e-08
HL.SW.v1.0.G018744	WRKY transcription factor 46	0.714	-25.7041	5.0747e-05
HL.SW.v1.0.G018745	galactomannan galactosyltransferase 1	0.761	-25.4048	0.00129549
HL.SW.v1.0.G018766	cytochrome p450 cyp736a12-like	0.77	-22.6394	0.00212838
HL.SW.v1.0.G018816	50s ribosomal protein chloroplastic	0.849	-3.99934	0.0263072
HL.SW.v1.0.G018848	dnaJ homolog subfamily B member 1	0.804	-28.8277	0.000159736
HL.SW.v1.0.G018865	probable galacturonosyltransferase 9	0.87	-17.9402	0.0167919
HL.SW.v1.0.G018902	small subunit of ribulose-1,5-bisphosphate carboxylase/oxygenase	0.806	-3.72811	0.0227802
HL.SW.v1.0.G018903	PLASMODESMATA CALLOSE-BINDING PROTEIN 3	0.812	-28.7184	5.18662e-05
HL.SW.v1.0.G018937	chlorophyll a-b binding protein cp26	0.856	-10.8521	0.000115903
HL.SW.v1.0.G019000	dnaJ homolog subfamily B member 3	0.754	-21.3291	0.00288345
HL.SW.v1.0.G019025	uncharacterized LOC112004070	0.7	-19.5504	0.0049264
HL.SW.v1.0.G019109	uncharacterized LOC21387315	0.776	-21.7857	0.00417096
HL.SW.v1.0.G019135	signal recognition particle 43 kda chloroplastic	0.78	-21.0304	0.0130365
HL.SW.v1.0.G019204	uncharacterized LOC21389482	0.767	-57.5616	0.0334583
HL.SW.v1.0.G019230	vacuolar protein 8	0.784	-96.642	0.011887
HL.SW.v1.0.G019358	E3 ubiquitin-protein ligase WAV3-like	0.775	-3.63701	0.0447415
HL.SW.v1.0.G019365	uncharacterized LOC21404923	0.819	-8.88052	0.0275435
HL.SW.v1.0.G019367	cell division control protein 2 homolog	0.884	-33.5667	8.97211e-06
HL.SW.v1.0.G019380	probable inactive receptor kinase at2g26730	0.792	-10.3501	0.00173384
HL.SW.v1.0.G019442	pollen-specific protein c13-like	0.697	-3.61873	0.035052
HL.SW.v1.0.G019445	mitochondrial import inner membrane translocase subunit tim9	0.865	-25.3281	0.00655713
HL.SW.v1.0.G019470	obg-like atpase 1	0.882	-70.5143	0.0277636
HL.SW.v1.0.G019487	protein WALLS ARE THIN 1-like	0.835	-23.268	0.0102119
HL.SW.v1.0.G019499	DNA-binding protein RHL1	0.814	-85.6306	0.0170474
HL.SW.v1.0.G019552	hevein-like protein	0.696	-56.0819	4.50623e-07
HL.SW.v1.0.G019597	peptidyl-prolyl cis-trans isomerase CYP57	0.882	-20.0136	0.00472949
HL.SW.v1.0.G019705	suppressor of Mek1	0.77	-5.29053	0.00965452
HL.SW.v1.0.G019719	pyrophosphate-energized vacuolar membrane proton pump 1-like	0.847	-4.48104	0.0447531
HL.SW.v1.0.G019741	protein SIEVE ELEMENT OCCLUSION B	0.732	-14.2952	6.01144e-05
HL.SW.v1.0.G019755	phosphoglycerate kinase	0.845	-5.30006	0.0079399
HL.SW.v1.0.G019806	VAN3-binding protein	0.752	-80.2201	0.0166968
HL.SW.v1.0.G019825	carrot ep3-3 chitinase	0.738	-21.0544	3.82111e-05
HL.SW.v1.0.G019828	phototropin-1 isoform x2	0.881	-12.209	0.0445492
HL.SW.v1.0.G019847	peptidyl-prolyl cis-trans isomerase fkbp16- chloroplastic	0.845	-98.7581	0.0100359
HL.SW.v1.0.G019957	dead-box atp-dependent rna helicase 57	0.814	-57.6407	0.0315681
HL.SW.v1.0.G019967	cytochrome p450 94a2-like	0.693	-108.798	0.00807924
HL.SW.v1.0.G020002	germin-like protein	0.773	-5.46842	0.00670958
HL.SW.v1.0.G020056	aquaporin tip2-1	0.823	-105.848	2.95895e-10
HL.SW.v1.0.G020168	serine threonine-protein kinase aurora-1	0.896	-25.1376	0.000251383
HL.SW.v1.0.G020178	uncharacterized aarf domain-containing protein kinase chloroplastic-like	0.897	-4.27381	0.0321248
HL.SW.v1.0.G020191	beta-galactosidase 3-like	0.844	-72.3016	0.0207021
HL.SW.v1.0.G020223	cytochrome c oxidase assembly factor 5	0.889	-20.0504	0.000211569
HL.SW.v1.0.G020243	heat shock cognate protein 80	0.879	-3.27851	0.041197
HL.SW.v1.0.G020261	chlorophyll a-b binding protein chloroplastic-like	0.753	-64.7113	0.0289624
HL.SW.v1.0.G020312	trehalose-6-phosphate phosphatase family protein	0.842	-47.5449	0.0459818
HL.SW.v1.0.G020382	uncharacterized abhydrolase domain-containing protein ddb_g0269086-like	0.779	-20.0217	0.00647702
HL.SW.v1.0.G020401	kinesin-like protein kca2	0.871	-22.6835	0.000335495
HL.SW.v1.0.G020465	vicianin hydrolase-like	0.748	-4.918	0.0100195
HL.SW.v1.0.G020477	BTB/POZ domain-containing protein	0.841	-54.9723	0.0345925
HL.SW.v1.0.G020488	uncharacterized LOC21396204	0.709	-20.8196	0.00311337
HL.SW.v1.0.G020498	endotransglucosylase/hydrolase 2-like	0.811	-57.5208	5.89813e-08
HL.SW.v1.0.G020569	NPR3 mRNA	0.722	-89.0821	0.0135311
HL.SW.v1.0.G020593	photosystem I reaction center subunit psaK	0.856	-8.91058	0.000403202
HL.SW.v1.0.G020595	mitochondrial phosphate carrier protein mitochondrial-like	0.815	-112.597	0.0444689
HL.SW.v1.0.G020617	E3 ubiquitin-protein ligase RMA1H1	0.806	-98.2591	0.0497011
HL.SW.v1.0.G020624	FRIGIDA-like protein 1	0.712	-8.05886	0.0113612
HL.SW.v1.0.G020640	uncharacterized LOC21403825	0.839	-107.014	0.00928324
HL.SW.v1.0.G020750	stellacyanin	0.826	-97.0027	0.0493901
HL.SW.v1.0.G020777	CSC1-like protein ERD4	0.817	-19.3623	0.00369843
HL.SW.v1.0.G020780	START domain-containing protein 10	0.834	-93.8418	0.0115075
HL.SW.v1.0.G020808	PLAT domain-containing protein 1	0.772	-18.3941	7.85186e-05
HL.SW.v1.0.G020854	ref srpp-like protein at1g67360	0.748	-3.44327	0.0351541
HL.SW.v1.0.G020865	protein BOBBER 1	0.742	-20.1072	0.000114785
HL.SW.v1.0.G020960	28 kda ribonucleoprotein	0.785	-25.5667	0.00180519
HL.SW.v1.0.G020990	auxin-induced protein 15a	0.836	-24.1624	0.00112149
HL.SW.v1.0.G020994	chlorophyll a-b binding protein chloroplastic	0.901	-11.6907	7.30308e-05
HL.SW.v1.0.G021014	rhodanese-like domain-containing protein 14	0.842	-12.251	0.0432184
HL.SW.v1.0.G021062	cellulose synthase a catalytic subunit 2	0.881	-4.61397	0.0479875
HL.SW.v1.0.G021072	probable serine threonine-protein kinase at1g54610	0.851	-25.7741	0.000199329
HL.SW.v1.0.G021183	pyruvate decarboxylase 1	0.836	-92.0551	0.0127426
HL.SW.v1.0.G021229	probable acyl-activating enzyme peroxisomal	0.89	-111.868	0.00676816
HL.SW.v1.0.G021249	long chain base biosynthesis protein 2a	0.816	-31.4235	4.52609e-06
HL.SW.v1.0.G021259	kda class i heat shock	0.77	-86.3515	0.015385
HL.SW.v1.0.G021292	high mobility group b protein 7	0.768	-109.125	0.0105362
HL.SW.v1.0.G021296	chlorophyll a-b binding protein of lhcii type 1-like	0.846	-25.4073	0.0168748
HL.SW.v1.0.G021340	aquaporin TIP4-1	0.822	-27.1768	0.00119412
HL.SW.v1.0.G021375	thaumatin-like protein 1b	0.718	-43.7431	9.01143e-08
HL.SW.v1.0.G021376	chloroplastic lipocalin	0.873	-19.7211	0.00373053
HL.SW.v1.0.G021377	protein LHCP TRANSLOCATION DEFECT	0.824	-6.92832	0.0049662
HL.SW.v1.0.G021405	villin-like 1	0.813	-23.7563	0.00191666
HL.SW.v1.0.G021428	HMG-Y-related protein A-like	0.763	-78.5967	0.017812
HL.SW.v1.0.G021435	uncharacterized protein At4g14100	0.781	-3.90265	0.0308336
HL.SW.v1.0.G021455	50S ribosomal protein L19-2	0.85	-4.51296	0.0241624
HL.SW.v1.0.G021472	nad -binding rossmann-fold superfamily protein	0.838	-6.71321	0.00932398
HL.SW.v1.0.G021523	mannitol dehydrogenase	0.8	-97.8502	0.0471184
HL.SW.v1.0.G021529	cysteine proteinase cot44-like	0.752	-14.2818	0.0324817
HL.SW.v1.0.G021564	reticuline oxidase-like protein	0.719	-22.7844	7.81411e-05
HL.SW.v1.0.G021595	30s ribosomal protein chloroplastic	0.838	-42.6218	1.66026e-11
HL.SW.v1.0.G021598	photosystem i reaction center subunit vi- chloroplastic-like	0.911	-7.41396	0.00242119
HL.SW.v1.0.G021652	30s ribosomal protein s6 alpha	0.789	-6.86033	0.00523104
HL.SW.v1.0.G021706	copper transport protein cch	0.8	-30.7816	0.00814847
HL.SW.v1.0.G021758	NDR1/HIN1-like protein 26	0.834	-21.316	0.00279398
HL.SW.v1.0.G021841	ribosomal RNA small subunit methyltransferase E	0.831	-47.3292	0.0498329
HL.SW.v1.0.G021849	uncharacterized LOC21388071	0.77	-22.072	0.00038766
HL.SW.v1.0.G021872	cysteine-rich and transmembrane domain-containing protein A	0.83	-4.44272	0.0339739
HL.SW.v1.0.G021922	hypothetical protein L484_006280	0.744	-111.583	0.00822135
HL.SW.v1.0.G021931	receptor-like protein 12	0.684	-107.99	0.0466232
HL.SW.v1.0.G021951	beta-glucosidase 44-like	0.822	-28.1775	0.000822088
HL.SW.v1.0.G021952	beta-glucosidase 44-like	0.848	-24.0465	4.46776e-06
HL.SW.v1.0.G021962	wall-associated receptor kinase-like 22	0.735	-77.643	0.0205223
HL.SW.v1.0.G021965	alpha-expansin 1 family protein	0.837	-25.917	0.00101963
HL.SW.v1.0.G021977	protein notum homolog	0.826	-7.67981	0.00125227
HL.SW.v1.0.G021985	AAA-ATPase At3g50940-like	0.745	-96.495	0.0156642
HL.SW.v1.0.G021992	patatin-like protein 1	0.712	-75.2167	0.0193241
HL.SW.v1.0.G022024	bidirectional sugar transporter sweet17-like	0.809	-22.6232	0.000424137
HL.SW.v1.0.G022038	rna polymerase alpha subunit	0.977	-6.68589	0.00239628
HL.SW.v1.0.G022041	cytochrome b6 f complex subunit iv	0.996	-8.84692	0.000914039
HL.SW.v1.0.G022048	methyltransferase nsun5-like isoform x2	0.781	-15.9166	0.0230331
HL.SW.v1.0.G022050	17.3 kDa class II heat shock protein-like	0.836	-27.9189	1.7541e-06
HL.SW.v1.0.G022088	uncharacterized LOC112166298	0.666	-29.7794	0.000434584
HL.SW.v1.0.G022092	protein upstream of flc-like isoform x1	0.834	-75.0921	0.0186309
HL.SW.v1.0.G022119	udp-glucose flavonoid 3-o-glucosyltransferase 6	0.72	-26.8429	0.00583762
HL.SW.v1.0.G022123	uncharacterized LOC112094174	0.805	-66.0434	0.0242379
HL.SW.v1.0.G022172	protein WVD2-like 1	0.791	-20.9011	0.0111467
HL.SW.v1.0.G022194	tonoplast dicarboxylate transporter-like	0.798	-4.98436	0.025698
HL.SW.v1.0.G022228	interactor of constitutive active ROPs 2	0.775	-25.3751	0.000208186
HL.SW.v1.0.G022236	tropinone reductase homolog at1g07440-like	0.793	-101.092	0.0113439
HL.SW.v1.0.G022265	protein ANTHESIS POMOTING FACTOR 1	0.891	-34.23	8.49039e-06
HL.SW.v1.0.G022269	BAG family molecular chaperone regulator	0.73	-51.1841	0.0474858
HL.SW.v1.0.G022275	short-chain dehydrogenase tic chloroplastic-like isoform x2	0.792	-18.2523	0.0294467
HL.SW.v1.0.G022297	cytochrome p450 71a22-like	0.726	-117.732	0.00616798
HL.SW.v1.0.G022300	AP-4 complex subunit sigma	0.894	-109.843	0.00914012
HL.SW.v1.0.G022307	transcription factor DIVARICATA	0.763	-61.6929	0.0272606
HL.SW.v1.0.G022321	glucose-6-phosphate phosphate translocator chloroplastic	0.811	-63.92	0.0271898
HL.SW.v1.0.G022348	probable ubiquitin-conjugating enzyme E2 C	0.866	-30.1803	0.0104253
HL.SW.v1.0.G022354	protein MIZU-KUSSEI 1	0.789	-91.7117	0.0112273
HL.SW.v1.0.G022380	xanthohumol 4'-O-methyltransferase	0.681	-26.0126	3.23211e-05
HL.SW.v1.0.G022385	mannose-1-phosphate guanylyltransferase 1	0.894	-8.39335	0.00148366
HL.SW.v1.0.G022406	protein UPSTREAM OF FLC	0.78	-18.6853	0.00500666
HL.SW.v1.0.G022516	transcription factor MYB14	0.856	-99.0184	0.0106298
HL.SW.v1.0.G022545	pathogenesis-related genes transcriptional activator PTI5	0.816	-60.7473	1.78226e-08
HL.SW.v1.0.G022584	L-type lectin-domain containing receptor kinase IV.1	0.704	-19.9435	0.0243909
HL.SW.v1.0.G022606	pentatricopeptide repeat-containing protein	0.847	-22.0323	0.00257381
HL.SW.v1.0.G022685	uncharacterized LOC21399580	0.818	-55.8899	0.0319067
HL.SW.v1.0.G022700	gamma-interferon-inducible lysosomal thiol reductase	0.788	-24.6697	3.91351e-06
HL.SW.v1.0.G022701	anthocyanin synthas	0.817	-27.1586	7.48164e-05
HL.SW.v1.0.G022752	inositol 2-dehydrogenase	0.838	-49.1391	0.04818
HL.SW.v1.0.G022753	uncharacterized LOC21406836	0.884	-26.1597	0.00618238
HL.SW.v1.0.G022760	pathogenesis-related protein PR-4	0.757	-99.6404	0.0456158
HL.SW.v1.0.G022761	ATP synthase subunit b', chloroplastic	0.837	-4.42205	0.0151423
HL.SW.v1.0.G022793	pentatricopeptide repeat-containing protein At2g20710	0.755	-120.779	0.0059067
HL.SW.v1.0.G022794	cyclin-dependent kinase inhibitor 7	0.74	-23.7423	0.00166037
HL.SW.v1.0.G022805	transcription factor bHLH67	0.734	-22.6874	0.000497131
HL.SW.v1.0.G022824	small auxin up regulated protein (SAUR03)	0.836	-18.6661	0.0282386
HL.SW.v1.0.G022915	serine threonine-protein kinase	0.791	-22.8772	0.000490263
HL.SW.v1.0.G022939	3-ketoacyl-CoA synthase 11	0.806	-36.14	3.19391e-07
HL.SW.v1.0.G023002	ethylene-responsive transcription factor TINY	0.707	-18.9784	0.029709
HL.SW.v1.0.G023015	oxygen-evolving enhancer protein chloroplastic-like	0.827	-5.08513	0.00613777
HL.SW.v1.0.G023035	leucine-rich repeat receptor-like protein	0.996	-67.2331	5.40742e-09
HL.SW.v1.0.G023039	mitogen-activated protein kinase-mmk2-like protein	0.848	-26.1196	0.00032313
HL.SW.v1.0.G023047	zinc finger protein 4	0.732	-114.084	0.0383864
HL.SW.v1.0.G023063	mannosylglycoprotein endo-beta-mannosidase	0.816	-80.2968	0.0220933
HL.SW.v1.0.G023128	uncharacterized LOC21395091	0.85	-61.9441	0.0311996
HL.SW.v1.0.G023139	photosystem II 5 kDa protein, chloroplastic	0.805	-5.86523	0.00374352
HL.SW.v1.0.G023154	transcription factor bHLH13	0.815	-76.9285	0.020335
HL.SW.v1.0.G023209	splicing factor 3b subunit 3	0.89	-49.9323	0.0437216
HL.SW.v1.0.G023264	COP1-interacting protein 7	0.746	-5.92278	0.0138872
HL.SW.v1.0.G023280	stress-induced-phosphoprotein 1	0.835	-61.0128	0.0352528
HL.SW.v1.0.G023286	ras-related protein raba1f-like	0.869	-19.0061	0.00656813
HL.SW.v1.0.G023310	casparian strip membrane protein poptrdraft_763057-like	0.785	-110.81	0.00704325
HL.SW.v1.0.G023338	aspartic proteinase nepenthesin-1	0.783	-27.4199	0.000196437
HL.SW.v1.0.G023383	nadh dehydrogenase subunit partial	1	-7.23776	0.0464311
HL.SW.v1.0.G023395	auxin-responsive protein iaa27-like	0.774	-13.3158	0.0426989
HL.SW.v1.0.G023435	calcium-dependent lipid-binding ( domain) plant phosphoribosyltransferase family protein isoform 1	0.837	-72.6584	0.0244716
HL.SW.v1.0.G023494	malectin receptor-like protein kinase family	0.733	-112.82	0.00690351
HL.SW.v1.0.G023503	hyoscyamine 6-dioxygenase	0.805	-23.5802	0.0165606
HL.SW.v1.0.G023575	lactoylglutathione lyase-like	0.785	-36.7446	6.16823e-06
HL.SW.v1.0.G023607	delta-1-pyrroline-5-carboxylate synthase-like isoform x1	0.814	-88.8381	0.0166482
HL.SW.v1.0.G023611	uncharacterized LOC21394061	0.831	-23.0739	0.00272498
HL.SW.v1.0.G023652	cytochrome p450 94a1-like	0.659	-13.5835	0.0355318
HL.SW.v1.0.G023683	ferredoxin- chloroplast	0.765	-6.49352	0.00539822
HL.SW.v1.0.G023835	lysosomal alpha-mannosidase-like isoform x2	0.814	-89.6874	0.0124974
HL.SW.v1.0.G023858	pectinesterase family protein	0.771	-29.6057	0.000486561
HL.SW.v1.0.G023859	ESCRT-related protein CHMP1B	0.865	-25.8324	0.00608559
HL.SW.v1.0.G023864	60s ribosomal protein l28-2	0.85	-116.69	0.00626786
HL.SW.v1.0.G023890	probable lipid-a-disaccharide mitochondrial isoform x3	0.815	-50.1942	0.044479
HL.SW.v1.0.G023933	3-oxo-5-alpha-steroid 4-dehydrogenase	0.965	-121.047	0.0346707
HL.SW.v1.0.G023968	probable polygalacturonase	0.699	-5.82554	0.0137385
HL.SW.v1.0.G023982	UDP-sugar pyrophosphorylase	0.848	-125.793	0.00681041
HL.SW.v1.0.G024003	rho gtpase-activating protein gaca	0.747	-14.1773	0.0346646
HL.SW.v1.0.G024021	endoglucanase 11	0.812	-21.3145	0.00260174
HL.SW.v1.0.G024102	ganglioside-induced differentiation-associated-protein 2	0.83	-3.85592	0.0280469
HL.SW.v1.0.G024136	H/ACA ribonucleoprotein complex subunit 2-like protein	0.859	-28.4185	0.000660129
HL.SW.v1.0.G024139	uncharacterized LOC21389320	0.707	-54.2591	0.0405017
HL.SW.v1.0.G024171	translation initiation factor IF-2	0.781	-19.6299	0.00352948
HL.SW.v1.0.G024223	dynamin-related protein 4c	0.755	-33.3224	1.65746e-05
HL.SW.v1.0.G024224	replication protein a 14 kda subunit b	0.833	-19.4975	0.00377495
HL.SW.v1.0.G024244	GMP synthase [glutamine-hydrolyzing]	0.818	-64.0531	0.028173
HL.SW.v1.0.G024253	carotenoid (9 )-cleavage dioxygenase 1	0.87	-11.0316	0.00105681
HL.SW.v1.0.G024257	classical arabinogalactan protein 26-like	0.739	-36.753	7.40736e-06
HL.SW.v1.0.G024295	histone-lysine n-methyltransferase atx1	0.745	-19.6471	0.00343408
HL.SW.v1.0.G024296	protodermal factor 1	0.771	-26.2589	2.80681e-06
HL.SW.v1.0.G024329	cytochrome family subfamily polypeptide 6	0.781	-20.6501	0.000143883
HL.SW.v1.0.G024372	heavy-metal-associated domain-containing protein	0.675	-5.28361	0.0177426
HL.SW.v1.0.G024381	BAHD acyltransferase DCR	0.814	-34.2816	6.48073e-07
HL.SW.v1.0.G024400	mannitol dehydrogenase	0.85	-25.1912	0.00123986
HL.SW.v1.0.G024425	glyceraldehyde-3-phosphate dehydrogenase a	0.853	-8.30747	0.0444262
HL.SW.v1.0.G024485	geranylgeranyl diphosphate chloroplastic	0.837	-7.67128	0.0016236
HL.SW.v1.0.G024516	phosphoribosylaminoimidazole-succinocarboxamide chloroplastic	0.857	-50.8331	0.0474678
HL.SW.v1.0.G024542	rop interactive partner 5 isoform 2	0.774	-64.0679	0.0345203
HL.SW.v1.0.G024598	salicylate o-methyltransferase	0.812	-20.3393	0.00306681
HL.SW.v1.0.G024741	wrky transcription factor 70	0.732	-113.404	0.0077234
HL.SW.v1.0.G024745	patatin-like protein 6	0.808	-50.9729	0.039515
HL.SW.v1.0.G024760	uncharacterized LOC21409634	0.759	-5.85936	0.00789446
HL.SW.v1.0.G024773	shikimate O-hydroxycinnamoyltransferase-like	0.694	-24.319	0.00138657
HL.SW.v1.0.G024782	serine/threonine-protein kinase D6PKL2	0.774	-7.65954	0.0462638
HL.SW.v1.0.G024933	caffeic acid 3-o-methyltransferase	0.813	-4.47876	0.0429221
HL.SW.v1.0.G024936	hypothetical protein L484_013349	0.781	-11.0819	0.0197729
HL.SW.v1.0.G024984	g-type lectin s-receptor-like serine threonine-protein kinase rlk1	0.772	-26.1095	0.00192082
HL.SW.v1.0.G025023	transcription factor PIF3	0.777	-72.4974	0.0193245
HL.SW.v1.0.G025027	3-hydroxy-3-methylglutaryl-coenzyme a reductase 1	0.904	-5.95254	0.00642696
HL.SW.v1.0.G025028	dna binding	0.841	-63.4726	0.0310087
HL.SW.v1.0.G025073	auxin efflux carrier component 8	0.767	-54.7393	0.0378358
HL.SW.v1.0.G025074	morn repeat-containing protein isoform 2	0.758	-25.7203	0.0129992
HL.SW.v1.0.G025088	probable auxin efflux carrier component 6	0.729	-19.6184	0.00333754
HL.SW.v1.0.G025114	peroxidase 42	0.856	-3.77231	0.022137
HL.SW.v1.0.G025116	histone h4	0.883	-30.0889	4.55863e-06
HL.SW.v1.0.G025131	chlorophyll a-b binding chloroplastic	0.845	-10.7227	0.000127859
HL.SW.v1.0.G025138	uncharacterized LOC21388894	0.833	-26.8524	5.17423e-05
HL.SW.v1.0.G025154	photosynthetic ndh subunit of subcomplex b chloroplastic isoform x1	0.916	-25.498	0.00189425
HL.SW.v1.0.G025163	uncharacterized LOC112093165	0.815	-123.734	0.0309423
HL.SW.v1.0.G025165	glutamate 5-kinase	0.848	-3.99187	0.0281238
HL.SW.v1.0.G025180	lycopene beta cyclase, chloroplastic/chromoplastic	0.864	-18.323	0.0310976
HL.SW.v1.0.G025193	fatty acid desaturase 3	0.797	-89.7391	0.0133234
HL.SW.v1.0.G025214	hypothetical protein L484_020911	0.788	-26.7506	0.00110644
HL.SW.v1.0.G025215	AP2/ERF and B3 domain-containing transcription factor RAV1	0.747	-8.84238	0.00176284
HL.SW.v1.0.G025232	NDH subunit of subcomplex B 2, chloroplasti	0.736	-37.4695	4.98094e-06
HL.SW.v1.0.G025244	uncharacterized LOC21400664	0.725	-4.22052	0.0269671
HL.SW.v1.0.G025295	hsp70-hsp90 organizing protein 3-like	0.823	-3.98357	0.0373625
HL.SW.v1.0.G025327	2Fe-2S ferredoxin-like	0.825	-102.138	0.0451428
HL.SW.v1.0.G025350	vitellogenin-2	0.862	-97.8182	0.0104634
HL.SW.v1.0.G025353	heavy metal transport detoxification protein	0.809	-26.8358	2.99469e-05
HL.SW.v1.0.G025366	transcription factor bHLH47	0.711	-107.958	0.0404107
HL.SW.v1.0.G025378	psbp domain-containing protein chloroplastic isoform x1	0.868	-14.8746	0.00506084
HL.SW.v1.0.G025399	probable transmembrane ascorbate ferrireductase 3	0.733	-107.479	0.0399141
HL.SW.v1.0.G025407	coatomer subunit delta	0.887	-32.9789	9.69557e-06
HL.SW.v1.0.G025466	uncharacterized membrane protein at1g16860-like	0.873	-23.2671	0.000354332
HL.SW.v1.0.G025471	ylmG homolog protein 1-2, chloroplastic-lik	0.845	-18.2295	0.0293709
HL.SW.v1.0.G025486	centromere protein v	0.828	-25.2702	0.0143476
HL.SW.v1.0.G025506	calcium-dependent protein	0.857	-73.6864	0.0210284
HL.SW.v1.0.G025519	hypothetical protein glysoja_029018	0.846	-29.1069	0.000807296
HL.SW.v1.0.G025540	hypothetical protein L484_002681	0.795	-107.958	0.0403964
HL.SW.v1.0.G025573	uncharacterized membrane protein	0.866	-74.1674	0.0211958
HL.SW.v1.0.G025602	40s ribosomal protein s27	0.799	-3.28537	0.0447348
HL.SW.v1.0.G025694	protein Iojap, chloroplastic	0.797	-30.8297	0.000455995
HL.SW.v1.0.G025695	protein chloroplastic	0.757	-34.917	1.69415e-05
HL.SW.v1.0.G025766	uncharacterized LOC21406219	0.758	-117.439	0.00581593
HL.SW.v1.0.G025776	anthocyanidin 3-O-glucosyltransferase 2-like	0.671	-14.0524	0.0332118
HL.SW.v1.0.G025795	dihydroorotate dehydrogenase mitochondrial-like	0.821	-64.6069	0.0250104
HL.SW.v1.0.G025866	hydroxyacylglutathione hydrolase 2	0.881	-22.0868	0.00281432
HL.SW.v1.0.G025879	E3 ubiquitin-protein ligase AIRP2-like	0.813	-55.0101	0.0426132
HL.SW.v1.0.G025940	mannose-6-phosphate isomerase 1-like	0.782	-26.654	0.00104984
HL.SW.v1.0.G025949	60s acidic ribosomal protein p2b-like	0.783	-31.8383	2.83807e-05
HL.SW.v1.0.G025974	IRK-interacting protein	0.808	-20.3219	0.01295
HL.SW.v1.0.G026038	expansin-like b1	0.8	-72.2051	0.0243513
HL.SW.v1.0.G026063	serine threonine-protein kinase pbs1-like	0.862	-75.067	0.0244806
HL.SW.v1.0.G026078	abscisic acid 8 -hydroxylase 1-like	0.791	-36.5384	6.758e-06
HL.SW.v1.0.G026089	F-box protein At5g50450	0.757	-78.1141	0.0190524
HL.SW.v1.0.G026137	lipid-binding protein At4g00165	0.82	-49.6663	7.96232e-12
HL.SW.v1.0.G026140	probable e3 ubiquitin-protein ligase rha2b	0.814	-26.97	0.000951276
HL.SW.v1.0.G026144	uncharacterized membrane protein	0.886	-15.1722	0.0301929
HL.SW.v1.0.G026172	O-fucosyltransferase 34	0.867	-13.873	0.000898079
HL.SW.v1.0.G026186	magnesium-chelatase subunit ChlI, chloroplastic	0.865	-12.2088	0.000366301
HL.SW.v1.0.G026207	trna-processing ribonuclease bn	0.809	-62.8555	0.029232
HL.SW.v1.0.G026287	isoprenylcysteine alpha-carbonyl methylesterase icmel1	0.861	-120.426	0.00528755
HL.SW.v1.0.G026307	uncharacterized LOC21409676	0.77	-82.5909	0.016033
HL.SW.v1.0.G026321	glucose-1-phosphate adenylyltransferase large subunit chloroplastic	0.886	-21.1883	0.00280355
HL.SW.v1.0.G026435	NAD-dependent malic enzyme 2	0.904	-4.92867	0.037486
HL.SW.v1.0.G026449	chaperone protein dnaJ 11	0.783	-21.4148	0.00233621
HL.SW.v1.0.G026450	phosphoethanolamine n-methyltransferase 1	0.842	-62.721	0.0285562
HL.SW.v1.0.G026478	probable polygalacturonase	0.798	-7.70013	0.00405378
HL.SW.v1.0.G026562	protein YLS3	0.714	-24.1304	0.00136277
HL.SW.v1.0.G026573	50s ribosomal protein chloroplastic	0.856	-90.6282	0.014307
HL.SW.v1.0.G026592	phosphotyrosine protein phosphatases superfamily protein	0.829	-113.142	0.0381452
HL.SW.v1.0.G026608	beta-glucosidase BoGH3B-like	0.827	-14.3939	0.0300057
HL.SW.v1.0.G026610	T-complex protein 1 subunit theta	0.88	-29.2926	0.000912724
HL.SW.v1.0.G026621	ER membrane protein complex subunit 6-like	0.843	-28.2751	0.00228328
HL.SW.v1.0.G026622	protein REDUCED WALL ACETYLATION 2	0.839	-7.09283	0.0462261
HL.SW.v1.0.G026719	glyoxylate succinic semialdehyde reductase chloroplastic	0.838	-22.8061	0.00219012
HL.SW.v1.0.G026726	tmv resistance protein n-like	0.837	-51.1791	0.0426041
HL.SW.v1.0.G026770	uncharacterized LOC107413845	0.864	-21.811	0.00379151
HL.SW.v1.0.G026778	tmv resistance protein n-like isoform x1	0.668	-86.8113	0.0132604
HL.SW.v1.0.G026790	ribulose bisphosphate carboxylase oxygenase chloroplastic isoform x1	0.84	-4.90999	0.00801887
HL.SW.v1.0.G026803	hypothetical protein POPTR_0006s08800g	0.824	-7.95362	0.0461776
HL.SW.v1.0.G026806	NADH-plastoquinone oxidoreductase subunit k	1	-7.41182	0.00467841
HL.SW.v1.0.G026807	ribulose- -bisphosphate carboxylase oxygenase large subunit	0.991	-4.67342	0.0219178
HL.SW.v1.0.G026808	NADH-plastoquinone oxidoreductase subunit 3	0.939	-28.004	4.21991e-05
HL.SW.v1.0.G026819	uncharacterized LOC21387997	0.771	-52.1149	0.0489771
HL.SW.v1.0.G026832	mitochondrial transcription termination factor family protein	0.853	-70.1283	4.20439e-09
HL.SW.v1.0.G026875	LRR receptor-like serine/threonine-protein kinase	0.8	-95.5715	0.0130904
HL.SW.v1.0.G026947	protein PMR5	0.839	-22.946	0.000323247
HL.SW.v1.0.G026952	photosystem i reaction center subunit chloroplastic	0.869	-4.47558	0.0160125
HL.SW.v1.0.G026969	cinnamoyl-CoA reductase 2	0.795	-9.85188	0.0197195
HL.SW.v1.0.G026970	probable tyrosine--trna mitochondrial	0.764	-16.8579	0.0205625
HL.SW.v1.0.G026981	phytochrome A-associated F-box protein	0.791	-122.709	0.0065772
HL.SW.v1.0.G026984	pentatricopeptide repeat-containing protein	0.827	-28.563	3.14292e-05
HL.SW.v1.0.G027029	classical arabinogalactan protein 1	0.672	-42.0606	4.11327e-07
HL.SW.v1.0.G027043	retinoblastoma-related protein	0.82	-72.4243	0.0214467
HL.SW.v1.0.G027053	40s ribosomal protein s5	0.86	-20.7832	0.015061
HL.SW.v1.0.G027113	uncharacterized LOC21406909	0.821	-99.6171	0.0468028
HL.SW.v1.0.G027132	mannose glucose-specific lectin-like isoform x2	0.73	-24.1057	0.00162727
HL.SW.v1.0.G027154	probable glutathione s-transferase	0.712	-27.7793	0.0110574
HL.SW.v1.0.G027182	heavy metal transport detoxification superfamily protein	0.832	-20.1015	0.00454637
HL.SW.v1.0.G027204	gdsl esterase lipase	0.755	-11.0772	0.000631017
HL.SW.v1.0.G027230	probable xyloglucan endotransglucosylase/hydrolase protein 32	0.842	-124.365	0.006796
HL.SW.v1.0.G027248	hypothetical protein L484_021704	0.838	-24.5102	0.00130678
HL.SW.v1.0.G027293	actin-7	0.918	-3.4915	0.0332949
HL.SW.v1.0.G027298	uncharacterized LOC21410333	0.839	-10.3495	0.0222498
HL.SW.v1.0.G027335	receptor protein kinase-like protein ZAR1	0.838	-126.042	0.00473741
HL.SW.v1.0.G027344	homeobox-leucine zipper protein ATHB-12-like	0.695	-19.1269	0.0026293
HL.SW.v1.0.G027380	myb family transcription factor APL	0.829	-96.9057	0.014152
HL.SW.v1.0.G027407	vacuolar protein sorting-associated protein 52 A	0.864	-27.6861	2.09013e-06
HL.SW.v1.0.G027440	mulatexin	0.725	-8.04792	0.00256608
HL.SW.v1.0.G027495	aminomethyltransferase, mitochondrial	0.87	-3.88766	0.034987
HL.SW.v1.0.G027497	uncharacterized LOC21397340	0.855	-23.3737	0.00206873
HL.SW.v1.0.G027512	G-type lectin S-receptor-like serine/threonine-protein kinase B120	0.748	-66.4028	0.0241588
HL.SW.v1.0.G027518	magnesium-chelatase subunit h	0.837	-6.81679	0.00738945
HL.SW.v1.0.G027524	uncharacterized LOC21388307	0.82	-24.5416	0.00146494
HL.SW.v1.0.G027580	cysteine-rich receptor-like protein kinase 29	0.754	-55.4063	0.0344444
HL.SW.v1.0.G027601	synaptotagmin-2-like isoform x2	0.871	-110.992	0.00951549
HL.SW.v1.0.G027614	probable polygalacturonase	0.811	-18.8151	0.00330124
HL.SW.v1.0.G027639	fasciclin-like arabinogalactan protein 2	0.756	-6.40389	0.00921998
HL.SW.v1.0.G027665	cytochrome c heme attachment protein	0.998	-76.7819	8.95743e-09
HL.SW.v1.0.G027701	g-type lectin s-receptor-like serine threonine-protein kinase rlk1	0.807	-103.233	0.00937121
HL.SW.v1.0.G027705	MLO-like protein 8	0.825	-21.1086	0.000114499
HL.SW.v1.0.G027720	glycine-rich rna-binding protein mitochondrial-like	0.832	-30.4739	0.000511164
HL.SW.v1.0.G027722	transcription factor TCP15-like	0.76	-20.8311	0.00284281
HL.SW.v1.0.G027729	uncharacterized LOC21402074	0.888	-24.7724	0.0152677
HL.SW.v1.0.G027732	1-aminocyclopropane-1-carboxylate oxidase	0.868	-3.34032	0.0439939
HL.SW.v1.0.G027734	uncharacterized LOC112090419	0.826	-57.207	0.0358595
HL.SW.v1.0.G027799	mlp-like protein 34	0.81	-36.169	0.00221995
HL.SW.v1.0.G027820	syncoilin	0.879	-3.66635	0.0322726
HL.SW.v1.0.G027871	glycine-rich cell wall structural protein-like	0.78	-25.7398	0.000224475
HL.SW.v1.0.G027884	serine/threonine-protein kinase STY13	0.847	-25.2997	0.000214443
HL.SW.v1.0.G027910	alpha carbonic anhydrase	0.75	-24.8522	0.000148901
HL.SW.v1.0.G027913	probable plastid-lipid-associated protein chloroplastic	0.757	-8.72754	0.0332619
HL.SW.v1.0.G027929	probable galactose-1-phosphate uridyltransferase	0.786	-21.0317	0.022038
HL.SW.v1.0.G027952	protein LHY	0.813	-27.3726	0.0113063
HL.SW.v1.0.G027956	protein trigalactosyldiacylglycerol chloroplastic-like isoform x1	0.855	-19.9893	0.00397794
HL.SW.v1.0.G028002	uncharacterized LOC21391778	0.843	-62.0703	0.0276284
HL.SW.v1.0.G028022	alpha n-terminal protein methyltransferase 1	0.836	-19.5442	0.00371681
HL.SW.v1.0.G028039	putative DNA glycosylase At3g47830	0.849	-111.574	0.00910124
HL.SW.v1.0.G028068	heparan-alpha-glucosaminide n-acetyltransferase-like	0.841	-67.2615	0.0288801
HL.SW.v1.0.G028079	cytochrome p450	0.798	-27.2585	0.000839353
HL.SW.v1.0.G028148	fructose-bisphosphate aldolase 1	0.875	-7.51085	0.000831207
HL.SW.v1.0.G028178	sugar transporter erd6-like 3 isoform x1	0.751	-93.6291	0.01291
HL.SW.v1.0.G028206	heavy metal-associated isoprenylated plant protein 26	0.817	-22.9391	0.000410408
HL.SW.v1.0.G028330	early light-induced protein 1	0.756	-12.0995	0.00010807
HL.SW.v1.0.G028332	dymeclin-like isoform x1	0.86	-4.64082	0.0280012
HL.SW.v1.0.G028341	uncharacterized LOC21407273	0.801	-47.1327	0.0474125
HL.SW.v1.0.G028343	1-aminocyclopropane-1-carboxylate oxidase homolog 1-like	0.797	-14.7406	0.00672082
HL.SW.v1.0.G028356	ABC transporter C family member 10	0.844	-115.998	0.0395585
HL.SW.v1.0.G028372	hypothetical protein L484_021652	0.826	-24.411	0.00112054
HL.SW.v1.0.G028427	L-ascorbate oxidase-like	0.762	-22.9947	0.00181962
HL.SW.v1.0.G028437	serine arginine-rich splicing factor sr45a-like isoform x1	0.783	-23.0074	4.66263e-06
HL.SW.v1.0.G028447	probable pre-mRNA-splicing factor ATP-dependent RNA helicase	0.867	-124.316	0.00505067
HL.SW.v1.0.G028466	uncharacterized LOC21390872	0.696	-59.8843	0.0338544
HL.SW.v1.0.G028476	glutaredoxin family	0.77	-99.2184	0.0118727
HL.SW.v1.0.G028483	chlororespiratory reduction 7 isoform 1	0.793	-22.7067	0.000149411
HL.SW.v1.0.G028504	glycosyltransferase family protein 64 protein c5-like isoform x2	0.843	-4.9229	0.044819
HL.SW.v1.0.G028545	protein spinster	0.775	-60.4555	0.031406
HL.SW.v1.0.G028550	nadh dehydrogenase subunit partial	1	-21.2691	0.000285272
HL.SW.v1.0.G028555	glutamyl-trna amidotransferase subunit chloroplastic mitochondrial	0.871	-26.0847	0.00111683
HL.SW.v1.0.G028569	probable glycosyltransferase STELLO1	0.819	-21.9136	0.000622974
HL.SW.v1.0.G028606	u-box domain-containing protein 13	0.816	-47.606	0.0459792
HL.SW.v1.0.G028648	50s ribosomal protein chloroplastic	0.87	-33.5615	0.00161122
HL.SW.v1.0.G028690	gdsl esterase lipase	0.726	-122.798	0.004881
HL.SW.v1.0.G028691	protein SIEVE ELEMENT OCCLUSION B-like	0.762	-29.8237	0.000504923
HL.SW.v1.0.G028701	annexin d2	0.786	-3.98016	0.0296499
HL.SW.v1.0.G028737	uncharacterized protein LOC102618171	0.776	-46.2435	1.57945e-07
HL.SW.v1.0.G028749	glutamine synthetase leaf chloroplastic	0.893	-19.9609	0.014468
HL.SW.v1.0.G028779	protein eceriferum 26-like	0.749	-4.38482	0.034545
HL.SW.v1.0.G028795	haloacid dehalogenase-like hydrolase domain-containing protein at3g48420	0.857	-9.1262	0.0252814
HL.SW.v1.0.G028858	conserved oligomeric golgi complex subunit 4	0.857	-84.4485	0.0163786
HL.SW.v1.0.G028894	low affinity sulfate transporter 3	0.808	-57.232	0.0343458
HL.SW.v1.0.G028913	Myb-like protein (myb1 gene)	0.985	-104.895	0.0085489
HL.SW.v1.0.G028917	double-stranded RNA-binding protein 3	0.77	-18.9314	0.00469939
HL.SW.v1.0.G028952	fasciclin-like arabinogalactan protein 15	0.784	-5.837	0.0139773
HL.SW.v1.0.G028989	serine acetyltransferase	0.76	-103.085	0.0435621
HL.SW.v1.0.G029007	defensin j1-2-like	0.844	-23.9418	0.022206
HL.SW.v1.0.G029009	histone	0.861	-23.0717	0.0037152
HL.SW.v1.0.G029040	u6 snrna-associated sm-like protein lsm8	0.878	-24.8963	0.00350402
HL.SW.v1.0.G029061	two-component response regulator-like aprr9 isoform x1	0.775	-15.3719	0.0279291
HL.SW.v1.0.G029069	50s ribosomal protein chloroplastic	0.816	-3.88344	0.0434456
HL.SW.v1.0.G029073	ras-related protein rabb1b	0.907	-23.0951	0.0178202
HL.SW.v1.0.G029114	xyloglucan endotransglucosylase hydrolase protein 9	0.832	-11.1311	0.0127392
HL.SW.v1.0.G029178	auxin-induced protein 15a-like	0.801	-22.4577	0.00362137
HL.SW.v1.0.G029193	ras-related protein rab7	0.848	-61.3462	0.0267323
HL.SW.v1.0.G029228	cyclic nucleotide-regulated ion channel family protein isoform 1	0.831	-5.9934	0.0271569
HL.SW.v1.0.G029230	chlorophyll a-b binding protein chloroplastic	0.878	-3.72719	0.0262781
HL.SW.v1.0.G029250	actin-related protein 2	0.897	-91.4256	0.0123239
HL.SW.v1.0.G029285	glucan endo- -beta-glucosidase 11	0.758	-5.21906	0.0381822
HL.SW.v1.0.G029292	aspartic proteinase-like protein 2	0.831	-81.2877	0.0178949
HL.SW.v1.0.G029318	uncharacterized LOC21396616	0.817	-25.5602	4.31766e-06
HL.SW.v1.0.G029378	14 kDa proline-rich protein	0.792	-21.8181	0.0208026
HL.SW.v1.0.G029389	sumo-activating enzyme subunit 1a-like	0.87	-7.23286	0.0462907
HL.SW.v1.0.G029411	protein PYRICULARIA ORYZAE RESISTANCE 21-like	0.763	-5.18295	0.0282706
HL.SW.v1.0.G029414	uncharacterized protein YKR070W-like	0.819	-24.6205	0.00145925
HL.SW.v1.0.G029417	ankyrin repeat	0.83	-73.5434	0.0237807
HL.SW.v1.0.G029439	uncharacterized protein At3g49720	0.809	-8.40593	0.0324434
HL.SW.v1.0.G029454	LIM domain-containing protein WLIM1	0.869	-87.166	0.0150736
HL.SW.v1.0.G029461	stomatal closure-related actin-binding protein 3	0.867	-100.83	0.0138974
HL.SW.v1.0.G029472	IQ-DOMAIN 14-like	0.772	-62.4985	0.030385
HL.SW.v1.0.G029488	heme-binding protein 2	0.773	-6.57877	0.00672414
HL.SW.v1.0.G029494	ACT domain-containing protein ACR1	0.833	-6.98204	0.00228415
HL.SW.v1.0.G029530	microsatellite TRINITY_DN18329	0.777	-26.2625	0.00669221
HL.SW.v1.0.G029578	embryogenesis abundant protein	0.722	-22.4953	7.80668e-05
HL.SW.v1.0.G029625	l-type lectin-domain containing receptor kinase -like	0.72	-47.5342	0.0489313
HL.SW.v1.0.G029658	thaumatin-like protein	0.737	-27.1435	0.000210791
HL.SW.v1.0.G029712	cytidine deaminase 1-like	0.763	-32.1548	1.19317e-05
HL.SW.v1.0.G029713	probable methyltransferase pmt7	0.842	-29.6156	0.000460495
HL.SW.v1.0.G029734	aminopeptidase m1-like	0.861	-4.48775	0.0324466
HL.SW.v1.0.G029738	uncharacterized protein At5g39865	0.776	-105.298	0.00772862
HL.SW.v1.0.G029757	ubiquitin carboxyl-terminal hydrolase 24	0.762	-78.4901	0.0261702
HL.SW.v1.0.G029776	uncharacterized LOC21398232	0.861	-25.8622	0.00291636
HL.SW.v1.0.G029787	arginine N-methyltransferase 1.5	0.844	-23.0495	0.00254569
HL.SW.v1.0.G029792	uncharacterized LOC21387433	0.831	-25.7862	0.0132091
HL.SW.v1.0.G029795	cyclin-dependent protein	0.832	-113.742	0.0061492
HL.SW.v1.0.G029839	expansin alpha	0.877	-12.9122	0.000150982
HL.SW.v1.0.G029851	probable lrr receptor-like serine threonine-protein kinase at4g36180	0.724	-118.008	0.00626932
HL.SW.v1.0.G029857	high-affinity nitrate transporter family protein	0.801	-68.7688	0.0314322
HL.SW.v1.0.G029859	uncharacterized LOC112033972	0.747	-21.1006	0.00408097
HL.SW.v1.0.G029882	protein AAR2 homolog	0.825	-104.41	0.0104717
HL.SW.v1.0.G029896	cytochrome p450 94a1	0.719	-57.6948	0.0389484
HL.SW.v1.0.G029913	uncharacterized LOC103330298	0.834	-19.9221	0.00313745
HL.SW.v1.0.G029925	uncharacterized LOC21410431	0.788	-25.1065	0.000455489
HL.SW.v1.0.G029926	kinesin-related protein 4	0.855	-21.2627	0.00284287
HL.SW.v1.0.G029954	eukaryotic translation initiation factor 4B2-like	0.767	-103.401	0.00852779
HL.SW.v1.0.G030016	stress responsive a b barrel domain	0.754	-31.7426	7.83438e-07
HL.SW.v1.0.G030028	callose synthase 9	0.794	-21.7243	0.000396779
HL.SW.v1.0.G030055	atpase subunit 4	0.998	-22.9259	0.0020745
HL.SW.v1.0.G030082	E3 ubiquitin-protein ligase RHF2A	0.838	-67.963	0.0246949
HL.SW.v1.0.G030202	udp-xyl synthase 6 isoform 1	0.912	-5.51173	0.00636913
HL.SW.v1.0.G030251	tether containing UBX domain for GLUT4	0.744	-24.2589	0.000251976
HL.SW.v1.0.G030257	prenyltransferase 6 (PT6)	0.936	-68.7742	7.28908e-09
HL.SW.v1.0.G030356	photosystem I subunit O	0.81	-5.49561	0.00481273
HL.SW.v1.0.G030366	serine/threonine-protein kinase D6PKL1	0.825	-118.415	0.00669185
HL.SW.v1.0.G030382	shewanella-like protein phosphatase 2	0.744	-28.0619	0.00125238
HL.SW.v1.0.G030384	(+)-neomenthol dehydrogenase-like	0.715	-20.7718	0.00337812
HL.SW.v1.0.G030386	GDSL esterase/lipase At1g29660	0.801	-10.2501	0.0013524
HL.SW.v1.0.G030398	berberine bridge enzyme-like 18	0.732	-26.5398	0.0324344
HL.SW.v1.0.G030416	3-ketodihydrosphingosine reductase	0.787	-70.8199	0.0220394
HL.SW.v1.0.G030418	uncharacterized oxidoreductase at4g09670	0.793	-11.0887	0.0147123
HL.SW.v1.0.G030461	nuclear transcription factor y subunit b-3	0.835	-36.3383	2.7132e-06
HL.SW.v1.0.G030463	probable beta-d-xylosidase 7	0.78	-9.62738	0.00223632
HL.SW.v1.0.G030487	hypothetical protein L484_003183	0.729	-27.434	0.00450379
HL.SW.v1.0.G030488	hypothetical protein L484_003183	0.743	-4.86597	0.0388152
HL.SW.v1.0.G030530	uncharacterized LOC21408924	0.742	-27.8311	0.000160726
HL.SW.v1.0.G030558	probable lactoylglutathione lyase	0.839	-58.3475	0.0363979
HL.SW.v1.0.G030563	arginine--tRNA ligase	0.846	-73.1823	0.0191313
HL.SW.v1.0.G030652	60s ribosomal protein l13-1	0.832	-28.4731	0.0183571
HL.SW.v1.0.G030702	UPF0496 protein At4g34320-like	0.802	-104.513	0.00850855
HL.SW.v1.0.G030716	ribosomal protein s3	0.922	-7.07905	0.00295175
HL.SW.v1.0.G030747	uncharacterized LOC21386589	0.818	-26.1393	0.00664194
HL.SW.v1.0.G030748	alpha-xylosidase 1-like	0.8	-13.5305	0.000616234
HL.SW.v1.0.G030760	uncharacterized LOC21395395	0.781	-12.3649	0.0438507
HL.SW.v1.0.G030773	photosystem I reaction center subunit III	0.833	-6.07735	0.00257687
HL.SW.v1.0.G030789	alpha beta-hydrolases superfamily protein	0.739	-20.7043	0.0228412
HL.SW.v1.0.G030816	UBP1-associated protein 2A	0.732	-52.2464	0.0380194
HL.SW.v1.0.G030917	probable pectinesterase pectinesterase inhibitor 34	0.777	-9.68607	0.00132091
HL.SW.v1.0.G030921	probable serine incorporator	0.87	-3.56116	0.0318998
HL.SW.v1.0.G030931	UDP-4-keto-L-rhamnose-reductase RHM1	0.869	-10.8093	0.0171251
HL.SW.v1.0.G031074	amidase	0.819	-52.9397	0.037966
HL.SW.v1.0.G031139	nuclear RNA export factor SDE5	0.741	-23.8316	0.00167832
HL.SW.v1.0.G031203	pentatricopeptide repeat-containing protein mitochondrial-like	0.825	-86.6966	0.0153754
HL.SW.v1.0.G031293	transcription factor MYB77-like	0.829	-22.1779	0.00287802
HL.SW.v1.0.G031350	dirigent protein 22-like	0.746	-122.414	0.00492784
HL.SW.v1.0.G031376	ATP synthase delta chain, chloroplastic	0.768	-4.28124	0.0163945
HL.SW.v1.0.G031397	granule-bound starch synthase 1	0.785	-60.5393	0.0398604
HL.SW.v1.0.G031399	probable thionin-	0.785	-25.0092	0.0147558
HL.SW.v1.0.G031480	resistance protein-like HSPRO2	0.791	-4.53006	0.0216854
HL.SW.v1.0.G031481	probable pectinesterase pectinesterase inhibitor 51	0.77	-8.75894	0.028011
HL.SW.v1.0.G031487	formin-like protein 1	0.724	-22.083	8.13604e-05
HL.SW.v1.0.G031540	metallothionein-like protein type 2	0.844	-4.9871	0.00626499
HL.SW.v1.0.G031552	alpha beta hydrolase domain-containing protein 11-like	0.811	-23.7796	0.000504009
HL.SW.v1.0.G031565	WRKY transcription factor 35	0.786	-23.8243	0.000999425
HL.SW.v1.0.G031572	ethylene-responsive transcription factor TINY-lik	0.743	-24.2798	0.00180393
HL.SW.v1.0.G031594	myosin-6-like isoform x1	0.886	-26.2432	0.00173458
HL.SW.v1.0.G031603	O-glucosyltransferase rumi homolog	0.804	-127.444	0.00500723
HL.SW.v1.0.G031638	ribosomal protein l14	1	-23.2345	0.0376167
HL.SW.v1.0.G031721	heterogeneous nuclear ribonucleoprotein r-like	0.802	-62.0446	0.0303541
HL.SW.v1.0.G031729	tubulin beta-1 chain	0.883	-3.74553	0.0359794
HL.SW.v1.0.G031733	pentatricopeptide repeat-containing	0.84	-71.2392	0.022166
HL.SW.v1.0.G031750	DNA ligase 4	0.828	-132.245	7.79896e-11
HL.SW.v1.0.G031782	acyl-protein thioesterase 1-like	0.869	-23.1239	0.00724961
HL.SW.v1.0.G031800	helicase sen1	0.775	-22.5243	0.00038883
HL.SW.v1.0.G031825	histone	0.9	-34.3677	1.42646e-06
HL.SW.v1.0.G031827	probable protein phosphatase 2c 46	0.871	-10.4728	0.0154441
HL.SW.v1.0.G031919	ethylene-overproduction protein 1	0.797	-56.7297	0.0355128
HL.SW.v1.0.G031976	squalene monooxygenase	0.81	-13.3309	0.0385453
HL.SW.v1.0.G032060	allantoinase 1	0.828	-96.2747	0.00972275
HL.SW.v1.0.G032074	10 kda chaperonin-like	0.884	-27.4345	1.83503e-06
HL.SW.v1.0.G032085	methylsterol monooxygenase 1-1-like	0.823	-13.3968	0.00759871
HL.SW.v1.0.G032089	thioredoxin-like protein chloroplastic	0.829	-5.70439	0.0115304
HL.SW.v1.0.G032115	callose synthase 9	0.808	-97.1738	0.0104827
HL.SW.v1.0.G032116	uncharacterized LOC107423372	0.773	-24.0507	3.9162e-06
HL.SW.v1.0.G032124	triosephosphate isomerase	0.869	-28.6346	0.000766091
HL.SW.v1.0.G032135	auxin efflux carrier component 3	0.825	-15.2822	0.00541078
HL.SW.v1.0.G032174	exonuclease chloroplastic mitochondrial	0.758	-104.296	0.0446751
HL.SW.v1.0.G032179	syntaxin 41 family protein	0.863	-20.9563	0.00309334
HL.SW.v1.0.G032248	uncharacterized protein At5g50100	0.775	-73.7253	0.0205641
HL.SW.v1.0.G032250	receptor-like protein kinase feronia	0.795	-20.0661	0.0132397
HL.SW.v1.0.G032251	organic cation carnitine transporter 4	0.744	-61.026	0.0307936
HL.SW.v1.0.G032359	mitochondrial import inner membrane translocase subunit tim23-2	0.799	-19.7016	0.000219865
HL.SW.v1.0.G032374	uncharacterized protein PAM68-like	0.693	-23.9725	0.00174216
HL.SW.v1.0.G032384	c2 domain-containing protein	0.814	-12.2843	0.0441433
HL.SW.v1.0.G032385	forkhead-associated domain-containing family protein	0.773	-26.1288	0.000991922
HL.SW.v1.0.G032395	calmodulin-binding receptor-like cytoplasmic kinase 3	0.804	-125.951	0.00505699
HL.SW.v1.0.G032470	aspartic proteinase-like protein 2	0.819	-57.2083	0.0434352
HL.SW.v1.0.G032508	maturase partial	0.888	-9.43883	0.0309491
HL.SW.v1.0.G032557	NADPH-dependent pterin aldehyde reductase	0.796	-96.9905	0.0477015
HL.SW.v1.0.G032689	uncharacterized protein At5g01610	0.87	-23.1486	0.0172901
HL.SW.v1.0.G032702	nudix hydrolase mitochondrial isoform x1	0.799	-95.8579	0.0496939
HL.SW.v1.0.G032837	protein yls3-like	0.758	-32.8274	1.5174e-05
HL.SW.v1.0.G032866	receptor-like protein 12	0.886	-20.457	0.0274007
HL.SW.v1.0.G032884	thylakoid lumenal kda chloroplastic	0.824	-13.3612	0.00773113
HL.SW.v1.0.G032932	BES1/BZR1 homolog protein 4	0.855	-27.8691	2.77175e-06
HL.SW.v1.0.G032951	heavy metal-associated isoprenylated plant protein 7	0.827	-7.60668	0.00176517
HL.SW.v1.0.G033033	uncharacterized LOC107422680	0.706	-10.1676	0.0250795
HL.SW.v1.0.G033038	microtubule-associated proteins 65-1 isoform 1	0.88	-25.4319	4.01378e-05
HL.SW.v1.0.G033062	mediator of RNA polymerase II transcription subunit 37c	0.857	-3.65124	0.0355094
HL.SW.v1.0.G033068	formin-like protein 20	0.872	-29.7878	6.36379e-05
HL.SW.v1.0.G033149	gdsl esterase lipase apg	0.8	-20.2858	8.99817e-06
HL.SW.v1.0.G033180	pectin lyase-like superfamily protein isoform 1	0.802	-64.7414	0.0304772
HL.SW.v1.0.G033196	nadh-plastoquinone oxidoreductase subunit j	1	-29.6377	4.63163e-05
HL.SW.v1.0.G033200	glycinin g3	0.743	-46.0397	0.0461628
HL.SW.v1.0.G033207	proline dehydrogenase mitochondrial-like	0.825	-53.5054	0.0365181
HL.SW.v1.0.G033231	subtilisin-like protease	0.752	-24.1803	0.00682376
HL.SW.v1.0.G033359	auxin-induced protein 15a-like	0.816	-25.0626	0.00668927
HL.SW.v1.0.G033408	beta-galactosidase 8 isoform 1	0.862	-7.7706	0.00870893
HL.SW.v1.0.G033421	WD repeat-containing protein 74	0.835	-80.4772	0.0180801
HL.SW.v1.0.G033471	ribose-phosphate pyrophosphokinase 4	0.869	-21.3677	0.0030241
HL.SW.v1.0.G033506	uncharacterized LOC21409904	0.677	-28.9554	0.000895875
HL.SW.v1.0.G033519	diacylglycerol kinase theta	0.73	-21.1149	0.0228894
HL.SW.v1.0.G033529	30s ribosomal protein s6 alpha	0.795	-21.0926	0.0237104
HL.SW.v1.0.G033543	cyclic nucleotide-gated ion channel 1-like	0.683	-54.6461	0.0347343
HL.SW.v1.0.G033546	LysM-containing protein (LYP1)	0.709	-24.7509	4.20758e-05
HL.SW.v1.0.G033565	auxin-induced protein 22d-like	0.901	-9.77921	0.0200589
HL.SW.v1.0.G033602	kda class i heat shock protein	0.803	-36.7723	1.744e-05
HL.SW.v1.0.G033637	chitinase-like protein la- partial	0.743	-4.57018	0.0499392
HL.SW.v1.0.G033638	homeobox leucine zipper family protein	0.695	-51.5881	0.0440536
HL.SW.v1.0.G033644	40s ribosomal protein s12-like	0.858	-4.34719	0.0217664
HL.SW.v1.0.G033645	uncharacterized LOC105766526	0.793	-47.9564	8.28108e-05
HL.SW.v1.0.G033663	BTB/POZ domain-containing protein At4g08455	0.838	-27.7701	0.00018545
HL.SW.v1.0.G033695	uncharacterized LOC21406316	0.849	-24.033	8.37592e-05
HL.SW.v1.0.G033697	serine/threonine-protein kinase	0.862	-62.5106	0.0303907
HL.SW.v1.0.G033706	glutamate dehydrogenase 1	0.868	-29.6087	2.57484e-05
HL.SW.v1.0.G033708	uroporphyrinogen-iii synthase family protein isoform 1	0.803	-85.3963	0.0158095
HL.SW.v1.0.G033747	g-type lectin s-receptor-like serine threonine-protein kinase at4g03230 isoform x1	0.828	-28.367	0.000149087
HL.SW.v1.0.G033777	ring-h2 finger protein atl20-like	0.747	-57.0807	0.0390867
HL.SW.v1.0.G033779	endoglucanase 24	0.845	-11.6683	0.0157671
HL.SW.v1.0.G033781	V-type proton ATPase subunit E	0.888	-3.83626	0.0264424
HL.SW.v1.0.G033805	conserved hypothetical protein	0.76	-27.163	0.00609946
HL.SW.v1.0.G033855	protein s-acyltransferase 10-like	0.847	-53.1984	0.0405495
HL.SW.v1.0.G033856	lysine histidine transporter-like 8	0.762	-112.29	0.00692791
HL.SW.v1.0.G033863	DNA-directed RNA polymerase 3	0.771	-106.789	0.00777918
HL.SW.v1.0.G033868	purple acid phosphatase 3-lik	0.783	-18.7604	0.00251514
HL.SW.v1.0.G033901	WRKY transcription factor 22	0.794	-23.8544	0.000344614
HL.SW.v1.0.G033916	polynucleotide 3'-phosphatase ZDP	0.891	-29.3798	0.00253332
HL.SW.v1.0.G033925	E3 ubiquitin-protein ligase ATL6	0.811	-98.7259	0.00988453
HL.SW.v1.0.G033937	early nodulin-like protein 1	0.758	-125.262	0.0304588
HL.SW.v1.0.G033979	protoporphyrinogen mitochondrial	0.83	-62.7751	0.0292375
HL.SW.v1.0.G033997	hypothetical protein L484_015349	0.825	-37.2523	3.03779e-07
HL.SW.v1.0.G034000	psbp domain-containing protein chloroplastic	0.812	-123.316	0.00845759
HL.SW.v1.0.G034009	nac domain-containing protein 1	0.723	-74.2388	0.0195324
HL.SW.v1.0.G034019	caffeic acid 3-o-methyltransferase	0.792	-117.329	0.00822841
HL.SW.v1.0.G034020	uncharacterized LOC21408840	0.805	-6.93838	0.010319
HL.SW.v1.0.G034021	UPF0481 protein At3g4720	0.703	-94.5632	0.0141372
HL.SW.v1.0.G034025	callose synthase 2	0.844	-26.5162	0.00119697
HL.SW.v1.0.G034037	glutamate dehydrogenase 2	0.886	-5.42605	0.0193276
HL.SW.v1.0.G034059	protein STRICTOSIDINE SYNTHASE-LIKE 4	0.87	-25.9822	0.00124931
HL.SW.v1.0.G034081	sulfite exporter TauE/SafE family protein 3	0.835	-22.8161	0.00260335
HL.SW.v1.0.G034088	pre-rRNA-processing protein esf2	0.841	-27.4673	0.0122946
HL.SW.v1.0.G034229	beta-expansin 3	0.852	-120.987	0.0321653
HL.SW.v1.0.G034232	uncharacterized LOC107421015	0.774	-24.0975	0.00159275
HL.SW.v1.0.G034246	F-box protein SKIP28	0.742	-104.43	0.0106557
HL.SW.v1.0.G034298	probable carbohydrate esterase At4g3421	0.739	-27.3391	0.000767831
HL.SW.v1.0.G034332	mulatexin-like	0.751	-39.12	0.000318808
HL.SW.v1.0.G034374	NAD(P)H-quinone oxidoreductase subunit S	0.786	-8.20745	0.0322123
HL.SW.v1.0.G034399	psbp domain-containing protein chloroplastic	0.835	-108.786	0.0437893
HL.SW.v1.0.G034401	vacuolar cation proton exchanger 3-like	0.857	-122.228	0.00550384
HL.SW.v1.0.G034431	cytochrome p450 71d11-like isoform x3	0.779	-111.751	0.0385509
HL.SW.v1.0.G034448	thaumatin-like protein	0.818	-124.492	0.00535779
HL.SW.v1.0.G034462	hypothetical protein L484_020474	0.787	-4.99373	0.0483833
HL.SW.v1.0.G034474	MLO-like protein 2	0.842	-26.305	2.56393e-06
HL.SW.v1.0.G034479	ribulose-1,5-bisphosphate carboxylase/oxygenase large subunit (rbcL) gene	0.921	-6.23324	0.0127942
HL.SW.v1.0.G034507	protein GAST1-like	0.825	-26.4842	0.000915006
HL.SW.v1.0.G034519	hypothetical protein L484_007644	0.801	-12.4725	0.0112646
HL.SW.v1.0.G034580	aspartic proteinase nepenthesin-1	0.828	-41.7738	2.15636e-07
HL.SW.v1.0.G034625	linoleate 13s-lipoxygenase 2- chloroplastic-like	0.716	-29.9297	1.06016e-06
HL.SW.v1.0.G034628	eg45-like domain containing protein	0.787	-4.07536	0.0278217
HL.SW.v1.0.G034671	vinorine synthase-like	0.702	-20.4595	0.0240162
HL.SW.v1.0.G034682	PREDICTED: uncharacterized protein LOC103341233	0.796	-25.7688	0.00105219
HL.SW.v1.0.G034686	high-light-induced chloroplastic	0.802	-5.9793	0.00918715
HL.SW.v1.0.G034751	aspartic proteinase nepenthesin-1	0.803	-84.6645	1.45357e-09
HL.SW.v1.0.G034794	WRKY transcription factor 40	0.757	-23.5559	0.00209631
HL.SW.v1.0.G034796	probable nucleoredoxin 1	0.802	-4.76993	0.0424494
HL.SW.v1.0.G034803	uncharacterized oxidoreductase YajO	0.859	-5.27449	0.0242745
HL.SW.v1.0.G034913	uncharacterized LOC21409313	0.837	-6.89243	0.00460744
HL.SW.v1.0.G034963	transcription factor IIF subunit 2	0.848	-122.369	0.0323643
HL.SW.v1.0.G034976	abscisic acid receptor PYL9	0.873	-5.68695	0.00529968
HL.SW.v1.0.G034977	rhodanese-like domain-containing protein chloroplastic	0.781	-23.3289	4.47776e-06
HL.SW.v1.0.G034978	villin-3-like isoform x1	0.898	-4.5286	0.0358721
HL.SW.v1.0.G034997	major latex allergen Hev b 5	0.675	-4.79177	0.0175766
HL.SW.v1.0.G035014	probable thionin-2.4	0.752	-29.0581	0.00584992
HL.SW.v1.0.G035025	glycine-rich cell wall structural protein 2-like	0.77	-8.59322	0.0339237
HL.SW.v1.0.G035119	fusion protein CCZ1 homolog B	0.882	-20.7996	0.0227897
HL.SW.v1.0.G035128	glucan endo- -beta- basic isoform-like	0.761	-20.1461	0.00324392
HL.SW.v1.0.G035147	photosystem ii oxygen-evolving complex protein 2 precursor	0.834	-16.1421	2.87423e-05
HL.SW.v1.0.G035304	auxin-induced protein aux22	0.778	-42.2376	9.11252e-07
HL.SW.v1.0.G035308	uncharacterized LOC21384355	0.774	-30.9943	1.71348e-05
HL.SW.v1.0.G035323	uncharacterized LOC21390156	0.79	-59.2717	0.0400443
HL.SW.v1.0.G035326	protein NRT1/ PTR FAMILY 6.3	0.78	-99.1346	0.0466487
HL.SW.v1.0.G035348	putative methyltransferase DDB_G0268948	0.743	-114.324	0.0371385
HL.SW.v1.0.G035421	transcription factor MYB20	0.757	-77.2305	0.0205409
HL.SW.v1.0.G035425	transcription factor MYB14	0.895	-23.188	0.00175356
HL.SW.v1.0.G035460	exocyst complex component sec5a-like	0.844	-94.4282	0.0163982
HL.SW.v1.0.G035472	histone H2A variant	0.88	-22.8275	0.00796443
HL.SW.v1.0.G035479	hydroxylase MAH1-like	0.693	-47.8211	0.0460156
HL.SW.v1.0.G035484	galacturonosyltransferase 8	0.865	-27.291	0.00018373
HL.SW.v1.0.G035505	2-dehydro-3-deoxyphosphooctonate aldolase	0.9	-37.5532	6.59033e-06
HL.SW.v1.0.G035565	NAD(P)H-quinone oxidoreductase subunit U	0.788	-33.6606	6.33202e-07
HL.SW.v1.0.G035569	mannose glucose-specific lectin family protein	0.718	-18.2874	0.00493093
HL.SW.v1.0.G035594	uncharacterized LOC21387847	0.709	-67.8232	0.0281874
HL.SW.v1.0.G035610	uncharacterized LOC21407725	0.878	-21.3612	0.000176131
HL.SW.v1.0.G035621	tRNA wybutosine-synthesizing protein 4	0.858	-4.66004	0.0288346
HL.SW.v1.0.G035629	chlorophyll a-b binding protein chloroplastic	0.861	-8.41356	0.000589291
HL.SW.v1.0.G035641	zinc finger protein CONSTANS-LIKE 4	0.777	-5.22245	0.0186777
HL.SW.v1.0.G035666	60s ribosomal protein l11-1 isoform x1	0.896	-4.01387	0.0232035
HL.SW.v1.0.G035667	chaperone protein dnaJ C76, chloroplastic	0.809	-115.213	0.00636089
HL.SW.v1.0.G035681	uncharacterized LOC103403575	0.811	-16.2016	0.0397392
HL.SW.v1.0.G035697	aspartic proteinase nepenthesin-1	0.818	-31.9897	7.59009e-07
HL.SW.v1.0.G035716	allene oxide cyclase	0.993	-99.8635	0.0131643
HL.SW.v1.0.G035718	50s ribosomal protein chloroplastic	0.817	-20.4692	0.0231678
HL.SW.v1.0.G035749	protein tic chloroplastic	0.753	-12.0286	0.0109101
HL.SW.v1.0.G035814	PREDICTED: uncharacterized protein LOC103341188 isoform X1	0.825	-22.991	0.00226418
HL.SW.v1.0.G035818	ankyrin repeat-containing protein	0.656	-94.2635	0.013549
HL.SW.v1.0.G035834	ervatamin-B-like	0.711	-81.3249	0.0166607
HL.SW.v1.0.G035835	50s ribosomal protein l34	0.797	-3.81227	0.0334539
HL.SW.v1.0.G035889	coatomer subunit zeta-2-like	0.866	-10.6912	0.0168151
HL.SW.v1.0.G035914	phospholipase SGR2	0.789	-4.58957	0.0184383
HL.SW.v1.0.G035965	non-specific lipid-transfer protein at5g64080	0.833	-22.6769	7.81693e-05
HL.SW.v1.0.G035981	ribosomal protein s3	0.922	-5.27996	0.0109059
HL.SW.v1.0.G035997	regulatory gene2 protein	0.782	-32.507	0.00333246
HL.SW.v1.0.G036077	remorin (LOC21398351)	0.751	-27.4308	1.60388e-06
HL.SW.v1.0.G036128	auxin transporter-like protein 2	0.987	-5.71265	0.0174011
HL.SW.v1.0.G036191	e3 ubiquitin-protein ligase ring1-like protein	0.716	-50.7948	0.0409822
HL.SW.v1.0.G036246	uncharacterized LOC21391987	0.786	-22.9649	0.000509815
HL.SW.v1.0.G036266	glutamyl-trna reductase chloroplastic	0.856	-6.72725	0.0105976
HL.SW.v1.0.G036312	monodehydroascorbate reductase	0.864	-3.67533	0.0496402
HL.SW.v1.0.G036326	uncharacterized LOC21403007	0.729	-4.77169	0.0124218
HL.SW.v1.0.G036330	udp-glycosyltransferase 76e2-like	0.722	-27.1483	3.4767e-05
HL.SW.v1.0.G036348	gibberellin 2-beta-dioxygenase 8	0.746	-69.5971	0.0241904
HL.SW.v1.0.G036355	mlo-like protein 1	0.749	-25.5266	0.00122077
HL.SW.v1.0.G036393	aldehyde oxidase GLOX	0.753	-127.46	0.0336585
HL.SW.v1.0.G036410	uncharacterized LOC21400981	0.785	-95.2993	0.0137902
HL.SW.v1.0.G036415	subtilisin-like protease	0.831	-18.2189	0.00460179
HL.SW.v1.0.G036464	cytochrome b6-f complex iron-sulfur chloroplastic	0.824	-3.22182	0.0499181
HL.SW.v1.0.G036550	protochlorophyllide chloroplastic	0.836	-12.3911	0.00136416
HL.SW.v1.0.G036552	jasmonate o-methyltransferase	0.807	-103.593	0.0112337
HL.SW.v1.0.G036580	protein CHUP1, chloroplastic	0.811	-3.35904	0.0499015
HL.SW.v1.0.G036651	E2F-associated phosphoprotein	0.819	-28.8137	0.000324303
HL.SW.v1.0.G036663	probable galacturonosyltransferase-like 1	0.827	-20.7578	0.000121265
HL.SW.v1.0.G036690	kelch domain-containing protein 4	0.844	-48.5244	0.0449774
HL.SW.v1.0.G036694	glucan endo- -beta-glucosidase 8-like	0.811	-72.889	0.02279
HL.SW.v1.0.G036702	protein NTM1-like 9	0.717	-24.8615	0.00686317
HL.SW.v1.0.G036728	protoporphyrinogen oxidase 1, chloroplastic	0.857	-22.0699	0.00273694
HL.SW.v1.0.G036739	probable protein phosphatase 2c 75	0.714	-63.4545	0.0302214
HL.SW.v1.0.G036749	auxin response factor 18	0.8	-5.2451	0.0241248
HL.SW.v1.0.G036791	NADH-plastoquinone oxidoreductase subunit j	0.996	-26.2603	0.00268982
HL.SW.v1.0.G036805	l-ascorbate oxidase homolog	0.847	-29.3883	0.000583869
HL.SW.v1.0.G036827	chorismate mutase 2	0.814	-11.7641	0.0125761
HL.SW.v1.0.G036894	subtilisin-like protease	0.717	-84.5696	0.014232
HL.SW.v1.0.G036901	cellulose synthase-like protein e6	0.779	-74.9433	0.0253956
HL.SW.v1.0.G036920	mlp-like protein 423	0.803	-42.8743	4.58443e-07
HL.SW.v1.0.G036939	sulfate transporter -like	0.836	-4.97562	0.0213626
HL.SW.v1.0.G036945	actin-related protein 5 isoform x2	0.86	-59.3502	0.0313917
HL.SW.v1.0.G036959	bark storage protein a-like	0.746	-24.2669	0.000884322
HL.SW.v1.0.G037003	BTB/POZ domain-containing protein at3g49900	0.758	-73.5508	0.0222452
HL.SW.v1.0.G037063	uncharacterized LOC21385588	0.761	-118.447	0.0353599
HL.SW.v1.0.G037094	pentatricopeptide repeat-containing protein At5g56310-like	0.751	-63.053	0.0337998
HL.SW.v1.0.G037126	synaptonemal complex protein 1	0.814	-55.8687	0.0318734
HL.SW.v1.0.G037141	calreticulin-3	0.859	-5.51198	0.0204173
HL.SW.v1.0.G037225	lecithin retinol acyltransferase	0.71	-30.1803	0.000587742
HL.SW.v1.0.G037241	histone H2B-like	0.889	-26.4741	2.47231e-06
HL.SW.v1.0.G037338	uncharacterized protein DDB	0.719	-11.4902	0.00128707
HL.SW.v1.0.G037376	uncharacterized LOC21397720	0.8	-22.7838	0.000418309
HL.SW.v1.0.G037393	60s ribosomal protein l27	0.759	-31.5102	8.67235e-07
HL.SW.v1.0.G037407	protein trichome berefringence-like 7	0.833	-114.317	0.0067329
HL.SW.v1.0.G037503	2-methyl-6-phytyl- -hydroquinone chloroplastic	0.858	-4.1445	0.0265089
HL.SW.v1.0.G037540	ribosomal protein l2	0.969	-19.8883	0.0259892
HL.SW.v1.0.G037566	beta-glucosidase 17-like	0.786	-49.649	0.0418919
HL.SW.v1.0.G037579	protein MANNAN SYNTHESIS-RELATED 1	0.849	-4.36629	0.0258032
HL.SW.v1.0.G037588	dolichyl-diphosphooligosaccharide--protein glycosyltransferase subunit 1a	0.861	-27.5413	3.71244e-05
HL.SW.v1.0.G037590	probable endo-1,3(4)-beta-glucanase ARB_01444	0.819	-76.1626	0.0224274
HL.SW.v1.0.G037595	nudix hydrolase chloroplastic	0.799	-5.94304	0.0223807
HL.SW.v1.0.G037661	cyclic nucleotide gated channel 1 isoform 1	0.738	-121.167	0.0332643
HL.SW.v1.0.G037729	cyclin-dependent protein kinase inhibitor SMR6	0.719	-28.4254	0.00233328
HL.SW.v1.0.G037737	alpha tubulin 1	0.904	-6.17359	0.0126179
HL.SW.v1.0.G037776	acid phosphatase 1	0.84	-26.8826	2.17436e-06
HL.SW.v1.0.G037779	tropinone reductase homolog	0.781	-20.8867	0.00470315
HL.SW.v1.0.G037834	glutathione cytosolic	0.846	-95.6948	0.0156285
HL.SW.v1.0.G037865	disease resistance protein	0.753	-25.1083	0.00131511
HL.SW.v1.0.G037922	mlp-like protein 328	0.764	-22.9026	0.00782495
HL.SW.v1.0.G037955	uncharacterized LOC21389037	0.772	-14.1615	0.0317612
HL.SW.v1.0.G037960	light-harvesting complex-like protein OHP2	0.78	-18.0229	0.000926563
HL.SW.v1.0.G037962	isoaspartyl peptidase/L-asparaginase 2	0.847	-29.1836	0.000140641
HL.SW.v1.0.G037965	uncharacterized LOC21407016	0.741	-27.9598	3.94896e-06
HL.SW.v1.0.G037987	cold-regulated 413 plasma membrane protein 4	0.802	-111.518	0.00882787
HL.SW.v1.0.G038036	arabinogalactan protein 20	0.872	-22.1245	0.00785241
HL.SW.v1.0.G038074	endonuclease EME1B-like	0.72	-26.8505	0.0115877
HL.SW.v1.0.G038094	phosphate carrier protein 3	0.816	-21.9458	0.00863178
HL.SW.v1.0.G038104	uncharacterized LOC21389228	0.882	-24.3724	7.50976e-05
HL.SW.v1.0.G038105	uncharacterized LOC21389228	0.85	-25.2799	0.0337677
HL.SW.v1.0.G038136	cytochrome c biogenesis fn	0.99	-114.118	0.00745729
HL.SW.v1.0.G038144	transmembrane 9 superfamily member 3-like	0.874	-4.33022	0.0181938
HL.SW.v1.0.G038208	scarecrow-like protein 32	0.828	-28.8471	0.00927173
HL.SW.v1.0.G038213	malate dehydrogenase, glyoxysomal	0.888	-4.16985	0.0300663
HL.SW.v1.0.G038224	aquaporin PIP1-1	0.833	-4.80393	0.0228753
HL.SW.v1.0.G038240	GDSL esterase/lipase At3g48460	0.778	-47.7313	0.00126315
HL.SW.v1.0.G038244	hypothetical protein L484_006280	0.772	-110.647	0.0427956
HL.SW.v1.0.G038261	protein FAM135B	0.847	-8.97959	0.0361861
HL.SW.v1.0.G038305	uncharacterized LOC21387914	0.739	-22.5514	0.00291964
HL.SW.v1.0.G038318	dynamin-like protein arc5	0.881	-22.4979	0.00964679
HL.SW.v1.0.G038319	ribosomal protein s7	1	-7.82143	0.0391063
HL.SW.v1.0.G038359	protein AUXIN RESPONSE 4	0.765	-22.8079	0.000318575
HL.SW.v1.0.G038377	50s ribosomal protein 6	0.822	-9.11946	0.000588778
HL.SW.v1.0.G038459	protein DETOXIFICATION 12	0.822	-120.478	0.00513507
HL.SW.v1.0.G038502	leucine-rich repeat receptor-like serine/threonine-protein kinase BAM1	0.801	-10.0589	0.0249353
HL.SW.v1.0.G038522	ADP-ribosylation factor GTPase-activating protein AGD11	0.883	-107.271	0.0397897
HL.SW.v1.0.G038598	autophagy-related protein 2	0.8	-20.1936	0.0170757
HL.SW.v1.0.G038614	BTB/POZ domain-containing protein At3g09030	0.678	-45.4501	7.59381e-08
HL.SW.v1.0.G038626	uncharacterized LOC21406557	0.836	-26.4492	0.00597516
HL.SW.v1.0.G038666	ethylene-responsive transcription factor	0.753	-4.25935	0.0421128
HL.SW.v1.0.G038776	uncharacterized LOC21408329	0.743	-25.1499	0.00620083
HL.SW.v1.0.G038803	uncharacterized LOC21402958	0.793	-18.8899	0.0278134
HL.SW.v1.0.G038820	RING-H2 finger protein ATL51	0.773	-21.8732	0.00229959
HL.SW.v1.0.G038922	protein TAB2 homolog, chloroplastic	0.812	-8.31465	0.0302939
HL.SW.v1.0.G038993	homeobox-leucine zipper protein athb-8	0.884	-86.5851	0.014737
HL.SW.v1.0.G039017	photosystem i reaction center subunit chloroplastic	0.826	-5.27743	0.00784312
HL.SW.v1.0.G039038	ras-related protein rab11c	0.846	-21.9102	0.00256122
HL.SW.v1.0.G039059	uncharacterized LOC21402378	0.809	-27.9931	0.000682007
HL.SW.v1.0.G039125	cellulose synthase 3	0.852	-6.95562	0.00314753
HL.SW.v1.0.G039129	glutamyl-tRNA reductase 2, chloroplastic	0.812	-100.4	0.00950562
HL.SW.v1.0.G039151	transcription factor MYB16	0.888	-22.7607	0.00248819
HL.SW.v1.0.G039161	pentatricopeptide repeat-containing protein At3g14730	0.836	-75.6109	0.0205443
HL.SW.v1.0.G039195	G-type lectin S-receptor-like serine/threonine-protein kinase	0.76	-74.8698	0.0239951
HL.SW.v1.0.G039209	transcription factor VOZ1	0.777	-91.7298	0.0117926
HL.SW.v1.0.G039210	SKP1-interacting partner 15-like	0.813	-106.845	0.0404669
HL.SW.v1.0.G039240	nitrate reductase	0.772	-9.48112	0.0254167
HL.SW.v1.0.G039281	uncharacterized LOC21407025	0.769	-18.3913	0.0323073
HL.SW.v1.0.G039319	clathrin heavy chain 1	0.812	-33.1701	1.04232e-06
HL.SW.v1.0.G039335	sulfated surface glycoprotein 185	0.691	-34.6205	1.55546e-05
HL.SW.v1.0.G039351	polyribonucleotide nucleotidyltransferase	0.699	-23.9487	0.000313353
HL.SW.v1.0.G039383	peroxiredoxin chloroplastic	0.866	-5.85383	0.00976452
HL.SW.v1.0.G039399	chlorophyll a-b binding protein chloroplastic	0.837	-11.8964	0.00125307
HL.SW.v1.0.G039400	CCL6 mRNA	0.941	-24.7948	0.00196576
HL.SW.v1.0.G039401	aspartyl protease family protein 2	0.775	-85.9579	0.0141272
HL.SW.v1.0.G039413	histidine-containing phosphotransfer protein 1	0.876	-97.5044	0.00954488
HL.SW.v1.0.G039427	plastocyanin	0.769	-4.22595	0.018913
HL.SW.v1.0.G039480	protein argonaute 2-like	0.771	-121.591	0.00529003
HL.SW.v1.0.G039481	two-component response regulator ARR12-like	0.692	-21.7706	0.00221063
HL.SW.v1.0.G039491	suppressor protein SRP40	0.741	-118.38	0.00613651
HL.SW.v1.0.G039546	serine carboxypeptidase-like 42	0.85	-29.69	0.000497416
HL.SW.v1.0.G039551	uncharacterized protein At5g01610	0.872	-26.0237	4.3851e-05
HL.SW.v1.0.G039556	nuclear valosin-containing protein-like	0.819	-8.29278	0.00345719
HL.SW.v1.0.G039646	threonine--tRNA ligase, chloroplastic/mitochondrial 2	0.87	-72.6584	0.0244973
HL.SW.v1.0.G039647	stomatin-like protein mitochondrial	0.876	-80.5255	0.0171517
HL.SW.v1.0.G039745	uncharacterized LOC109947884	0.824	-94.8746	0.0137447
HL.SW.v1.0.G039821	GDSL esterase/lipase At5g62930	0.842	-98.2591	0.0496926
HL.SW.v1.0.G039964	preprotein translocase subunit SCY1, chloroplastic	0.831	-123.126	0.00497614
HL.SW.v1.0.G039967	aldehyde dehydrogenase family 3 member h1-like	0.835	-10.1287	0.0203126
HL.SW.v1.0.G039968	protein SIEVE ELEMENT OCCLUSION B	0.76	-21.9361	0.0105771
HL.SW.v1.0.G039970	protein MHF2 homolog	0.888	-24.5297	7.90917e-06
HL.SW.v1.0.G039983	28 kda chloroplastic-like	0.784	-8.19769	0.0307664
HL.SW.v1.0.G039995	serine threonine-protein kinase-like protein ccr3	0.756	-79.6391	0.0178961
HL.SW.v1.0.G039996	receptor-like protein EIX2	0.746	-25.3202	0.0144979
HL.SW.v1.0.G040002	GMP synthase [glutamine-hydrolyzing]	0.774	-10.9485	0.0138435
HL.SW.v1.0.G040031	uncharacterized LOC21396561	0.779	-5.27406	0.0249912
HL.SW.v1.0.G040055	E3 ubiquitin-protein ligase RHA2A	0.745	-119.614	0.0330664
HL.SW.v1.0.G040066	cytochrome p450 71a1	0.712	-78.3378	0.0175049
HL.SW.v1.0.G040081	uncharacterized LOC21388107	0.7	-57.7828	0.0344431
HL.SW.v1.0.G040091	acyl- -binding domain-containing protein 3	0.757	-71.777	0.0283129
HL.SW.v1.0.G040114	ribosomal protein s14	0.892	-27.3577	0.00567056
HL.SW.v1.0.G040139	succinate dehydrogenase subunit 4 family protein	0.782	-94.3228	0.0161297
HL.SW.v1.0.G040145	exosome complex component rrp41	0.87	-48.0268	0.0459617
HL.SW.v1.0.G040190	carboxyl-terminal-processing peptidase chloroplastic	0.818	-94.6543	0.0135715
HL.SW.v1.0.G040207	DEAD-box ATP-dependent RNA helicase 37	0.829	-94.7575	0.0499016
HL.SW.v1.0.G040208	clathrin assembly protein at4g40080	0.734	-19.7743	0.0251766
HL.SW.v1.0.G040252	uncharacterized LOC21404529	0.825	-15.0638	0.0268991
HL.SW.v1.0.G040299	GDP-fucose transporter 1	0.854	-22.4893	0.00265845
HL.SW.v1.0.G040315	lamin-like protein	0.822	-21.8077	0.000443816
HL.SW.v1.0.G040322	pyridoxal biosynthesis protein pdx2-like	0.811	-4.23004	0.0464291
HL.SW.v1.0.G040329	beta-glucosidase 44	0.83	-24.6395	0.00770982
HL.SW.v1.0.G040330	beta-glucosidase 44-like	0.84	-36.1092	0.000399153
HL.SW.v1.0.G040367	ultraviolet-B receptor UVR8	0.775	-98.6155	0.010974
HL.SW.v1.0.G040392	e3 ubiquitin ligase big brother-like	0.864	-89.7592	0.0129381
HL.SW.v1.0.G040422	uncharacterized LOC112094862	0.784	-20.9817	0.00434909
HL.SW.v1.0.G040485	acid beta-fructofuranosidase 1, vacuolar	0.807	-24.4819	0.0066337
HL.SW.v1.0.G040553	linoleate 9s-lipoxygenase 5	0.829	-10.7268	0.0159986
HL.SW.v1.0.G040592	hypothetical protein L484_015295	0.883	-27.8843	0.0300193
HL.SW.v1.0.G040601	pentatricopeptide repeat-containing protein at1g62350	0.752	-23.0851	0.00768243
HL.SW.v1.0.G040625	cellulose synthase-like protein h1	0.723	-61.4551	0.0276762
HL.SW.v1.0.G040632	atp synthase gamma chloroplastic	0.816	-4.98675	0.00669893
HL.SW.v1.0.G040664	WEB family protein At3g51220	0.733	-48.2584	4.84989e-08
HL.SW.v1.0.G040665	nifu-like protein chloroplastic	0.849	-28.1476	0.000173838
HL.SW.v1.0.G040682	blue copper protein	0.776	-22.801	0.000664263
HL.SW.v1.0.G040716	uncharacterized LOC21388307	0.854	-21.7673	0.0403001
HL.SW.v1.0.G040726	extended synaptotagmin-3	0.868	-123.014	1.73717e-10
HL.SW.v1.0.G040773	leucoanthocyanidin reductase-like	0.81	-37.502	2.85537e-07
HL.SW.v1.0.G040783	40s ribosomal protein s15a-1	0.841	-3.59741	0.0285405
HL.SW.v1.0.G040863	uncharacterized LOC114313842	0.827	-23.3743	0.0022832
HL.SW.v1.0.G040870	molybdate-anion transporter	0.858	-13.5182	0.00719964
HL.SW.v1.0.G040873	rhodanese-like domain-containing protein 14	0.843	-26.5526	0.0027434
HL.SW.v1.0.G040887	histone h4	0.878	-21.5941	0.0208386
HL.SW.v1.0.G040889	peroxidase 17-like	0.809	-21.9613	0.0200519
HL.SW.v1.0.G040911	lysosomal pro-x carboxypeptidase-like	0.81	-80.4489	0.0151185
HL.SW.v1.0.G040931	pyridoxal phosphate-dependent transferases superfamily protein	0.834	-28.7074	0.000879961
HL.SW.v1.0.G040946	non-specific lipid transfer protein gpi-anchored 1-like	0.761	-28.2972	2.3525e-06
HL.SW.v1.0.G040993	cucumisin	0.751	-37.6116	2.95669e-07
HL.SW.v1.0.G040994	auxin-responsive protein iaa27	0.812	-8.21418	0.0331078
HL.SW.v1.0.G041050	mitochondrial chaperone bcs1	0.772	-4.70411	0.0433713
HL.SW.v1.0.G041079	28 kda ribonucleoprotein	0.825	-29.7096	0.000465356
HL.SW.v1.0.G041090	syntaxin of plants 121	0.822	-23.7215	0.000295144
HL.SW.v1.0.G041094	serine threonine-protein kinase cx32	0.826	-20.5763	0.00650139
HL.SW.v1.0.G041102	prenyltransferase 5 (PT5)	0.752	-65.9603	0.0264753
HL.SW.v1.0.G041114	amt1 2	0.81	-120.447	0.0358946
HL.SW.v1.0.G041118	protein yipf5 homolog	0.809	-25.0294	0.00104866
HL.SW.v1.0.G041127	protein PLASTID REDOX INSENSITIVE 2, chloroplastic	0.777	-23.7806	0.00169853
HL.SW.v1.0.G041137	uncharacterized LOC107432917	0.79	-24.9933	7.63369e-06
HL.SW.v1.0.G041141	protein yls3	0.714	-24.7396	3.80233e-06
HL.SW.v1.0.G041149	protein LIGHT-DEPENDENT SHORT HYPOCOTYLS 4-like	0.731	-24.0644	0.0154245
HL.SW.v1.0.G041180	protein APEM9	0.744	-81.2366	0.0166426
HL.SW.v1.0.G041186	ankyrin repeat-containing protein	0.735	-62.8312	0.0272113
HL.SW.v1.0.G041190	exo-poly-alpha-D-galacturonosidase	0.848	-25.2923	0.001174
HL.SW.v1.0.G041202	vesicle-associated membrane protein 726	0.885	-59.634	0.030995
HL.SW.v1.0.G041279	PREDICTED: uncharacterized protein LOC100245695	0.751	-79.0211	0.0167969
HL.SW.v1.0.G041309	thylakoid lumenal 19 kda chloroplastic	0.768	-24.2131	4.4815e-06
HL.SW.v1.0.G041332	molybdate transporter 1	0.736	-51.1607	0.0383017
HL.SW.v1.0.G041395	gibberellin-regulated protein 6	0.889	-30.584	0.00169341
HL.SW.v1.0.G041399	alkane hydroxylase MAH1-like	0.795	-55.4529	2.25549e-08
HL.SW.v1.0.G041408	galacturonosyltransferase 3	0.746	-21.2321	0.00365303
HL.SW.v1.0.G041439	patatin-like protein 1	0.795	-71.9709	1.2614e-08
HL.SW.v1.0.G041459	ribosomal protein l2	0.969	-26.5884	0.0138011
HL.SW.v1.0.G041469	thymidine kinase	0.825	-58.7926	0.0297275
HL.SW.v1.0.G041492	uncharacterized LOC21392703	0.831	-63.2233	0.0326142
HL.SW.v1.0.G041507	protein trichome birefringence-like 5	0.814	-10.2503	0.0169856
HL.SW.v1.0.G041557	axial regulator yabby 1 isoform x1	0.921	-88.5382	1.16295e-09
HL.SW.v1.0.G041559	f-box protein at3g12350	0.772	-21.7858	0.0105488
HL.SW.v1.0.G041645	nadh dehydrogenase subunit partial	1	-20.3924	0.0242592
HL.SW.v1.0.G041659	SIEVE ELEMENT OCCLUSION B-like	0.759	-83.8292	0.0140906
HL.SW.v1.0.G041671	atp synthase cf0 subunit iii	1	-29.0196	0.00509697
HL.SW.v1.0.G041673	atpi synthase cf0 subunit partial	1	-5.05627	0.00974502
HL.SW.v1.0.G041722	mki67 fha domain-interacting nucleolar phospho	0.775	-28.6412	0.000143067
HL.SW.v1.0.G041806	SIEVE ELEMENT OCCLUSION B	0.774	-9.8787	0.000779359
HL.SW.v1.0.G041819	b3 domain-containing transcription factor vrn1	0.841	-76.4557	0.0193009
HL.SW.v1.0.G041820	reticulon-4-interacting protein 1	0.888	-12.9008	0.00969392
HL.SW.v1.0.G041835	BTB/POZ domain-containing protein At1g67900	0.836	-48.349	0.000623915
HL.SW.v1.0.G041836		0.871	-24.4029	1.27446e-05
HL.SW.v1.0.G041882	senescence-associated carboxylesterase 101	0.675	-32.0071	1.37724e-05
HL.SW.v1.0.G041898	nucleotide-sugar uncharacterized transporter 1	0.85	-88.9782	0.0126111
HL.SW.v1.0.G041916	heat shock protein 101	0.851	-125.874	0.00457263
HL.SW.v1.0.G041949	cysteine-rich receptor-like protein kinase 25	0.761	-88.2677	0.014325
HL.SW.v1.0.G041968	cucumisin (LOC21393677)	0.751	-25.5859	0.001021
HL.SW.v1.0.G042020	uncharacterized LOC21391414	0.806	-106.996	0.0417498
HL.SW.v1.0.G042021	beta- insoluble isoenzyme cwinv1-like	0.813	-118.276	0.00547929
HL.SW.v1.0.G042025	molybdenum cofactor sulfurase	0.829	-49.6107	0.045519
HL.SW.v1.0.G042081	probable pectate lyase 8	0.854	-17.4362	3.48116e-05
HL.SW.v1.0.G042086	15.4 kDa class V heat shock protein	0.828	-23.831	0.0169351
HL.SW.v1.0.G042136	serine carboxypeptidase-like 25	0.843	-82.5619	0.0191273
HL.SW.v1.0.G042158	calcium-binding protein cml38	0.81	-24.359	1.53294e-05
HL.SW.v1.0.G042168	ring-h2 finger protein atl20-like	0.752	-20.6924	0.00287778
HL.SW.v1.0.G042203	non-specific phospholipase c6	0.855	-11.1537	0.0188651
HL.SW.v1.0.G042207	gibberellin 20 oxidase 2	0.724	-49.6604	0.0454855
HL.SW.v1.0.G042224	secretory carrier-associated membrane protein 3-like	0.848	-5.30656	0.0118233
HL.SW.v1.0.G042250	RNA polymerase sigma factor sigE	0.785	-5.57834	0.03125
HL.SW.v1.0.G042289	GATA transcription factor 16	0.817	-69.9257	0.0215036
HL.SW.v1.0.G042296	alcohol-forming fatty acyl-CoA reductase	0.769	-24.1566	0.000253317
HL.SW.v1.0.G042303	uncharacterized LOC21407600	0.859	-55.2465	0.0362104
HL.SW.v1.0.G042387	STS14 protein	0.811	-27.0901	0.000260801
HL.SW.v1.0.G042390	probable sphingolipid transporter spinster homolog 2 isoform x1	0.814	-10.1243	0.0190044
HL.SW.v1.0.G042392	temperature-induced lipocalin	0.848	-28.0217	0.000708509
HL.SW.v1.0.G042413	cytochrome p450 71a8-like	0.717	-30.6609	1.8047e-05
HL.SW.v1.0.G042458	uncharacterized LOC21406290	0.729	-77.7212	0.0168588
HL.SW.v1.0.G042474	photosystem i subunit vii	1	-32.012	1.54402e-05
HL.SW.v1.0.G042574	LEAF RUST 10 DISEASE-RESISTANCE LOCUS RECEPTOR-LIKE PROTEIN KINASE-like	0.777	-95.9589	0.0482635
HL.SW.v1.0.G042584	30s ribosomal protein chloroplastic-like	0.906	-3.88361	0.038325
HL.SW.v1.0.G042624	alpha beta-hydrolases superfamily protein	0.894	-13.3851	0.03835
HL.SW.v1.0.G042660	uncharacterized LOC21397301	0.763	-23.9371	0.0159065
HL.SW.v1.0.G042661	homeotic protein female sterile	0.702	-28.9887	0.000400801
HL.SW.v1.0.G042674	cyclic nucleotide-gated ion channel 1-like	0.738	-26.2578	7.16385e-05
HL.SW.v1.0.G042680	auxin-induced protein 15a-like	0.838	-24.48	0.00692059
HL.SW.v1.0.G042681	indole-3-acetic acid-induced protein arg7-like	0.828	-31.3847	0.00193904
HL.SW.v1.0.G042699	ubiquitin-40s ribosomal protein s27a-like	0.902	-5.19292	0.00958007
HL.SW.v1.0.G042715	bifunctional 3-dehydroquinate dehydratase shikimate dehydrogenase	0.811	-108.695	0.0401918
HL.SW.v1.0.G042733	transcription factor PRE4	0.761	-25.1329	2.75621e-06
HL.SW.v1.0.G042742	protein GRAVITROPIC IN THE LIGHT 1-like	0.785	-29.4637	2.45158e-05
HL.SW.v1.0.G042794	diaminopimelate decarboxylase chloroplastic-like	0.852	-18.6379	0.00251301
HL.SW.v1.0.G042816	atp synthase cf0 b subunit	0.912	-18.7585	0.0285098
HL.SW.v1.0.G042827	heavy metal-associated isoprenylated plant protein 39-like	0.776	-4.57836	0.0261817
HL.SW.v1.0.G042871	pentatricopeptide repeat-containing protein chloroplastic-like	0.842	-68.6895	0.0331161
HL.SW.v1.0.G042914	bidirectional sugar transporter sweet2-like	0.8	-22.1138	0.00106484
HL.SW.v1.0.G042917	calmodulin-binding receptor kinase CaMRLK	0.745	-64.9171	0.024986
HL.SW.v1.0.G043000	protein sgt1 homolog	0.776	-6.52299	0.0148052
HL.SW.v1.0.G043143	IAA-alanine resistance protein 1	0.749	-126.024	0.0300362
HL.SW.v1.0.G043171	lysM domain-containing GPI-anchored protein 1	0.803	-21.9073	0.00369304
HL.SW.v1.0.G043186	ribosomal protein s3	1	-8.70187	0.0412676
HL.SW.v1.0.G043214	probable protein phosphatase 2c 34	0.832	-8.12299	0.0322912
HL.SW.v1.0.G043265	protein LHY	0.76	-5.86459	0.00974952
HL.SW.v1.0.G043287	chloroplast processing peptidase	0.839	-25.9944	3.41618e-05
HL.SW.v1.0.G043288	4-coumarate-- ligase-like 1	0.79	-19.2886	0.00367922
HL.SW.v1.0.G043310	uncharacterized LOC21409197	0.833	-95.3366	0.0122035
HL.SW.v1.0.G043354	26s protease regulatory subunit 8 homolog a	0.886	-23.5494	0.00155622
HL.SW.v1.0.G043382	uncharacterized LOC21406400	0.767	-59.8407	0.0308385
HL.SW.v1.0.G043389	serine/threonine-protein kinase BSK6-lik	0.876	-23.4943	0.00270627
HL.SW.v1.0.G043404	uncharacterized protein At3g4914	0.857	-66.0441	0.0260578
HL.SW.v1.0.G043449	uncharacterized LOC21404264	0.769	-27.3986	0.00103187
HL.SW.v1.0.G043462	non-functional pseudokinase ZED1-like	0.724	-60.1664	1.47151e-08
HL.SW.v1.0.G043492	probable aspartyl protease At4g16563	0.725	-26.1494	0.000279064
HL.SW.v1.0.G043510	21 kda	0.717	-44.3877	1.59709e-11
HL.SW.v1.0.G043525	heavy metal-associated isoprenylated plant protein	0.726	-20.8352	0.00297343
HL.SW.v1.0.G043543	protein RALF-like 33	0.792	-26.4128	0.00571057
HL.SW.v1.0.G043568	soluble inorganic pyrophosphatase chloroplastic-like	0.878	-9.01427	0.0247637
HL.SW.v1.0.G043570	uncharacterized LOC21395006	0.797	-22.0212	0.00214232
HL.SW.v1.0.G043652	multicopper oxidase LPR1-lik	0.78	-21.5957	0.00243942
HL.SW.v1.0.G043702	subtilisin-like protease SBT4.14	0.773	-56.8828	0.0338482
HL.SW.v1.0.G043705	aquaporin nip6-1	0.845	-28.7382	0.000138159
HL.SW.v1.0.G043707	aquaporin nip6-1	0.798	-24.8894	0.00642203
HL.SW.v1.0.G043723	E3 ubiquitin-protein ligase COP1	0.867	-126.266	0.0323713
HL.SW.v1.0.G043749	beta-1,4-mannosyl-glycoprotein 4-beta-N-acetylglucosaminyltransferase	0.822	-18.8916	0.00489872
HL.SW.v1.0.G043761	protein indeterminate-domain 4, chloroplastic	0.655	-20.9404	0.00310488
HL.SW.v1.0.G043817	uncharacterized LOC21398978	0.766	-22.8693	0.00261129
HL.SW.v1.0.G043824	xyloglucanase inhibitor 2 mRNA	0.804	-88.8508	0.0158475
HL.SW.v1.0.G043839	28 kda chloroplastic-like	0.733	-7.44086	0.0425584
HL.SW.v1.0.G043851	calmodulin-like protein 3	0.849	-107.479	0.0398989
HL.SW.v1.0.G043852	poly -specific ribonuclease parn-like	0.826	-71.9201	0.0195136
HL.SW.v1.0.G043881	pentatricopeptide repeat-containing protein chloroplastic	0.83	-26.3439	4.30779e-05
HL.SW.v1.0.G043882	chlorophyll a-b binding protein chloroplastic	0.876	-11.8505	6.6168e-05
HL.SW.v1.0.G043896	protein disulfide-isomerase SCO2	0.769	-28.1133	0.000586303
HL.SW.v1.0.G043932	uncharacterized protein At5g41620	0.747	-67.7335	0.0232586
HL.SW.v1.0.G043943	exonuclease V, chloroplastic	0.758	-62.868	0.0313301
HL.SW.v1.0.G043958	mulatexin-like	0.747	-121.49	0.0329474
HL.SW.v1.0.G043975	uncharacterized LOC21391019	0.789	-19.0127	0.0271247
HL.SW.v1.0.G043978	basic form of pathogenesis-related protein 1-like	0.758	-27.606	0.000234328
HL.SW.v1.0.G043988	zingipain-2-like	0.66	-37.2127	0.0021773
HL.SW.v1.0.G044073	protein disulfide-isomerase LQY1	0.764	-25.4438	0.000338236
HL.SW.v1.0.G044074	B3 domain-containing protein At5g42700-like	0.806	-52.4692	0.0380098
HL.SW.v1.0.G044113	probable receptor-like serine/threonine-protein kinase At4g34500	0.781	-20.072	0.000110627
HL.SW.v1.0.G044140	xanthoxin dehydrogenase	0.794	-25.4068	0.000241946
HL.SW.v1.0.G044151	subtilisin-like protease SBT5.4	0.753	-36.0281	1.1524e-05
HL.SW.v1.0.G044155	uncharacterized LOC21398776	0.871	-24.3594	0.0167548
HL.SW.v1.0.G044158	probable 2-oxoglutarate-dependent dioxygenase ANS	0.814	-127.309	0.00470584
HL.SW.v1.0.G044161	inorganic pyrophosphatase 1-like	0.8	-101.73	0.0100046
HL.SW.v1.0.G044209	lycopene epsilon chloroplastic	0.853	-35.2075	8.18271e-06
HL.SW.v1.0.G044223	ras-related protein raba3	0.83	-5.58526	0.0155591
HL.SW.v1.0.G044254	abscisic acid-insensitive 5-like protein 5	0.725	-65.1911	0.0243647
HL.SW.v1.0.G044258	aquaporin sip1-1-like	0.762	-20.2864	0.000137381
HL.SW.v1.0.G044260	E3 ubiquitin-protein ligase PUB23-like	0.713	-32.6938	1.02338e-05
HL.SW.v1.0.G044284	probable methyltransferase PMT5	0.861	-83.9935	0.0144393
HL.SW.v1.0.G044302	50s ribosomal protein l4 isoform partial	0.784	-9.70766	0.0189897
HL.SW.v1.0.G044322	glucomannan 4-beta-mannosyltransferase 9	0.864	-11.0366	0.0132796
HL.SW.v1.0.G044340	cysteine-rich receptor-like protein kinase 25	0.686	-15.3685	0.0269957
HL.SW.v1.0.G044352	probable lrr receptor-like serine threonine-protein kinase at1g14390	0.794	-25.4121	0.000257423
HL.SW.v1.0.G044357	phospholipid-transporting atpase 8	0.852	-18.462	0.0182393
HL.SW.v1.0.G044375	21 kda protein	0.716	-8.50064	0.0298375
HL.SW.v1.0.G044391	BES1/BZR1 homolog protein 4	0.762	-116.005	0.0352544
HL.SW.v1.0.G044495	transcription factor bHLH162	0.821	-27.6142	2.29202e-06
HL.SW.v1.0.G044534	casein kinase 1-like protein HD16	0.887	-6.70012	0.0208801
HL.SW.v1.0.G044538	enoyl-CoA delta isomerase 1, peroxisomal-like	0.752	-24.7281	0.00147876
HL.SW.v1.0.G044559	CASP-like protein 4A1	0.722	-27.0686	0.00131101
HL.SW.v1.0.G044564	30s ribosomal protein chloroplastic-like	0.854	-6.1513	0.00753576
HL.SW.v1.0.G044612	homeobox-leucine zipper protein hox32	0.862	-25.3907	3.79487e-05
HL.SW.v1.0.G044623	metalloendoproteinase 1	0.756	-114.861	0.0389828
HL.SW.v1.0.G044629	uncharacterized LOC18588916	0.74	-35.9904	1.71346e-05
HL.SW.v1.0.G044687	violaxanthin de- chloroplastic	0.756	-111.53	0.00729238
HL.SW.v1.0.G044754	vhs domain-containing protein at3g16270	0.83	-40.384	0.00161225
HL.SW.v1.0.G044768	187-kda microtubule-associated protein air9	0.863	-83.8435	0.014181
HL.SW.v1.0.G044771	e3 ubiquitin ligase big brother-related-like	0.734	-21.3245	0.000200454
HL.SW.v1.0.G044788	cold-regulated 413 plasma membrane protein 2-like	0.845	-19.2484	0.0167067
HL.SW.v1.0.G044809	protein ELF4-LIKE 3	0.836	-19.5924	0.0252385
HL.SW.v1.0.G044868	uncharacterized LOC21411435	0.844	-123.059	0.031508
HL.SW.v1.0.G044871	peptidyl-prolyl cis-trans isomerase fkbp62-like	0.826	-46.9968	0.049576
HL.SW.v1.0.G044984	carboxylesterase 1	0.766	-103.838	0.0466483
HL.SW.v1.0.G044993	DNA-directed RNA polymerase III subunit 1	0.847	-63.2114	0.0286308
HL.SW.v1.0.G044998	berberine bridge enzyme-like 19	0.727	-11.3175	0.0135863
HL.SW.v1.0.G045030	ATP phosphoribosyltransferase 2, chloroplastic	0.88	-22.6186	0.00223065
HL.SW.v1.0.G045035	transcription factor bHLH130	0.736	-97.6843	0.00996858
HL.SW.v1.0.G045062	photosystem i subunit vii	1	-23.1382	4.16085e-06
HL.SW.v1.0.G045067	pectinesterase inhibitor 7	0.789	-114.281	0.00607608
HL.SW.v1.0.G045093	uncharacterized LOC21389162	0.778	-5.72725	0.0307784
HL.SW.v1.0.G045154	uncharacterized LOC110622981	0.701	-103.249	0.0450312
HL.SW.v1.0.G045186	low-temperature-induced 78 kDa protein	0.702	-24.3017	0.00168634
HL.SW.v1.0.G045195	ubiquitin-conjugating enzyme E2 11	0.8	-114.673	0.00796598
HL.SW.v1.0.G045213	uncharacterized LOC21386994	0.762	-85.4717	0.0189104
HL.SW.v1.0.G045217	calcium sensing chloroplastic	0.824	-16.9297	0.00361013
HL.SW.v1.0.G045220	39s ribosomal protein mitochondrial	0.831	-27.1646	0.0482763
HL.SW.v1.0.G045268	protein LNK1	0.686	-16.264	0.00567873
HL.SW.v1.0.G045298	dynamin-related protein 4c	0.784	-24.7583	0.000975934
HL.SW.v1.0.G045384	g-type lectin s-receptor-like serine threonine-protein kinase at4g27290 isoform x1	0.726	-42.9406	0.00119409
HL.SW.v1.0.G045419	aspartic proteinase asp1	0.806	-20.6275	0.00278453
HL.SW.v1.0.G045434	WAT1-related protein At4g08300-like	0.79	-23.6036	0.00237467
HL.SW.v1.0.G045439	l-ascorbate oxidase homolog	0.8	-54.4908	0.000502171
HL.SW.v1.0.G045458	acyl-activating enzyme 6	0.749	-58.0995	0.0343882
HL.SW.v1.0.G045463	amino acid transporter AVT1I	0.795	-117.917	0.00725987
HL.SW.v1.0.G045543	probable protein phosphatase 2c 62 isoform x1	0.781	-121.956	0.00513195
HL.SW.v1.0.G045544	chlorophyll a-b binding protein cp24 chloroplastic	0.809	-22.9781	0.00765916
HL.SW.v1.0.G045546	endochitinase EP3	0.718	-3.70673	0.0350934
HL.SW.v1.0.G045603	purine-uracil permease NCS1	0.792	-69.3251	0.0224292
HL.SW.v1.0.G045665	3-oxoacyl-[acyl-carrier-protein] synthase I	0.835	-19.3421	0.0037409
HL.SW.v1.0.G045677	deoxynucleoside triphosphate triphosphohydrolase samhd1 homolog	0.814	-54.4144	0.0426986
HL.SW.v1.0.G045678	serine/threonine-protein kinase ht1	0.852	-23.3899	0.00807793
HL.SW.v1.0.G045688	uncharacterized LOC21389782	0.801	-113.546	0.0385045
HL.SW.v1.0.G045744	cytochrome p450 71a1-like	0.795	-28.1155	0.000437117
HL.SW.v1.0.G045767	mitotic spindle checkpoint protein bubr1	0.804	-22.87	0.00747046
HL.SW.v1.0.G045804	rna-binding protein pno1-like	0.845	-68.0607	0.0285989
HL.SW.v1.0.G045815	lrr receptor-like serine threonine-protein kinase hsl2	0.782	-20.6417	0.000118016
HL.SW.v1.0.G045828	protein tify 9	0.735	-34.3453	5.26403e-07
HL.SW.v1.0.G045864	UDP-N-acetylmuramate--L-alanine ligase-like	0.731	-28.2427	2.19811e-05
HL.SW.v1.0.G045903	UNC93-like protein 1	0.832	-90.1322	0.0145427
HL.SW.v1.0.G045925	gdp-mannose transporter gonst1 isoform x2	0.866	-63.9494	0.0289281
HL.SW.v1.0.G045939	branched-chain-amino-acid aminotransferase-like protein 1	0.856	-27.8007	0.00122972
HL.SW.v1.0.G045965	glutathione s-transferase dhar2-like	0.837	-3.71955	0.0427109
HL.SW.v1.0.G046002	uncharacterized LOC21387150	0.747	-73.9139	0.0218594
HL.SW.v1.0.G046053	ferredoxin-thioredoxin reductase catalytic chloroplastic	0.893	-4.12087	0.033294
HL.SW.v1.0.G046070	probable calcium-binding protein cml29	0.804	-29.0778	0.000201869
HL.SW.v1.0.G046072	protein chloroplast import apparatus 2	0.731	-46.4507	0.047564
HL.SW.v1.0.G046132	probable sugar phosphate phosphate translocator at1g12500	0.792	-88.9195	0.0135572
HL.SW.v1.0.G046152	triosephosphate cytosolic	0.869	-4.23421	0.0152407
HL.SW.v1.0.G046164	mechanosensitive ion channel protein chloroplastic	0.812	-5.11473	0.0157821
HL.SW.v1.0.G046205	uncharacterized LOC21401695	0.779	-65.027	0.0282444
HL.SW.v1.0.G046216	uncharacterized LOC21403881	0.771	-21.6275	0.0001045
HL.SW.v1.0.G046224	transcription factor bHLH87	0.713	-25.8795	0.0012896
HL.SW.v1.0.G046225	protein enhanced disease resistance 2-like isoform x1	0.853	-10.3956	0.000724549
HL.SW.v1.0.G046244	tetratricopeptide repeat -like superfamily protein isoform 1	0.811	-4.40396	0.0430034
HL.SW.v1.0.G046246	uncharacterized LOC21391863	0.805	-29.8038	0.00887689
HL.SW.v1.0.G046294	ribosomal protein s18	0.965	-19.8854	0.0248827
HL.SW.v1.0.G046310	ferredoxin--nadp embryo isozyme	0.733	-21.5384	0.0215919
HL.SW.v1.0.G046321	leucine aminopeptidase 1-like	0.863	-18.2241	0.0180324
HL.SW.v1.0.G046338	leucine-rich repeat receptor-like serine/threonine-protein kinase	0.698	-19.7201	0.000148104
HL.SW.v1.0.G046350	clp protease proteolytic subunit	0.943	-27.6967	7.78671e-06
HL.SW.v1.0.G046432	cyclic phosphodiesterase-like	0.798	-20.8407	0.0237894
HL.SW.v1.0.G046458	uncharacterized LOC21387031	0.745	-4.46966	0.0218364
HL.SW.v1.0.G046474	inositol-3-phosphate synthase	0.887	-5.80619	0.00360593
HL.SW.v1.0.G046477	uncharacterized LOC112165279	0.785	-25.5478	0.00020876
HL.SW.v1.0.G046546	uncharacterized LOC21397334	0.835	-8.72877	0.027487
HL.SW.v1.0.G046567	pollen-specific protein c13-like	0.744	-23.4764	1.67214e-05
HL.SW.v1.0.G046576	glutaredoxin-C9	0.749	-24.1948	6.05808e-06
HL.SW.v1.0.G046581	calcium-binding protein pbp1-like	0.807	-37.9089	2.70511e-07
HL.SW.v1.0.G046599	uncharacterized protein	0.741	-30.5998	0.000420301
HL.SW.v1.0.G046608	arabinogalactan protein 20	0.872	-22.0735	0.00396648
HL.SW.v1.0.G046663	uncharacterized LOC21386747	0.734	-29.5131	3.07965e-05
HL.SW.v1.0.G046720	cleavage and polyadenylation specificity factor subunit 1	0.851	-58.4762	0.0331699
