# Supplementary material for: Dissection of Dynamic Transcriptome Landscape of Leaf, Bract, and Lupulin Gland in Hop (Humulus lupulus L.)
Source: Int J Mol Sci. 2019 Dec 29;21(1):233. doi: 10.3390/ijms21010233 (PMC6981390; doi:10.3390/ijms21010233)
Supplement: Supplementary file 1 [file ijms-21-00233-s001.zip › Table S3.xlsx]

## Sheet: Up-Regulated
Query	Description	Similarity	Fold change	p-value
HL.SW.v1.0.G000015	probable glutathione s-transferase	0.806	42.2937	0.000492084
HL.SW.v1.0.G000136	probable pectate lyase 8	0.839	28.2184	0.00017672
HL.SW.v1.0.G000296	hypoxia-responsive family protein	0.832	17.495	0.00797584
HL.SW.v1.0.G000431	cysteine proteinase inhibitor 5	0.736	8.25822	0.0203773
HL.SW.v1.0.G000577	salicylate benzoate carboxyl methyltransferase-like	0.959	12.9327	3.46374e-09
HL.SW.v1.0.G000870	elongation of fatty acids protein 3-like	0.793	16.678	0.000301191
HL.SW.v1.0.G001027	probable acyl-activating enzyme peroxisomal	0.98	29.2001	0.0398668
HL.SW.v1.0.G001035	uncharacterized protein	0.766	14.3906	0.00226005
HL.SW.v1.0.G001647	acidic endochitinase-like	0.791	12.096	0.0181127
HL.SW.v1.0.G001674	probable acyl-activating enzyme 2	0.995	31.9519	4.0762e-08
HL.SW.v1.0.G001976	probable calcium-binding protein cml31	0.714	29.1851	0.000386666
HL.SW.v1.0.G002302	ripening-related protein	0.794	11.0897	0.000446121
HL.SW.v1.0.G002452	histone h4	0.869	11.8972	0.0110411
HL.SW.v1.0.G002657	ribosomal protein l2	0.981	44.5873	0.000218113
HL.SW.v1.0.G002707	cysteine-rich and transmembrane domain-containing protein WIH1-like	0.774	18.4288	0.0431901
HL.SW.v1.0.G002748	tetraketide alpha-pyrone reductase 1-like	0.737	39.2918	0.00917797
HL.SW.v1.0.G002884	stem-specific protein tsjt1-like	0.807	24.8514	0.0141349
HL.SW.v1.0.G003024	spidroin-2-like	0.719	27.8686	5.75887e-06
HL.SW.v1.0.G003097	omega-6 fatty acid desaturase	0.796	14.509	0.000220778
HL.SW.v1.0.G003187	putative SERF-like protein	0.87	22.407	0.0228353
HL.SW.v1.0.G003224	thioredoxin H-type 1	0.797	25.651	0.0227425
HL.SW.v1.0.G003721	beta-amyrin 28-oxidase-like	0.75	17.7894	0.00364044
HL.SW.v1.0.G003744	non-specific lipid-transfer protein 2	0.732	12.6491	0.0250714
HL.SW.v1.0.G003780	ankyrin repeat-containing protein at5g02620-like	0.724	93.5486	0.00316095
HL.SW.v1.0.G003992	ras-related protein raba3	0.828	17.7733	0.0131187
HL.SW.v1.0.G004019	class v chitinase	0.736	31.0663	0.00421328
HL.SW.v1.0.G004162	uncharacterized protein	NA	14.887	7.86803e-05
HL.SW.v1.0.G004221	Myb transcription factor 8	0.961	58.8279	7.44336e-07
HL.SW.v1.0.G004719	oleosin 5	0.695	7.2888	0.00883425
HL.SW.v1.0.G005256	truncated transcription factor CAULIFLOWER D	0.84	48.2687	0.034531
HL.SW.v1.0.G005291	protein yippee-like	0.862	38.5633	0.00059305
HL.SW.v1.0.G005407	uncharacterized protein	0.805	41.4609	2.27539e-05
HL.SW.v1.0.G005426	putative cyclin-D6-1	0.797	42.4616	0.000195516
HL.SW.v1.0.G005560	protochlorophyllide-dependent translocon component chloroplastic-like	0.745	19.4558	0.00478659
HL.SW.v1.0.G005565	translocator protein homolog	0.699	39.6142	0.00139813
HL.SW.v1.0.G005647	protein ECERIFERUM 3	0.876	28.0996	0.0225504
HL.SW.v1.0.G005648	erlin-1	0.831	18.3821	0.0473
HL.SW.v1.0.G005669	hypothetical protein L484_016882	0.894	6.84868	0.00249527
HL.SW.v1.0.G005868	agamous-like mads-box protein agl9-like protein	0.862	42.1954	1.71396e-06
HL.SW.v1.0.G005888	laccase-4 protein	0.795	78.2446	0.000974158
HL.SW.v1.0.G005935	monoterpene synthase 2 (MTS2)	0.952	48.8758	4.71946e-10
HL.SW.v1.0.G005936	monoterpene synthase 2 (MTS2)	1	44.1291	1.93522e-10
HL.SW.v1.0.G006001	protein nrt1 ptr family -like	0.738	26.9712	0.000188809
HL.SW.v1.0.G006171	ap2-like ethylene-responsive transcription factor at1g16060	0.849	16.8182	0.00377926
HL.SW.v1.0.G006306	heavy-metal-associated domain-containing protein	0.836	36.6464	0.000760277
HL.SW.v1.0.G006512	phosphatidylinositol transfer protein 3	0.84	33.4635	0.0063219
HL.SW.v1.0.G006585	zeaxanthin epoxidase	0.992	53.7516	9.02834e-06
HL.SW.v1.0.G006679	probable mitochondrial chaperone bcs1-b	0.759	20.4777	0.0258741
HL.SW.v1.0.G007344	probable aquaporin tip3-2	0.796	23.8143	0.00669237
HL.SW.v1.0.G007348	TE3 mRNA	0.986	51.2945	0.000454991
HL.SW.v1.0.G007363	aspartic proteinase-like protein 2	0.726	37.6101	0.00040417
HL.SW.v1.0.G007452	1-deoxy-d-xylulose 5-phosphate chloroplastic	0.957	23.8145	0.00208469
HL.SW.v1.0.G007780	isoflavone reductase-like protein	0.829	23.2616	0.00324584
HL.SW.v1.0.G008014	pectinesterase pectinesterase inhibitor	0.763	43.6331	8.55312e-07
HL.SW.v1.0.G008015	calcium-binding ef hand family protein	0.804	42.4632	0.0416245
HL.SW.v1.0.G008081	stress response protein nst1	0.759	21.3158	0.0214364
HL.SW.v1.0.G008259	transcription factor CPC-like	0.832	32.5129	0.00505322
HL.SW.v1.0.G008714	2-oxoisovalerate dehydrogenase subunit alpha mitochondrial isoform x4	0.812	14.3168	6.09198e-07
HL.SW.v1.0.G008767	glutathione s-transferase u17-like	0.676	19.7355	3.85832e-06
HL.SW.v1.0.G008851	protein FMP32, mitochondrial-like	0.926	26.5697	0.0396957
HL.SW.v1.0.G009374	soluble inorganic pyrophosphatase	0.895	24.6404	0.0288772
HL.SW.v1.0.G009443	extradiol ring-cleavage dioxygenase	0.764	38.39	0.00889457
HL.SW.v1.0.G009535	mandelonitrile lyase 3-like	0.732	67.2051	0.0046236
HL.SW.v1.0.G009786	uncharacterized protein	0.811	90.4602	0.0130142
HL.SW.v1.0.G010265	translation factor guf1 mitochondrial	0.881	32.1273	0.000195516
HL.SW.v1.0.G010282	WRKY1 transcription factor	0.998	49.6366	0.00467114
HL.SW.v1.0.G010340	desiccation-related protein PCC13-62	0.776	33.2131	6.59956e-08
HL.SW.v1.0.G010343	desiccation-related protein PCC13-62	0.752	68.501	0.00753445
HL.SW.v1.0.G010657	protein cup-shaped cotyledon 1	0.832	14.2883	0.0010444
HL.SW.v1.0.G010771	valencene synthase	0.956	43.7844	0.0123869
HL.SW.v1.0.G010807	abc transporter g family member 6-like	0.758	28.8474	0.00182395
HL.SW.v1.0.G010962	berberine bridge enzyme-like 13	0.713	15.4095	1.66476e-05
HL.SW.v1.0.G010965	cytokinin dehydrogenase 3	0.803	15.1213	0.0396957
HL.SW.v1.0.G011243	protein binding	0.705	13.0381	0.0265384
HL.SW.v1.0.G011598	putative methylesterase 11	0.856	18.6414	0.0252482
HL.SW.v1.0.G011622	non-specific lipid transfer protein precursor	0.679	42.4947	4.82129e-08
HL.SW.v1.0.G011628	edestin 2	0.791	50.6675	2.1471e-06
HL.SW.v1.0.G011641	receptor-like protein kinase	0.775	32.4802	0.00631518
HL.SW.v1.0.G011790	NDR1/HIN1-like protein 6	0.744	11.156	0.00636664
HL.SW.v1.0.G011891	uncharacterized protein	0.737	33.4357	0.00737058
HL.SW.v1.0.G012210	mitochondrial inner membrane protease subunit 1	0.859	23.4226	0.00649147
HL.SW.v1.0.G012361	leucine-rich repeat extensin-like protein	0.989	40.9438	0.00119664
HL.SW.v1.0.G012395	taxadien-5-alpha-ol o-acetyltransferase	0.71	41.475	0.00208469
HL.SW.v1.0.G012422	glucose-6-phosphate isomerase chloroplastic	0.841	28.0862	0.0110411
HL.SW.v1.0.G012484	uncharacterized protein	0.748	82.9063	2.90694e-05
HL.SW.v1.0.G012515	cysteine proteinase 15a	0.831	15.9112	0.0180498
HL.SW.v1.0.G012618	developmental protein sepallata 2-like	0.841	25.7927	0.0158665
HL.SW.v1.0.G012672	calmodulin-binding transcription activator 2-like	0.799	28.6105	0.000189609
HL.SW.v1.0.G012747	nitrile-specifier protein 5	0.827	15.7287	0.00356114
HL.SW.v1.0.G012857	edestin 1	0.766	24.3053	0.00566209
HL.SW.v1.0.G012949	probable cysteine proteinase a494	0.79	35.296	0.000392748
HL.SW.v1.0.G012989	legumin a	0.827	45.3312	9.55974e-09
HL.SW.v1.0.G013152	peroxidase 72	0.82	40.4975	0.00316883
HL.SW.v1.0.G013161	glycine-rich protein 2-like	0.746	40.2006	0.00906986
HL.SW.v1.0.G013257	gdsl esterase lipase 1	0.735	32.1785	9.25178e-07
HL.SW.v1.0.G013551	chalcone isomerase-like protein 1	0.992	133.538	1.58954e-05
HL.SW.v1.0.G013555	valerophenone synthase	0.962	119.043	6.76894e-06
HL.SW.v1.0.G013556	chalcone synthase	1	48.4806	3.58248e-09
HL.SW.v1.0.G014051	stem-specific protein TSJT1	0.812	22.7881	0.0139981
HL.SW.v1.0.G014056	legumin B	0.749	17.3723	7.52359e-06
HL.SW.v1.0.G014428	edestin 1	0.767	42.6772	1.41273e-07
HL.SW.v1.0.G014470	nac domain-containing protein 43-like	0.778	16.6318	0.0152643
HL.SW.v1.0.G014570	allene oxide synthase-like	0.765	24.8808	0.0109262
HL.SW.v1.0.G014641	carboxyl methyltransferase 4 (CMT4)	0.977	31.9899	6.09198e-07
HL.SW.v1.0.G014648	gibberellin-regulated protein 1	0.806	26.4813	1.76129e-05
HL.SW.v1.0.G014683	cytochrome c oxidase subunit 2	0.997	9.91549	0.0334196
HL.SW.v1.0.G014776	probable galactinol--sucrose galactosyltransferase 2	0.83	21.2342	0.00737058
HL.SW.v1.0.G014887	uncharacterized protein	NA	25.3701	2.05297e-05
HL.SW.v1.0.G015009	transcription repressor kan1	0.706	16.056	0.0412033
HL.SW.v1.0.G015140	myosin-10	0.792	15.9506	0.0274265
HL.SW.v1.0.G015678	polygalacturonase qrt3	0.8	30.8049	0.0402671
HL.SW.v1.0.G015689	blue copper protein	0.858	19.0768	0.00976258
HL.SW.v1.0.G015846	glutathione s-transferase u17	0.748	43.1854	0.0110411
HL.SW.v1.0.G015994	omega-hydroxypalmitate o-feruloyl transferase	0.842	74.813	0.0245781
HL.SW.v1.0.G016306	uncharacterized protein	0.765	41.3831	0.000626846
HL.SW.v1.0.G016358	translation initiation factor IF-2	0.865	49.3573	0.0215326
HL.SW.v1.0.G016599	cucumber peeling	0.701	28.0451	0.0139544
HL.SW.v1.0.G016803	phenylalanine ammonia-lyase	0.996	64.5017	0.000408211
HL.SW.v1.0.G016817	mlo-like protein 1	0.793	15.1374	0.0211787
HL.SW.v1.0.G016977	monoterpene synthase 1 (MTS1)	0.938	48.0049	1.11244e-08
HL.SW.v1.0.G017018	sucrose synthase 2	0.854	8.07741	0.000492084
HL.SW.v1.0.G017039	casp-like protein rcom_0864260	0.837	43.621	0.000510359
HL.SW.v1.0.G017221	protein FATTY ACID EXPORT 2	0.759	20.7032	0.00442861
HL.SW.v1.0.G017355	hydroxycinnamoyl- shikimate quinate hydroxycinnamoyl transferase isoform 1	0.782	13.3063	0.0448349
HL.SW.v1.0.G017545	bifunctional epoxide hydrolase 2-like	0.784	31.4467	0.0228376
HL.SW.v1.0.G017569	late cornified envelope protein 1e	0.778	15.8787	0.0125697
HL.SW.v1.0.G017797	O-methyltransferase 5 (OMT5)	0.991	9.7324	0.0467141
HL.SW.v1.0.G018055	guanine nucleotide-binding protein subunit beta-2	0.874	68.409	0.0213531
HL.SW.v1.0.G018131	ubiquitin-40s ribosomal protein s27a-like	0.904	14.6728	0.0287661
HL.SW.v1.0.G018250	carboxyl methyltransferase 4 (CMT4)	0.836	22.0938	0.00398707
HL.SW.v1.0.G018271	protein SHI RELATED SEQUENCE 1	0.715	36.4046	6.85276e-06
HL.SW.v1.0.G018391	blue copper protein	0.713	20.8596	0.00118033
HL.SW.v1.0.G018392	uclacyanin-3	0.745	11.9515	0.0161324
HL.SW.v1.0.G018495	shikimate o-hydroxycinnamoyltransferase-like	0.663	103.76	2.67019e-05
HL.SW.v1.0.G018540	glu protease inhibitor	0.75	50.7944	0.005515
HL.SW.v1.0.G018587	transcription factor myb44-like	0.731	43.2515	0.0277733
HL.SW.v1.0.G018947	naringenin-chalcone synthase (CHS_H1)	0.992	82.9745	0.000454991
HL.SW.v1.0.G018983	cysteine proteinase inhibitor b-like	0.717	15.6399	0.0254126
HL.SW.v1.0.G019081	nadh--cytochrome b5 reductase 1	0.873	9.20207	0.0475155
HL.SW.v1.0.G019226	Protein terminal ear1 TE1	0.998	46.5209	3.46374e-09
HL.SW.v1.0.G019358	E3 ubiquitin-protein ligase WAV3-like	0.775	25.2352	0.00218239
HL.SW.v1.0.G019599	dihydroxy-acid chloroplastic	0.817	15.8104	9.2152e-05
HL.SW.v1.0.G019818	2-alkenal reductase (nadp(+)-dependent)-like	0.766	14.778	1.64001e-06
HL.SW.v1.0.G020081	uncharacterized protein	0.848	38.5853	0.0116153
HL.SW.v1.0.G020323	lipid phosphate phosphatase 2-like isoform x1	0.774	30.1079	0.0360066
HL.SW.v1.0.G020370	carboxyl methyltransferase 4 (CMT4)	0.822	70.8806	5.94065e-05
HL.SW.v1.0.G020446	zinc finger protein ZAT8	0.747	55.2828	0.0113546
HL.SW.v1.0.G020838	ZINC INDUCED FACILITATOR 1-like	0.841	13.5789	5.56059e-06
HL.SW.v1.0.G021006	protein SHI RELATED SEQUENCE 1	0.717	16.8502	0.00700005
HL.SW.v1.0.G021079	vegetative cell wall protein gp1	0.827	16.663	0.0337925
HL.SW.v1.0.G021130	flavonoid 3 -monooxygenase	0.789	14.9509	0.0264853
HL.SW.v1.0.G021357	uncharacterized protein	0.931	21.9923	0.00241695
HL.SW.v1.0.G021619	shikimate o-hydroxycinnamoyltransferase-like	0.659	106.074	2.18014e-06
HL.SW.v1.0.G021650	protein ABIL2	0.852	27.1951	0.0268983
HL.SW.v1.0.G021708	1-cys peroxiredoxin	0.82	19.3196	0.00060229
HL.SW.v1.0.G021924	uncharacterized protein	0.834	11.3735	0.00448728
HL.SW.v1.0.G022320	ubiquitin-like protein 5	0.905	19.7261	0.0435964
HL.SW.v1.0.G022690	endochitinase precursor (HCH1)	0.859	68.0962	5.13674e-05
HL.SW.v1.0.G022959	uncharacterized protein	0.847	23.4155	0.0064731
HL.SW.v1.0.G023011	trans-cinnamate 4-monooxygenase	0.997	17.5471	0.00738848
HL.SW.v1.0.G023019	probable chalcone--flavonone isomerase 3	0.995	42.9396	1.0618e-08
HL.SW.v1.0.G023171	uncharacterized protein	NA	26.316	3.77101e-08
HL.SW.v1.0.G023470	potassium transporter 3	0.819	17.9671	0.0181704
HL.SW.v1.0.G023476	(-)-alpha-pinene synthase-like	0.987	42.0284	0.00143862
HL.SW.v1.0.G023527	homogentisate prenyltransferase	0.992	19.4514	2.18014e-06
HL.SW.v1.0.G023592	protein eceriferum 1-like	0.75	43.1667	0.00514324
HL.SW.v1.0.G023604	WRKY transcription factor 22	0.738	85.7187	0.0214823
HL.SW.v1.0.G023831	hd domain-containing protein 2	0.8	56.5166	9.80681e-05
HL.SW.v1.0.G023832	cinnamoyl- reductase 2-like isoform x1	0.826	42.3903	5.0987e-09
HL.SW.v1.0.G023932	2-alkenal reductase (nadp(+)-dependent)	0.773	94.7402	0.000454991
HL.SW.v1.0.G023989	bifunctional nuclease 2 isoform x1	0.823	34.8958	0.0451035
HL.SW.v1.0.G024262	er lumen protein-retaining receptor	0.846	14.0933	0.000266523
HL.SW.v1.0.G024456	nadh dehydrogenase	0.869	12.4826	0.0475439
HL.SW.v1.0.G024566	omega-6 fatty acid desaturase	0.84	32.582	0.0459631
HL.SW.v1.0.G024595	3-isopropylmalate dehydratase small subunit 3-like	0.792	24.6521	0.00743171
HL.SW.v1.0.G024798	ubiquitin-conjugating enzyme e2-17 kda	0.867	16.7033	0.0343725
HL.SW.v1.0.G024878	probable galactinol--sucrose galactosyltransferase 5	0.815	47.3187	0.000437587
HL.SW.v1.0.G025169	isoflavone 3'-hydroxylase	0.717	22.7066	2.04501e-05
HL.SW.v1.0.G025383	BURP domain protein USPL1-like	0.705	22.7579	0.0455158
HL.SW.v1.0.G025450	zinc finger protein zat9	0.709	21.1696	0.0451035
HL.SW.v1.0.G025456	lupeol synthase	0.822	39.2232	0.00605033
HL.SW.v1.0.G025599	uncharacterized protein	0.862	16.1797	0.0325849
HL.SW.v1.0.G025647	bidirectional sugar transporter SWEET14	0.799	14.1407	0.00530125
HL.SW.v1.0.G025856	nac domain-containing protein 100-like	0.702	21.9884	0.000337847
HL.SW.v1.0.G025962	laccase-12	0.82	54.7286	0.0178881
HL.SW.v1.0.G026259	homeobox-leucine zipper protein athb-51	0.747	42.0333	6.85276e-06
HL.SW.v1.0.G026387	dihydrofolate reductase	0.793	31.4295	0.00221797
HL.SW.v1.0.G026427	MYB transcription factor 7	0.847	64.9027	5.11846e-06
HL.SW.v1.0.G026428	cinnamoyl- reductase 2-like isoform x1	0.819	29.589	3.24342e-05
HL.SW.v1.0.G026813	basic helix-loop-helix transcription factor (bHLH2 gene)	0.995	26.8456	9.2152e-05
HL.SW.v1.0.G026826	late embryogenesis abundant protein 18	0.827	17.0315	0.000243078
HL.SW.v1.0.G026861	carboxyl methyltransferase 4 (CMT4)	0.992	47.4095	1.34523e-07
HL.SW.v1.0.G026988	2-c-methyl-d-erythritol -cyclodiphosphate chloroplastic	0.992	8.98579	0.0463123
HL.SW.v1.0.G027061	Cinnamate-4-hydroxylase	0.837	27.9559	0.00048163
HL.SW.v1.0.G027112	fatty acid amide hydrolase	0.836	61.2608	0.00136113
HL.SW.v1.0.G027134	histone h4	0.872	43.0063	0.0333309
HL.SW.v1.0.G027160	pleiotropic drug resistance protein 1-like	0.767	15.0746	0.000350773
HL.SW.v1.0.G027798	uncharacterized protein	0.75	47.7752	9.85874e-11
HL.SW.v1.0.G027802	7s vicilin	0.723	13.7669	1.58954e-05
HL.SW.v1.0.G028267	atp-citrate synthase beta chain protein 2	0.89	14.4689	0.0110411
HL.SW.v1.0.G028397	uncharacterized protein	0.723	19.9588	0.0447984
HL.SW.v1.0.G029109	dirigent protein 23	0.783	12.8543	0.00040417
HL.SW.v1.0.G029817	selenium-binding protein 3	0.83	52.0502	0.0107153
HL.SW.v1.0.G029819	selenium-binding protein 3	0.835	52.7084	2.25466e-05
HL.SW.v1.0.G029887	uracil-dna glycosylase	0.792	26.1521	0.00814666
HL.SW.v1.0.G029914	omega-hydroxypalmitate o-feruloyl transferase-like	0.742	36.2801	0.0116691
HL.SW.v1.0.G030012	floral homeotic protein apetala 1	0.862	28.7798	0.0057213
HL.SW.v1.0.G030029	shikimate o-hydroxycinnamoyltransferase	0.657	108.554	5.74964e-08
HL.SW.v1.0.G030052	2-oxoisovalerate dehydrogenase subunit beta mitochondrial	0.888	38.0212	0.0142319
HL.SW.v1.0.G030180	hippocampus abundant transcript-like protein 1	0.852	16.2558	0.0264853
HL.SW.v1.0.G030207	EGF domain-specific O-linked N-acetylglucosamine transferase	0.749	40.4878	0.00880327
HL.SW.v1.0.G030437	sucrose-binding protein	0.741	18.8699	0.0141812
HL.SW.v1.0.G030450	branched-chain-amino-acid aminotransferase chloroplastic-like	0.994	36.9199	7.66523e-09
HL.SW.v1.0.G030568	utp--glucose-1-phosphate uridylyltransferase	0.871	14.3501	0.0244735
HL.SW.v1.0.G030815	zinc finger protein constans-like 2	0.671	62.2351	0.00505435
HL.SW.v1.0.G030941	cytochrome p450 98a2	0.805	58.3906	0.000437587
HL.SW.v1.0.G031066	geraniol 8-hydroxylase-like	0.758	45.6758	0.00199579
HL.SW.v1.0.G031283	homeobox-leucine zipper protein anthocyaninless 2-like isoform x2	0.826	47.7056	0.0073707
HL.SW.v1.0.G031685	uncharacterized protein	0.753	30.1931	0.00232438
HL.SW.v1.0.G031725	uncharacterized protein	0.672	54.913	0.000215949
HL.SW.v1.0.G031727	O-methyltransferase 3 (OMT3)	0.982	23.3099	0.00575861
HL.SW.v1.0.G031940	integrase-type dna-binding superfamily	0.731	36.0812	0.00226005
HL.SW.v1.0.G032147	glucuronoxylan 4-O-methyltransferase 1	0.787	51.4385	0.0116772
HL.SW.v1.0.G032253	tropinone reductase-like 2	0.749	19.9242	0.00040417
HL.SW.v1.0.G032311	gdsl esterase lipase at2g42990	0.768	12.7616	6.61386e-06
HL.SW.v1.0.G032422	thioredoxin h-type-like	0.813	24.9419	0.0334196
HL.SW.v1.0.G032626	protein SHI RELATED SEQUENCE 5	0.706	43.6368	0.00528715
HL.SW.v1.0.G032781	uncharacterized protein	0.742	82.9785	0.0118167
HL.SW.v1.0.G032801	legumin a	0.752	51.1224	1.1876e-05
HL.SW.v1.0.G032812	calcium-binding protein cml27	0.791	16.5216	0.00669237
HL.SW.v1.0.G032888	edestin 2	0.84	36.8543	3.55073e-07
HL.SW.v1.0.G032928	myrcene synthase	0.905	38.5904	1.78718e-09
HL.SW.v1.0.G032949	ribonuclease 3-like	0.804	54.26	3.55073e-07
HL.SW.v1.0.G033023	protein transport protein sec61 subunit gamma-like	0.886	64.8953	0.0168351
HL.SW.v1.0.G033230	zinc finger protein zat5-like	0.885	11.2091	0.0360508
HL.SW.v1.0.G033438	adenylate kinase 4	0.886	90.9346	0.00048163
HL.SW.v1.0.G033455	cytochrome P450 81E8	0.654	15.231	9.21162e-06
HL.SW.v1.0.G033580	3-oxo-delta( )-steroid 5-beta-reductase-like	0.753	38.795	0.00134661
HL.SW.v1.0.G033585	carboxyl methyltransferase 4 (CMT4)	0.972	32.3401	0.00319457
HL.SW.v1.0.G033652	beta-amyrin synthase	0.787	45.6617	0.00241519
HL.SW.v1.0.G033696	protein STRICTOSIDINE SYNTHASE-LIKE 3	0.83	18.8682	0.00503636
HL.SW.v1.0.G033705	myb-like dna-binding domain protein	0.996	37.1049	0.00220089
HL.SW.v1.0.G033798	probable glucan -beta-glucosidase a	0.8	45.4746	0.0296678
HL.SW.v1.0.G033843	hypothetical protein L484_008367	0.751	11.9367	0.0487635
HL.SW.v1.0.G033882	mrna turnover protein 4 homolog	0.85	19.1249	0.000283376
HL.SW.v1.0.G033913	stearoyl-[acyl-carrier-protein] 9-desaturase 6	0.82	24.8883	1.71396e-06
HL.SW.v1.0.G034008	edestin 1	0.765	25.3311	1.17721e-06
HL.SW.v1.0.G034080	gdsl esterase lipase at4g16230-like	0.742	39.1264	3.174e-08
HL.SW.v1.0.G034112	heavy metal-associated isoprenylated plant protein 9	0.772	24.3347	0.0360066
HL.SW.v1.0.G034182	histone h4	0.881	50.9417	0.0111322
HL.SW.v1.0.G034490	selenium-binding protein 2	0.842	35.5561	4.61758e-05
HL.SW.v1.0.G034628	eg45-like domain containing protein	0.787	45.9248	0.01448
HL.SW.v1.0.G034815	carboxyl methyltransferase 4 (CMT4)	0.818	14.9927	0.00412851
HL.SW.v1.0.G034914	thiosulfate sulfurtransferase 18	0.771	39.9278	0.00553169
HL.SW.v1.0.G035068	beta-amyrin 28-oxidase-like	0.774	82.4817	0.00085989
HL.SW.v1.0.G035195	gibberellin-regulated protein 1	0.813	46.5052	4.25594e-09
HL.SW.v1.0.G020437.	O-methyltransferase-1	0.805	89.4485	3.03926e-11
HL.SW.v1.0.G035288	glycine-rich protein	0.672	43.4064	1.72582e-11
HL.SW.v1.0.G035390	tropinone reductase homolog	0.728	46.2523	3.174e-08
HL.SW.v1.0.G035404	humulone synthase 1	0.982	23.6654	1.43762e-08
HL.SW.v1.0.G035884	isopentenyl-diphosphate delta-isomerase i	0.989	19.0855	0.000256853
HL.SW.v1.0.G035951	uncharacterized protein	0.785	37.6198	0.0144672
HL.SW.v1.0.G036186	edestin 2	0.751	67.7345	7.86803e-05
HL.SW.v1.0.G036255	non-specific lipid transfer protein precursor	0.679	45.3409	3.75157e-09
HL.SW.v1.0.G036357	casp-like protein 2d1	0.797	64.7733	0.0114395
HL.SW.v1.0.G036405	monooxygenase family protein	1	14.1965	2.54045e-07
HL.SW.v1.0.G036422	delta-1-pyrroline-5-carboxylate dehydrogenase mitochondrial	0.851	27.2002	0.00757043
HL.SW.v1.0.G036570	late embryogenesis abundant	0.725	10.254	0.0391724
HL.SW.v1.0.G036576	glycerol kinase	0.813	17.873	0.00629927
HL.SW.v1.0.G036660	uncharacterized protein	0.77	16.5911	0.0242976
HL.SW.v1.0.G037009	zeaxanthin epoxidase	0.985	28.9533	3.46374e-09
HL.SW.v1.0.G037047	oleosin kda-like	0.794	18.1808	0.000104743
HL.SW.v1.0.G037053	cytochrome p450 71a1-like	0.79	50.0097	0.00933193
HL.SW.v1.0.G037223	uncharacterized protein	0.761	50.2856	0.00297006
HL.SW.v1.0.G037485	serine threonine-protein phosphatase pp1	0.856	17.8061	0.0287375
HL.SW.v1.0.G037668	nep1-interacting 1	0.811	37.6085	7.92243e-05
HL.SW.v1.0.G037942	uncharacterized loc105634108	0.853	10.1915	0.0361262
HL.SW.v1.0.G038013	non-specific lipid-transfer protein-like protein	0.797	30.6828	0.0122019
HL.SW.v1.0.G038076	glycine cleavage system h protein mitochondrial	0.852	11.9697	0.0367136
HL.SW.v1.0.G038287	aldehyde dehydrogenase family 3 member f1	0.738	52.5176	0.00165424
HL.SW.v1.0.G038363	chalcone synthase (CHS4)	0.961	136.293	1.80059e-07
HL.SW.v1.0.G038644	uncharacterized protein	0.786	19.4022	9.713e-08
HL.SW.v1.0.G038666	ethylene-responsive transcription factor	0.753	13.0681	0.0170423
HL.SW.v1.0.G038701	oleosin low molecular weight isoform	0.799	19.6618	0.000243078
HL.SW.v1.0.G038802	probable pectate lyase 8	0.866	38.0248	0.00336263
HL.SW.v1.0.G038881	abc transporter g family member 11	0.754	14.1873	0.0142678
HL.SW.v1.0.G039057	mechanosensitive ion channel protein 10	0.748	15.3978	0.0212912
HL.SW.v1.0.G039101	cationic peroxidase 1-like	0.787	42.2177	0.0427118
HL.SW.v1.0.G039239	nucleobase-ascorbate transporter 4	0.807	53.1832	0.0367136
HL.SW.v1.0.G039543	dnaj homolog subfamily b member 13-like	0.76	45.4214	0.0312717
HL.SW.v1.0.G039731	myb-related protein 3r-1-like isoform x1	0.75	54.7862	0.0308259
HL.SW.v1.0.G039733	polygalacturonase inhibiting protein	0.778	13.1225	0.00081186
HL.SW.v1.0.G039775	pollen-specific protein sf3	0.798	15.9028	0.0401712
HL.SW.v1.0.G040104	protein radialis-like 4	0.818	14.0116	0.000470242
HL.SW.v1.0.G040402	polynucleotidyl transferase isoform 2	0.8	17.8868	0.0444942
HL.SW.v1.0.G040622	uncharacterized protein	NA	26.0386	0.000874819
HL.SW.v1.0.G041027	omega-6 fatty acid desaturase	0.797	71.8278	0.00346528
HL.SW.v1.0.G041183	e3 ubiquitin-protein ligase rha1b-like	0.752	39.7705	1.46208e-05
HL.SW.v1.0.G041690	zinc finger CCCH domain-containing protein 2-like	0.675	13.7577	0.003311
HL.SW.v1.0.G041817	methylcrotonoyl- carboxylase beta mitochondrial	0.836	11.355	0.0416245
HL.SW.v1.0.G041841	dephospho-CoA kinase	0.833	17.9553	0.0317092
HL.SW.v1.0.G041875	uncharacterized protein	NA	22.6465	0.0175879
HL.SW.v1.0.G042041	strictosidine synthase 1	0.788	63.957	0.000908958
HL.SW.v1.0.G042129	humulone synthase 1	0.989	32.3553	3.174e-08
HL.SW.v1.0.G042259	RNA-directed DNA methylation 4	0.724	82.5312	0.000290591
HL.SW.v1.0.G042359	squalene monooxygenase	0.822	21.1983	0.0368647
HL.SW.v1.0.G042440	uncharacterized protein	0.768	18.8213	0.00249527
HL.SW.v1.0.G042801	two-component response regulator arr22-like	0.713	12.259	0.00267093
HL.SW.v1.0.G043197	s-adenosylmethionine synthase 1	0.885	19.623	0.00675645
HL.SW.v1.0.G043444	homocysteine s-methyltransferase 1	0.822	30.1096	0.00971378
HL.SW.v1.0.G043597	non-specific lipid transfer protein precursor	0.741	37.4878	1.45697e-10
HL.SW.v1.0.G043855	vignain-like	0.824	36.2659	0.0120017
HL.SW.v1.0.G044000	pathogenesis-related protein	0.831	47.921	4.82129e-08
HL.SW.v1.0.G044079	probable 1-acyl-sn-glycerol-3-phosphate acyltransferase 5	0.777	14.6278	0.0452819
HL.SW.v1.0.G044103	LOB domain-containing protein 40	0.754	11.5705	0.00501914
HL.SW.v1.0.G044240	switch-associated protein 70	0.84	10.9541	0.0416257
HL.SW.v1.0.G044486	(-)-alpha-terpineol synthase	0.837	22.3133	0.00990194
HL.SW.v1.0.G044575	lupeol synthase	0.786	69.8193	0.00858027
HL.SW.v1.0.G044662	chalcone synthase	0.987	28.7812	0.00190245
HL.SW.v1.0.G044903	glucan endo- -beta-glucosidase-like	0.762	13.6086	0.0449964
HL.SW.v1.0.G044926	sucrose synthase	0.864	45.6756	0.000533827
HL.SW.v1.0.G044963	nadh-ubiquinone oxidoreductase kda subunit	0.867	37.9889	0.00319457
HL.SW.v1.0.G045014	glutathione s-transferase u17	0.75	9.35573	0.0404219
HL.SW.v1.0.G045147	inhibitor of trypsin and hageman factor-like	0.75	35.6244	0.000462536
HL.SW.v1.0.G045306	chalcone isomerase-like protein 1	0.904	133.899	1.9786e-09
HL.SW.v1.0.G045336	chaperone protein dnaJ 20	0.808	29.1107	0.0280485
HL.SW.v1.0.G045403	enolase	0.882	24.231	0.0111091
HL.SW.v1.0.G045509	40s ribosomal protein s25-2	0.885	24.8849	0.0156408
HL.SW.v1.0.G045601	WRKY transcription factor 9	0.719	11.6227	2.79786e-05
HL.SW.v1.0.G046347	tropinone reductase-like 3	0.767	31.924	1.55464e-06
HL.SW.v1.0.G046644	b-cell receptor-associated 31-like	0.835	22.7594	0.0411905

## Sheet: Down-Regulated
Query	Description	Similarity	Fold change	p-value
HL.SW.v1.0.G000018	cationic amino acid transporter 2	0.771	-45.1872	0.0370185
HL.SW.v1.0.G000058	probable e3 ubiquitin-protein ligase ari8	0.841	-7.58643	0.0488957
HL.SW.v1.0.G000103	trafficking protein particle complex subunit 11	0.825	-47.0457	0.0130697
HL.SW.v1.0.G000163	c2h2-like zinc finger protein	0.82	-43.1062	0.0162622
HL.SW.v1.0.G000181	fatty acid desaturase 4	0.774	-75.2237	0.0249249
HL.SW.v1.0.G000264	patatin group a-3	0.719	-15.5038	0.000302995
HL.SW.v1.0.G000364	transcription factor bHLH115	0.854	-12.8878	0.000760277
HL.SW.v1.0.G000366	endochitinase-like	0.779	-23.0561	0.00187563
HL.SW.v1.0.G000374	40s ribosomal protein s5	0.803	-63.3685	0.00494827
HL.SW.v1.0.G000381	l-type lectin-domain containing receptor kinase	0.722	-36.1109	0.0483365
HL.SW.v1.0.G000382	auxin-responsive protein iaa4	0.796	-71.9118	0.00395275
HL.SW.v1.0.G000453	magnesium-protoporphyrin ix monomethyl ester	0.859	-10.1077	0.000952084
HL.SW.v1.0.G000572	protein binding	0.798	-19.1317	0.00222285
HL.SW.v1.0.G000593	GATA transcription factor 24	0.888	-44.7884	0.0207665
HL.SW.v1.0.G000632	methyltransferase-like protein 13	0.798	-53.8695	0.0263989
HL.SW.v1.0.G000715	uncharacterized protein	0.75	-35.5244	0.0249608
HL.SW.v1.0.G000774	70 kda peptidyl-prolyl isomerase-like	0.807	-96.4648	0.0015776
HL.SW.v1.0.G000814	oxysterol-binding protein-related protein 2A	0.805	-31.9371	0.0423254
HL.SW.v1.0.G000822	chlorophyll a b-binding family protein	0.901	-2.47264	0.0361262
HL.SW.v1.0.G001201	actin-depolymerizing factor	0.889	-68.1082	0.00976258
HL.SW.v1.0.G001228	ubiquitin-conjugating enzyme e2 7	0.889	-14.8998	0.000384498
HL.SW.v1.0.G001256	probable serine threonine-protein kinase drkd	0.823	-38.7434	0.0210974
HL.SW.v1.0.G001431	myosin-11	0.763	-25.9336	0.0487347
HL.SW.v1.0.G001468	s-adenosyl-l-methionine-dependent methyltransferases superfamily protein isoform 1	0.821	-14.6924	0.000764683
HL.SW.v1.0.G001498	monofunctional riboflavin biosynthesis protein riba chloroplastic	0.838	-59.9217	0.00576887
HL.SW.v1.0.G001514	pti1-like tyrosine-protein kinase at3g15890	0.843	-31.3388	0.0453555
HL.SW.v1.0.G001530	LRR receptor-like protein kinase	0.995	-44.9685	0.00169217
HL.SW.v1.0.G001600	magnesium transporter mrs2- chloroplastic-like	0.864	-22.4563	7.86803e-05
HL.SW.v1.0.G001657	hsp20-like chaperones superfamily protein	0.841	-60.3981	0.00570892
HL.SW.v1.0.G001810	non-specific lipid-transfer protein 4-like	0.796	-78.6836	0.00817299
HL.SW.v1.0.G001871	uncharacterized protein	0.729	-39.6416	0.0206125
HL.SW.v1.0.G001904	chloroplast stem-loop binding protein of 41 kda chloroplastic	0.822	-97.9681	2.92147e-07
HL.SW.v1.0.G001923	uncharacterized protein	0.817	-6.6703	0.0122832
HL.SW.v1.0.G001929	3-ketoacyl- synthase 11	0.867	-32.4374	0.0348476
HL.SW.v1.0.G001979	proline-rich receptor-like protein kinase perk9	0.739	-51.4859	0.017674
HL.SW.v1.0.G002000	e3 ubiquitin-protein ligase at3g02290	0.819	-60.5451	0.0103285
HL.SW.v1.0.G002001	at-rich interactive domain-containing protein 2	0.769	-36.8997	0.0307066
HL.SW.v1.0.G002087	nac domain-containing protein 69	0.879	-49.0791	0.0124204
HL.SW.v1.0.G002165	chlorophyll a-b binding protein chloroplastic	0.837	-21.0704	4.59251e-05
HL.SW.v1.0.G002179	thylakoidal processing peptidase 2	0.773	-47.0963	0.0156294
HL.SW.v1.0.G002202	translation initiation factor if- chloroplastic	0.822	-5.12174	0.0114395
HL.SW.v1.0.G002408	g-type lectin s-receptor-like serine threonine-protein kinase	0.716	-42.933	0.0155919
HL.SW.v1.0.G002439	g-type lectin s-receptor-like serine threonine-protein kinase rlk1	0.727	-62.2034	0.00857531
HL.SW.v1.0.G002448	hypothetical protein L484_023278	0.864	-2.69004	0.0355162
HL.SW.v1.0.G002487	photosystem i reaction center subunit chloroplastic-like	0.794	-3.25147	0.0122019
HL.SW.v1.0.G002510	uncharacterized protein	0.848	-35.9524	0.0270084
HL.SW.v1.0.G002555	uncharacterized protein	0.749	-86.4044	0.00303088
HL.SW.v1.0.G002646	uncharacterized protein	0.815	-33.1656	0.0384677
HL.SW.v1.0.G002659	nadh dehydrogenase subunit 7	0.998	-68.6201	0.0201626
HL.SW.v1.0.G002686	inositol-tetrakisphosphate 1-kinase 1-like	0.676	-45.8562	0.0193284
HL.SW.v1.0.G002712	f-box kelch-repeat protein skip30	0.845	-43.8165	0.0230101
HL.SW.v1.0.G002756	histone h2ax-like	0.852	-51.074	0.01772
HL.SW.v1.0.G002778	1,4-dihydroxy-2-naphthoyl-CoA synthase	0.887	-11.532	0.000798497
HL.SW.v1.0.G002834	cytochrome p450 704c1-like	0.828	-85.3287	0.00628577
HL.SW.v1.0.G002914	protein disulfide-isomerase lqy1	0.825	-27.6598	4.29091e-05
HL.SW.v1.0.G003047	uncharacterized protein	0.813	-29.2218	0.0416257
HL.SW.v1.0.G003197	callose synthase 9	0.866	-33.477	0.0294955
HL.SW.v1.0.G003216	chlorophyll a-b binding protein of lhcii type 1-like	0.85	-5.77129	0.00165531
HL.SW.v1.0.G003230	serine threonine-protein kinase afc1	0.869	-64.4888	0.00505322
HL.SW.v1.0.G003233	protein PTST homolog 3	0.725	-65.7362	0.00453669
HL.SW.v1.0.G003347	photosystem ii reaction center w chloroplastic-like	0.82	-2.84637	0.0313995
HL.SW.v1.0.G003422	protein vip1-like	0.72	-84.4246	0.0257196
HL.SW.v1.0.G003489	ribosomal protein l23	1	-23.21	0.0478078
HL.SW.v1.0.G003512	rna polymerase sigma factor rpod	0.823	-65.2335	0.0202675
HL.SW.v1.0.G003515	metallothionein-like protein 1	0.713	-9.89837	0.0342769
HL.SW.v1.0.G003517	serine carboxypeptidase-like 11	0.858	-18.0202	0.000218113
HL.SW.v1.0.G003521	uncharacterized protein	0.824	-24.7481	0.00242473
HL.SW.v1.0.G003556	peroxyureidoacrylate ureidoacrylate amidohydrolase	0.85	-45.9648	0.0136894
HL.SW.v1.0.G003604	protein nrt1 ptr family -like	0.795	-37.9062	0.000179405
HL.SW.v1.0.G003613	putative receptor protein kinase ZmPK1	0.771	-74.3996	0.01664
HL.SW.v1.0.G003646	uncharacterized protein	0.836	-35.1468	0.0303618
HL.SW.v1.0.G003716	proton-coupled amino acid transporter 3-like	0.798	-44.402	0.0239576
HL.SW.v1.0.G003742	extended synaptotagmin-3	0.842	-51.8892	0.01028
HL.SW.v1.0.G003772	btb poz and math domain-containing protein 4	0.83	-33.0705	0.0277029
HL.SW.v1.0.G003783	probable aquaporin pip2-8	0.815	-55.4265	0.0410273
HL.SW.v1.0.G003789	probable protein phosphatase 2c 25	0.813	-59.8214	0.0156378
HL.SW.v1.0.G003827	elongation factor chloroplastic-like	0.837	-2.34103	0.0466853
HL.SW.v1.0.G003834	lrr receptor-like serine threonine-protein kinase gso1	0.665	-83.8046	0.00448728
HL.SW.v1.0.G003939	hypothetical protein L484_023812	0.799	-51.5641	0.0092343
HL.SW.v1.0.G004028	uncharacterized protein	0.847	-60.8219	0.01448
HL.SW.v1.0.G004049	50s ribosomal protein chloroplastic	0.786	-88.4093	0.00230025
HL.SW.v1.0.G004061	phospholipid glycerol acyltransferase family protein	0.798	-30.2316	0.0344222
HL.SW.v1.0.G004075	histone -like	0.703	-56.1926	0.00710988
HL.SW.v1.0.G004093	glucan endo-1,3-beta-glucosidase 7	0.793	-31.407	0.0365101
HL.SW.v1.0.G004104	mitochondrial transcription termination factor family protein	0.704	-27.5925	0.0475155
HL.SW.v1.0.G004118	probable zinc metalloprotease EGY1	0.887	-63.4274	0.00582581
HL.SW.v1.0.G004188	protein TIC 22	0.829	-43.156	0.020823
HL.SW.v1.0.G004203	protein gigantea	0.861	-48.6529	0.000472705
HL.SW.v1.0.G004252	dna-3-methyladenine glycosylase 1	0.807	-30.7655	0.0410273
HL.SW.v1.0.G004308	bifunctional 3-dehydroquinate dehydratase shikimate dehydrogenase	0.891	-31.8598	0.0441069
HL.SW.v1.0.G004344	PREDICTED: uncharacterized protein At2g37660, chloroplastic	0.831	-65.6083	0.00523815
HL.SW.v1.0.G004382	beta-galactosidase 10	0.795	-47.4378	0.0272319
HL.SW.v1.0.G004419	probable starch synthase 4	0.82	-34.3689	0.037086
HL.SW.v1.0.G004451	uncharacterized protein	NA	-11.2582	0.0106903
HL.SW.v1.0.G004461	chromatin remodeling protein EBS	0.857	-81.3756	0.0130142
HL.SW.v1.0.G004488	e3 ubiquitin-protein ligase rnf25	0.788	-31.9126	0.0362493
HL.SW.v1.0.G004503	50s ribosomal protein chloroplastic-like	0.816	-2.39467	0.047445
HL.SW.v1.0.G004621	bag family molecular chaperone regulator 1-like	0.75	-42.988	0.0225866
HL.SW.v1.0.G004628	5 -3 exonuclease	0.777	-31.5648	0.0382934
HL.SW.v1.0.G004660	nadh-plastoquinone oxidoreductase subunit j	1	-24.3416	0.00501914
HL.SW.v1.0.G004693	lrr receptor-like serine threonine-protein kinase	0.825	-28.8375	0.0411142
HL.SW.v1.0.G004695	hypothetical protein L484_004865	0.733	-10.0224	0.00433616
HL.SW.v1.0.G004754	glutathione s-transferase	0.732	-29.2532	0.0131254
HL.SW.v1.0.G004782	uncharacterized protein	0.864	-16.3758	0.000333348
HL.SW.v1.0.G004821	e3 ubiquitin-protein ligase rha1b	0.848	-69.1296	0.00507482
HL.SW.v1.0.G004873	endo-glucanase 2 family protein	0.794	-12.5835	0.0093109
HL.SW.v1.0.G004874	endo- -beta-glucanase	0.745	-91.8435	0.00458369
HL.SW.v1.0.G004887	PREDICTED: uncharacterized protein LOC101306460	0.774	-28.8906	0.043261
HL.SW.v1.0.G004920	pyridoxal phosphate homeostasis protein	0.83	-16.7017	0.0202333
HL.SW.v1.0.G004958	UDP-glycosyltransferase 74G1-like	0.656	-40.8324	0.0345916
HL.SW.v1.0.G005122	zinc finger protein jackdaw-like	0.794	-56.2399	0.00697096
HL.SW.v1.0.G005129	bifunctional epoxide hydrolase 2-like	0.769	-66.0182	0.00436309
HL.SW.v1.0.G005141	glyceraldehyde-3-phosphate dehydrogenase a	0.858	-3.15436	0.0405927
HL.SW.v1.0.G005172	cytochrome c-type biogenesis ccda-like chloroplastic protein	0.821	-14.68	0.0207022
HL.SW.v1.0.G005179	subtilisin-like protease	0.72	-14.9322	4.82129e-08
HL.SW.v1.0.G005202	uncharacterized protein	0.725	-37.1676	0.000333348
HL.SW.v1.0.G005234	methyltransferase-like protein 7a isoform x1	0.834	-49.379	0.0110411
HL.SW.v1.0.G005270	transcription factor bhlh36	0.719	-41.0552	0.0178761
HL.SW.v1.0.G005284	transcription factor TCP20	0.792	-35.9517	0.0262896
HL.SW.v1.0.G005315	protein aluminum sensitive 3-like	0.811	-27.2616	0.0451035
HL.SW.v1.0.G005324	probable acyl-activating enzyme peroxisomal	0.996	-36.9309	0.0237105
HL.SW.v1.0.G005355	dnaj homolog subfamily c member 21	0.804	-11.2545	0.005515
HL.SW.v1.0.G005374	plastidal glycolate glycerate translocator chloroplastic	0.824	-32.03	0.00584837
HL.SW.v1.0.G005378	rho gdp-dissociation inhibitor 1	0.875	-27.3166	0.0420583
HL.SW.v1.0.G005447	psbp domain-containing protein chloroplastic	0.786	-55.6144	0.010334
HL.SW.v1.0.G005466	two-component response regulator	0.831	-38.0231	0.0202492
HL.SW.v1.0.G005494	uncharacterized protein	0.828	-50.0623	0.0139981
HL.SW.v1.0.G005497	probable lrr receptor-like serine threonine-protein kinase at1g67720	0.816	-98.1532	0.00195997
HL.SW.v1.0.G005579	2-alkenal reductase (nadp(+)-dependent)-like	0.809	-31.6364	0.00609096
HL.SW.v1.0.G005635	probable isoleucine--trna cytoplasmic	0.833	-34.4945	0.0298544
HL.SW.v1.0.G005738	bifunctional nuclease 1-like	0.834	-11.2578	0.0468244
HL.SW.v1.0.G005886	sister chromatid cohesion protein SCC4	0.857	-41.1761	0.028945
HL.SW.v1.0.G005933	cinnamoyl- reductase 1-like	0.821	-13.5904	0.00044727
HL.SW.v1.0.G005941	transcription factor myb1r1-like	0.761	-5.71497	0.00779895
HL.SW.v1.0.G006023	tricalbin-3	0.804	-31.2425	0.0415202
HL.SW.v1.0.G006074	36.4 kDa proline-rich protein-like	0.821	-37.108	0.00249527
HL.SW.v1.0.G006101	iaa-amino acid hydrolase ilr1-like 5	0.795	-36.5165	0.0269802
HL.SW.v1.0.G006129	chaperone protein DnaJ	0.861	-15.9457	0.000333348
HL.SW.v1.0.G006146	ras-related protein raba5b-like	0.84	-40.1328	0.0227432
HL.SW.v1.0.G006150	root r-b1-like	0.753	-37.5524	0.0315095
HL.SW.v1.0.G006187	phytoene synthase chloroplastic-like	0.856	-11.6609	0.0271731
HL.SW.v1.0.G006226	dirigent protein 22	0.772	-32.8058	0.0298536
HL.SW.v1.0.G006291	probable polygalacturonase	0.849	-4.5581	0.026633
HL.SW.v1.0.G006293	photosystem i reaction center subunit n	0.868	-3.43871	0.0210596
HL.SW.v1.0.G006299	cytochrome p450 cyp736a12-like	0.774	-19.8404	0.000354866
HL.SW.v1.0.G006321	4-coumarate-- ligase-like 7	0.997	-38.6504	0.0372075
HL.SW.v1.0.G006328	hexokinase- chloroplastic	0.832	-36.2632	0.0349723
HL.SW.v1.0.G006371	alkaline neutral invertase mitochondrial	0.819	-77.4236	0.0073707
HL.SW.v1.0.G006382	mitochondrial chaperone bcs1-b	0.71	-37.5266	0.0291588
HL.SW.v1.0.G006516	ekc keops complex subunit tprkb	0.849	-10.8189	0.00360283
HL.SW.v1.0.G006738	uncharacterized protein	0.899	-20.5288	0.000150955
HL.SW.v1.0.G006807	glucan endo- -beta-glucosidase 11 isoform 3	0.756	-55.6652	0.00697096
HL.SW.v1.0.G006863	protein-s-isoprenylcysteine o-methyltransferase a-like isoform x2	0.677	-49.2642	0.0120731
HL.SW.v1.0.G006904	glycine dehydrogenase	0.872	-5.63506	0.0118872
HL.SW.v1.0.G006906	glycine dehydrogenase mitochondrial	0.813	-28.4681	0.0421158
HL.SW.v1.0.G007014	adp-ribosylation factor a1e	0.868	-41.021	0.000416998
HL.SW.v1.0.G007058	transcription activator glk1	0.804	-347.327	3.89078e-05
HL.SW.v1.0.G007068	anthocyanidin 3-o-glucosyltransferase 2-like	0.695	-39.0514	0.037149
HL.SW.v1.0.G007079	ribosomal protein s7	1	-66.8221	0.0453085
HL.SW.v1.0.G007160	uncharacterized protein	0.729	-28.8883	0.0377421
HL.SW.v1.0.G007172	chlorophyll a-b binding protein of lhcii type 1-like	0.847	-3.19319	0.0130142
HL.SW.v1.0.G007354	-dihydroxy-2-naphthoyl- peroxisomal-like	0.837	-36.0318	0.0317148
HL.SW.v1.0.G007386	subtilisin-like serine endopeptidase family protein isoform 1	0.747	-92.4791	0.00744616
HL.SW.v1.0.G007464	putative lipid-transfer protein DIR1	0.676	-96.9286	0.0225504
HL.SW.v1.0.G007486	atp synthase cf0 a subunit	0.964	-43.5074	3.174e-08
HL.SW.v1.0.G007510	divinyl chlorophyllide a 8-vinyl- chloroplastic	0.815	-10.6312	0.00228718
HL.SW.v1.0.G007514	saur family protein	0.762	-37.2599	0.0209968
HL.SW.v1.0.G007576	uncharacterized protein	0.843	-34.0645	9.45198e-05
HL.SW.v1.0.G007624	dna binding	0.75	-28.2359	0.0403752
HL.SW.v1.0.G007747	cysteine-rich receptor-like protein kinase 25	0.744	-10.1124	0.00364044
HL.SW.v1.0.G007761	transcription factor GTE8-like	0.83	-34.3423	0.0267143
HL.SW.v1.0.G007815	ribulose- -bisphosphate carboxylase oxygenase large subunit	1	-23.6315	0.0441113
HL.SW.v1.0.G007820	epoxide hydrolase 2	0.809	-15.4372	0.000735584
HL.SW.v1.0.G007837	proline-rich family protein	0.781	-2.41089	0.0427009
HL.SW.v1.0.G007853	twinkle homolog chloroplastic mitochondrial	0.865	-82.0548	0.0110567
HL.SW.v1.0.G008026	protein LNK2	0.743	-12.5013	0.00346644
HL.SW.v1.0.G008158	mitogen-activated protein kinase 19	0.845	-46.8546	0.0153246
HL.SW.v1.0.G008181	PREDICTED: uncharacterized protein LOC101495580	0.843	-50.7015	0.0093109
HL.SW.v1.0.G008244	alpha carbonic anhydrase 7	0.734	-33.4905	6.14683e-05
HL.SW.v1.0.G008268	l-ascorbate peroxidase peroxisomal	0.878	-107.766	0.00212309
HL.SW.v1.0.G008330	tetraspanin-8-like	0.774	-3.04365	0.0281058
HL.SW.v1.0.G008368	plant vamp (vesicle-associated membrane protein) family protein isoform 1	0.806	-61.0971	0.016083
HL.SW.v1.0.G008376	renalase	0.809	-57.5958	0.00721964
HL.SW.v1.0.G008450	1,4-alpha-glucan-branching enzyme 2-2	0.843	-5.29852	0.0399747
HL.SW.v1.0.G008457	hypothetical protein L484_024402	0.792	-50.1279	0.0139544
HL.SW.v1.0.G008486	glutamate--glyoxylate aminotransferase 2	0.889	-5.24513	0.0392621
HL.SW.v1.0.G008568	chlorophyll a-b binding protein cp24 chloroplastic	0.815	-10.2655	0.000453028
HL.SW.v1.0.G008613	hypothetical protein L484_015385	0.842	-3.56833	0.028271
HL.SW.v1.0.G008619	nicastrin isoform x2	0.822	-36.4	0.00550041
HL.SW.v1.0.G008628	root r-b1-like	0.753	-34.4414	0.0448757
HL.SW.v1.0.G008717	pap-specific mitochondrial	0.77	-46.6601	0.0148107
HL.SW.v1.0.G008731	glyceraldehyde-3-phosphate dehydrogenase chloroplastic	0.853	-60.6806	0.000899965
HL.SW.v1.0.G008738	probable plastidic glucose transporter 2	0.848	-35.5571	0.0240518
HL.SW.v1.0.G008799	hypothetical protein L484_019163	0.821	-7.26988	0.00285
HL.SW.v1.0.G008907	uncharacterized protein	0.734	-30.5121	0.0427248
HL.SW.v1.0.G008930	probable thionin-	0.795	-30.5934	2.64306e-05
HL.SW.v1.0.G008942	monothiol glutaredoxin-s2-like	0.848	-27.0211	0.0457663
HL.SW.v1.0.G008961	beta-carotene isomerase D27	0.791	-23.3652	0.00388183
HL.SW.v1.0.G008987	ethylene-responsive transcription factor 1b-like	0.769	-159.496	0.00897938
HL.SW.v1.0.G009092	transcription repressor OFP15	0.741	-57.7966	0.00675645
HL.SW.v1.0.G009124	snf1-related protein kinase regulatory subunit beta-1	0.847	-32.1474	0.0328769
HL.SW.v1.0.G009158	deoxycytidine kinase	0.837	-49.1133	0.0172677
HL.SW.v1.0.G009174	glyceraldehyde-3-phosphate dehydrogenase c2 isoform 2	0.876	-10.5532	0.0139627
HL.SW.v1.0.G009202	coatomer subunit beta -1-like	0.799	-25.2602	0.000816421
HL.SW.v1.0.G009226	14 kDa proline-rich protein DC2.15-like	0.792	-62.4763	0.0206432
HL.SW.v1.0.G009304	allene oxide cyclase	0.995	-56.3442	0.00900595
HL.SW.v1.0.G009414	rab geranylgeranyl transferase alpha subunit isoform 1	0.793	-32.7323	0.0477523
HL.SW.v1.0.G009433	rna-binding s4 domain-containing protein	0.816	-55.664	0.00698504
HL.SW.v1.0.G009446	lycopene beta chloroplastic chromoplastic-like	0.866	-31.1725	4.0355e-05
HL.SW.v1.0.G009464	cryptochrome-1-like isoform x4	0.812	-14.2929	0.0278093
HL.SW.v1.0.G009526	universal stress protein a-like protein	0.842	-71.9457	0.0104351
HL.SW.v1.0.G009593	nadh-plastoquinone oxidoreductase subunit 2	1	-25.03	0.0484074
HL.SW.v1.0.G009607	udp-glucose flavonoid 3-o-glucosyltransferase 6	0.726	-37.774	0.0382365
HL.SW.v1.0.G009662	ammonium transporter 1 member 1	0.796	-19.2814	0.000243078
HL.SW.v1.0.G009699	transcription factor une10	0.765	-18.8039	0.000253641
HL.SW.v1.0.G009741	acyl- n-acyltransferases superfamily isoform 1	0.764	-25.9489	0.00190278
HL.SW.v1.0.G009746	probable lrr receptor-like serine threonine-protein kinase at1g53440 isoform x1	0.676	-56.5878	0.0064731
HL.SW.v1.0.G009748	transcription factor TCP14	0.839	-51.0639	0.00889457
HL.SW.v1.0.G009761	gdsl esterase lipase at5g45950	0.778	-69.8355	0.0185897
HL.SW.v1.0.G009822	dnaJ homolog subfamily B member 6	0.817	-12.7219	0.0481555
HL.SW.v1.0.G009836	leucine-rich repeat receptor-like protein kinase	0.789	-50.8529	0.01772
HL.SW.v1.0.G009912	uncharacterized protein	0.746	-53.4817	0.00889457
HL.SW.v1.0.G009919	berberine bridge enzyme-like 8	0.735	-42.8263	0.0153651
HL.SW.v1.0.G009941	pre-mrna-processing factor 39 isoform x1	0.858	-44.9778	0.0161221
HL.SW.v1.0.G009947	dna-binding protein smubp-2	0.836	-8.33523	0.0141812
HL.SW.v1.0.G010003	universal stress protein a-like protein	0.787	-60.2573	0.0133718
HL.SW.v1.0.G010058	VQ motif-containing protein 33	0.77	-73.4361	0.020823
HL.SW.v1.0.G010118	ubiquinol oxidase mitochondrial-like	0.833	-12.0906	0.000688839
HL.SW.v1.0.G010148	uncharacterized protein	0.698	-40.2658	0.0246612
HL.SW.v1.0.G010167	lrr receptor-like serine threonine-protein kinase	0.812	-39.8477	0.0409252
HL.SW.v1.0.G010232	atp synthase subunit b chloroplastic	0.834	-14.5516	0.0105985
HL.SW.v1.0.G010240	l-2-hydroxyglutarate mitochondrial	0.796	-34.9091	0.028001
HL.SW.v1.0.G010369	alpha-glucan h isozyme	0.879	-4.13673	0.0171645
HL.SW.v1.0.G010392	wd repeat-containing protein 44	0.841	-30.2336	0.0410273
HL.SW.v1.0.G010399	protein krtcap2 homolog	0.859	-34.2985	0.0326747
HL.SW.v1.0.G010419	lrr receptor-like serine threonine-protein kinase rch1	0.793	-38.855	0.0489393
HL.SW.v1.0.G010439	rae1-like protein at1g80670	0.75	-29.2653	0.0475558
HL.SW.v1.0.G010450	haloalkane dehalogenase	0.843	-18.5726	0.00186365
HL.SW.v1.0.G010464	3-oxo-5-alpha-steroid 4-dehydrogenase 2	0.804	-89.3347	0.00231558
HL.SW.v1.0.G010498	small heat shock protein	0.786	-13.8267	0.00873787
HL.SW.v1.0.G010557	deoxymugineic acid synthase 1-B	0.771	-50.2369	0.0227425
HL.SW.v1.0.G010616	protein PTST	0.857	-38.4178	0.0227717
HL.SW.v1.0.G010631	chlorophyll a-b binding protein chloroplastic	0.872	-23.9526	1.1876e-05
HL.SW.v1.0.G010632	cytochrome p450 71a26-like	0.717	-67.8825	0.00424728
HL.SW.v1.0.G010720	phosphoenolpyruvate carboxylase kinase 1-like	0.78	-27.1773	0.00222285
HL.SW.v1.0.G010736	uncharacterized protein	0.907	-84.2851	0.00377926
HL.SW.v1.0.G010791	GTPase-activating protein GYP1	0.881	-25.7912	0.0493488
HL.SW.v1.0.G010821	zinc finger ccch domain-containing protein 18-like isoform x2	0.755	-43.0177	0.0185897
HL.SW.v1.0.G010835	elongation factor mitochondrial	0.88	-47.3418	0.0365226
HL.SW.v1.0.G010836	uncharacterized protein	0.805	-6.70949	0.0249608
HL.SW.v1.0.G010866	uncharacterized protein	0.737	-41.9814	0.0167758
HL.SW.v1.0.G010870	expansin-A8	0.855	-3.33526	0.0204369
HL.SW.v1.0.G010878	probable receptor-like protein kinase at5g39020	0.759	-34.7351	0.0497422
HL.SW.v1.0.G010903	palmitoyl-monogalactosyldiacylglycerol delta-7 desaturase	0.872	-9.91836	0.0247662
HL.SW.v1.0.G010909	high mobility group b protein 15 isoform x1	0.755	-43.3927	0.0231017
HL.SW.v1.0.G011049	atp phosphoribosyltransferase	0.839	-188.639	0.000234366
HL.SW.v1.0.G011077	glutamate receptor	0.753	-45.8512	0.0129869
HL.SW.v1.0.G011102	rna polymerase sigma factor chloroplastic	0.742	-61.608	0.00523815
HL.SW.v1.0.G011161	protein SWEETIE	0.815	-32.3337	0.0361262
HL.SW.v1.0.G011180	(S)-coclaurine N-methyltransferase	0.815	-29.5064	0.0368096
HL.SW.v1.0.G011194	anthranilate phosphoribosyltransferase	0.809	-58.9677	0.00801727
HL.SW.v1.0.G011289	phosphoglucomutase glucose	0.817	-44.148	1.60375e-05
HL.SW.v1.0.G011319	hva22-like protein e isoform x2	0.788	-5.3852	0.0274786
HL.SW.v1.0.G011365	beta-amyrin synthase-like	0.897	-134.325	0.00048163
HL.SW.v1.0.G011368	PGR5-like protein 1B	0.841	-34.2116	0.00120571
HL.SW.v1.0.G011403	protein tipd	0.856	-27.8628	0.0416257
HL.SW.v1.0.G011436	patatin group a-3	0.751	-11.8646	0.0390536
HL.SW.v1.0.G011450	peroxidase 57-like	0.756	-60.2273	0.00823477
HL.SW.v1.0.G011504	CRIB domain-containing protein RIC10	0.86	-30.8261	0.0347773
HL.SW.v1.0.G011748	protein curvature thylakoid chloroplastic	0.854	-6.40055	0.00234421
HL.SW.v1.0.G011750	caffeic acid 3-o-methyltransferase	0.739	-40.8643	0.0380182
HL.SW.v1.0.G011784	diphthine--ammonia ligase	0.785	-87.1539	0.01448
HL.SW.v1.0.G011858	protein transparent testa 12-like	0.814	-40.8267	0.0240311
HL.SW.v1.0.G011899	chlorophyll b reductase chloroplastic	0.784	-60.2844	0.00592251
HL.SW.v1.0.G011906	calvin cycle protein CP12-1	0.759	-7.45695	0.00619087
HL.SW.v1.0.G011911	glucosidase 2 subunit beta isoform x1	0.778	-74.5168	0.00807805
HL.SW.v1.0.G011920	cytokinin riboside 5 -monophosphate phosphoribohydrolase log1	0.906	-46.2562	0.0220993
HL.SW.v1.0.G011970	nad h-quinone oxidoreductase subunit l	0.766	-34.2645	0.0267945
HL.SW.v1.0.G012089	g-type lectin s-receptor-like serine threonine-protein kinase	0.764	-30.4406	0.0351538
HL.SW.v1.0.G012149	oxygen-evolving enhancer protein 2	0.834	-21.8205	0.000353966
HL.SW.v1.0.G012192	dna-directed rna polymerases iv and v subunit 4 isoform x1	0.724	-31.5003	0.0327525
HL.SW.v1.0.G012253	carboxyl-terminal-processing peptidase chloroplastic	0.83	-71.5521	0.0306719
HL.SW.v1.0.G012281	triose phosphate phosphate chloroplastic isoform x1	0.828	-5.33005	0.0105628
HL.SW.v1.0.G012296	pentatricopeptide repeat-containing protein chloroplastic	0.827	-44.5122	0.0136818
HL.SW.v1.0.G012331	udp-galactose transporter 1	0.871	-18.0178	0.012189
HL.SW.v1.0.G012334	chlorophyll a-b binding protein 40	0.868	-10.5062	0.000513204
HL.SW.v1.0.G012418	mitochondrial alternative oxidase 2	0.86	-84.5685	0.0073707
HL.SW.v1.0.G012444	tmv resistance protein n-like	0.755	-38.9121	0.0298544
HL.SW.v1.0.G012454	e3 ubiquitin-protein ligase xbos34	0.784	-48.8377	0.0361043
HL.SW.v1.0.G012525	thioredoxin m- chloroplastic-like	0.833	-8.7297	0.00489328
HL.SW.v1.0.G012565	glutamate receptor -like	0.791	-26.6464	0.0473
HL.SW.v1.0.G012639	acidic endochitinase-like	0.773	-52.2272	0.0308322
HL.SW.v1.0.G012643	hypothetical protein L484_022487	0.816	-38.3217	0.0398668
HL.SW.v1.0.G012687	DNA polymerase epsilon subunit 4	0.78	-89.7314	0.00523815
HL.SW.v1.0.G012715	photosystem i subunit vii	1	-25.3498	0.0398584
HL.SW.v1.0.G012765	50s ribosomal protein chloroplastic	0.859	-184.573	0.000908958
HL.SW.v1.0.G012856	rna methyltransferase-like protein 1b	0.809	-53.7315	0.00917797
HL.SW.v1.0.G012930	kinesin-related protein 6	0.754	-25.0321	0.00233007
HL.SW.v1.0.G012936	udp-glucuronate 4-epimerase 6	0.809	-128.284	0.00354852
HL.SW.v1.0.G012962	formyltetrahydrofolate deformylase mitochondrial	0.852	-59.4821	0.0104825
HL.SW.v1.0.G013066	acyl-protein thioesterase 2-like	0.873	-16.1306	0.000347337
HL.SW.v1.0.G013109	isoform 3	0.78	-29.7442	4.57424e-05
HL.SW.v1.0.G013373	phosphoenolpyruvate carboxylase kinase 1-like	0.777	-61.3783	0.0073707
HL.SW.v1.0.G013384	nitric oxide synthase 1	0.807	-13.1242	0.0317148
HL.SW.v1.0.G013394	transcription factor bhlh35	0.839	-44.5789	0.0130152
HL.SW.v1.0.G013425	NAC domain-containing protein 22	0.813	-30.044	0.0489393
HL.SW.v1.0.G013462	photosystem i reaction center subunit chloroplastic	0.838	-4.26786	0.00653708
HL.SW.v1.0.G013541	cancer-related nucleoside-triphosphatase	0.826	-30.3782	0.0441504
HL.SW.v1.0.G013599	f-box kelch-repeat protein at1g15670-like	0.716	-68.3146	0.00726425
HL.SW.v1.0.G013634	protein P21-like	0.761	-50.2757	0.00378459
HL.SW.v1.0.G013636	mki67 fha domain-interacting nucleolar phospho	0.775	-30.2886	0.00115494
HL.SW.v1.0.G013660	pleiotropic drug resistance protein 1	0.765	-47.1098	0.0118268
HL.SW.v1.0.G013678	binding isoform 1	0.895	-5.94746	0.00814194
HL.SW.v1.0.G013711	nadh-plastoquinone oxidoreductase subunit i	0.992	-18.4545	0.0256393
HL.SW.v1.0.G013739	uncharacterized protein	0.828	-72.2547	0.00346782
HL.SW.v1.0.G013868	tetratricopeptide repeat protein 4 homolog	0.832	-41.8791	0.0326747
HL.SW.v1.0.G013936	thiamine thiazole chloroplastic-like	0.801	-7.22355	0.0014344
HL.SW.v1.0.G013980	protein nrt1 ptr family -like	0.756	-87.8029	0.00584837
HL.SW.v1.0.G014141	phospholipid hydroperoxide glutathione peroxidase chloroplastic	0.811	-2.4627	0.0471004
HL.SW.v1.0.G014266	trna rrna methyltransferase	0.855	-21.3408	0.0201422
HL.SW.v1.0.G014330	gdsl esterase lipase at2g04570-like	0.787	-12.1719	7.92243e-05
HL.SW.v1.0.G014389	calcineurin subunit b-like	0.865	-67.8288	0.0073707
HL.SW.v1.0.G014403	transferring glycosyl groups	0.788	-10.0828	0.00108222
HL.SW.v1.0.G014425	ring finger and chy zinc finger domain-containing protein 1	0.852	-53.8119	0.00947495
HL.SW.v1.0.G014472	serine threonine-protein kinase chloroplastic	0.837	-8.02004	0.00122183
HL.SW.v1.0.G014485	f-box lrr-repeat protein 3	0.814	-30.5106	0.0393556
HL.SW.v1.0.G014531	uncharacterized protein	0.815	-72.4699	0.0118298
HL.SW.v1.0.G014554	uncharacterized protein	0.886	-11.8377	0.00697096
HL.SW.v1.0.G014642	mitochondrial succinate-fumarate transporter 1	0.834	-36.4724	0.0278646
HL.SW.v1.0.G014740	myb-related protein 306	0.755	-54.2116	0.0110411
HL.SW.v1.0.G014751	linoleate 13s-lipoxygenase 2- chloroplastic-like	0.824	-4.11144	0.0129891
HL.SW.v1.0.G014828	phosphoenolpyruvate phosphate translocator chloroplastic-like isoform x2	0.836	-16.2609	0.00040417
HL.SW.v1.0.G014861	phytoene dehydrogenase	0.824	-76.5545	0.0029323
HL.SW.v1.0.G014934	probable galactinol--sucrose galactosyltransferase 2	0.824	-25.5923	4.94101e-05
HL.SW.v1.0.G014961	phosphoglycerate mutase-like protein at74h	0.818	-33.777	0.00882611
HL.SW.v1.0.G014978	triphosphate tunel metalloenzyme 3	0.81	-30.8758	0.0334065
HL.SW.v1.0.G014995	outer envelope protein 61	0.843	-37.7446	0.0406523
HL.SW.v1.0.G015013	dead-box atp-dependent rna helicase 47a	0.804	-35.171	0.0339716
HL.SW.v1.0.G015025	probable zinc metallopeptidase EGY3	0.828	-34.0244	0.0302674
HL.SW.v1.0.G015112	probable glutamyl chloroplastic isoform x1	0.879	-82.5285	0.026165
HL.SW.v1.0.G015168	scarecrow-like transcription factor pat1 isoform 1	0.82	-33.8873	0.0327525
HL.SW.v1.0.G015276	protochlorophyllide chloroplastic	0.836	-52.8674	0.00743171
HL.SW.v1.0.G015311	myosin heavy chain	0.762	-13.3581	0.00059349
HL.SW.v1.0.G015330	thioredoxin f- chloroplastic-like	0.777	-13.0785	0.00507482
HL.SW.v1.0.G015359	uncharacterized protein	0.833	-27.8117	0.043427
HL.SW.v1.0.G015485	l-ascorbate peroxidase 3	0.813	-31.685	0.0381818
HL.SW.v1.0.G015561	adp-glucose pyrophosphorylase family protein isoform 1	0.889	-53.473	0.01664
HL.SW.v1.0.G015563	caffeoylshikimate esterase	0.836	-29.3185	0.0401738
HL.SW.v1.0.G015617	armadillo repeat-containing kinesin-like protein 1	0.861	-45.2251	0.0125021
HL.SW.v1.0.G015646	protein root primordium defective 1	0.776	-14.3598	0.00206593
HL.SW.v1.0.G015688	28 kda chloroplastic	0.849	-40.2308	0.0186115
HL.SW.v1.0.G015788	udp-glycosyltransferase 86a1-like	0.733	-52.6754	0.0170423
HL.SW.v1.0.G015835	hypothetical protein L484_015739	0.795	-42.6401	0.0171621
HL.SW.v1.0.G015848	uncharacterized protein	0.737	-32.2514	0.0308259
HL.SW.v1.0.G015894	-mandelonitrile lyase 1	0.716	-23.1713	0.00147397
HL.SW.v1.0.G015895	-mandelonitrile lyase 1	0.744	-48.7826	0.000293247
HL.SW.v1.0.G016068	protein da1-related 1	0.803	-91.5192	0.00185063
HL.SW.v1.0.G016165	mlp-like protein 31	0.74	-80.7566	1.73019e-06
HL.SW.v1.0.G016190	calmodulin-like protein 1	0.783	-11.1518	0.00161523
HL.SW.v1.0.G016321	ndh-dependent cyclic electron flow 1 isoform 1	0.811	-24.4868	3.65275e-05
HL.SW.v1.0.G016372	udp-glycosyltransferase 73c3	0.755	-16.9381	0.00822507
HL.SW.v1.0.G016449	rieske (2fe-2s) domain protein	0.801	-3.37773	0.0190917
HL.SW.v1.0.G016454	u-box domain-containing protein 33-like	0.824	-63.5978	0.00474068
HL.SW.v1.0.G016518	dna polymerase delta subunit 3	0.768	-31.0382	0.0452819
HL.SW.v1.0.G016521	probable carboxylesterase 12	0.723	-58.7716	0.00582581
HL.SW.v1.0.G016570	ferredoxin--nadp leaf chloroplastic	0.838	-14.4408	0.000265271
HL.SW.v1.0.G016618	nad -binding rossmann-fold protein	0.801	-17.992	0.00190245
HL.SW.v1.0.G016724	vesicle-associated membrane protein 711	0.861	-30.9388	0.0349047
HL.SW.v1.0.G016762	carbonic anhydrase	0.823	-15.0706	0.000302995
HL.SW.v1.0.G016875	alpha-expansin 1 family protein	0.86	-14.9249	0.000392748
HL.SW.v1.0.G016888	magnesium protoporphyrin ix chloroplastic-like	0.777	-3.33158	0.0150649
HL.SW.v1.0.G016974	sufe-like protein chloroplastic mitochondrial	0.743	-33.5771	0.0374761
HL.SW.v1.0.G017076	mlp-like protein 423	0.756	-35.021	4.33923e-05
HL.SW.v1.0.G017103	putative tRNA 2'-phosphotransferase	0.789	-39.5248	0.0202675
HL.SW.v1.0.G017154	thioredoxin-like protein CDSP32	0.798	-31.5818	0.018654
HL.SW.v1.0.G017218	acetyltransferase nsi-like	0.862	-63.0166	0.00817074
HL.SW.v1.0.G017227	cysteine and histidine-rich domain-containing protein RAR1	0.796	-80.8842	0.0144158
HL.SW.v1.0.G017319	hypothetical protein L484_002910	0.855	-10.9726	0.0271731
HL.SW.v1.0.G017359	wd repeat-containing protein 5	0.816	-114.608	0.0109162
HL.SW.v1.0.G017388	phosphoglucomutase	0.851	-13.0168	0.0305558
HL.SW.v1.0.G017389	pectinesterase pectinesterase inhibitor 6	0.773	-17.4633	0.000218113
HL.SW.v1.0.G017409	catalase isozyme 1	0.882	-9.88155	0.0195347
HL.SW.v1.0.G017413	protein yippee-like At4g27745	0.897	-14.1627	0.00458369
HL.SW.v1.0.G017435	fasciclin-like arabinogalactan protein 1	0.772	-13.2529	0.0110411
HL.SW.v1.0.G017437	nudix hydrolase 10-like isoform x1	0.829	-33.3211	0.0331135
HL.SW.v1.0.G017452	GTP-binding protein BRASSINAZOLE INSENSITIVE PALE GREEN 2	0.818	-29.2593	0.0417744
HL.SW.v1.0.G017482	protein FLC EXPRESSOR	0.729	-35.7057	0.0245016
HL.SW.v1.0.G017561	abscisic acid receptor PYL1	0.844	-49.2041	0.0110411
HL.SW.v1.0.G017603	hypothetical protein L484_005437	0.816	-32.2735	0.0316146
HL.SW.v1.0.G017614	lrr receptor-like serine threonine-protein kinase	0.76	-34.4556	0.0260247
HL.SW.v1.0.G017680	ferric reduction oxidase 7	0.829	-3.63784	0.0399747
HL.SW.v1.0.G017786	regulator of nonsense transcripts 2 isoform 1	0.886	-45.6397	0.0138755
HL.SW.v1.0.G017892	serine mitochondrial	0.862	-2.80862	0.0328093
HL.SW.v1.0.G017901	probable prolyl 4-hydroxylase 9	0.873	-38.7207	0.0252745
HL.SW.v1.0.G017956	mlp-like protein 423	0.715	-11.8625	0.000122649
HL.SW.v1.0.G017979	atpase subunit 9	0.997	-10.3283	0.0413222
HL.SW.v1.0.G018045	uncharacterized protein	0.68	-65.0274	0.00582889
HL.SW.v1.0.G018049	isoflavone 2 -hydroxylase	0.733	-85.1589	0.0107924
HL.SW.v1.0.G018108	temperature-induced lipocalin	0.855	-36.5588	0.000492084
HL.SW.v1.0.G018142	probable plastid-lipid-associated protein chloroplastic isoform x1	0.806	-75.1506	0.00481154
HL.SW.v1.0.G018203	protein YLS7	0.809	-27.778	0.0466286
HL.SW.v1.0.G018237	transmembrane protein 56 isoform x1	0.837	-36.4208	0.0320272
HL.SW.v1.0.G018238	phosphate transporter pho1 homolog 1	0.854	-48.4311	0.0274786
HL.SW.v1.0.G018302	jacalin-related lectin 3-like isoform x2	0.722	-42.9587	0.0143466
HL.SW.v1.0.G018311	transcription factor rf2b-like	0.836	-43.326	0.0152643
HL.SW.v1.0.G018356	uncharacterized protein	0.733	-47.2995	0.0118163
HL.SW.v1.0.G018389	metallothionein-like protein	0.829	-18.4321	0.00127631
HL.SW.v1.0.G018571	protein tic 20- chloroplastic	0.788	-34.1276	0.000196074
HL.SW.v1.0.G018613	phosphatidylinositol-glycan biosynthesis class x protein isoform x1	0.777	-58.4219	0.0202225
HL.SW.v1.0.G018658	ring finger and transmembrane domain-containing protein 2	0.815	-31.2535	0.03343
HL.SW.v1.0.G018707	pentatricopeptide repeat-containing protein at3g46610-like	0.79	-35.8623	0.0249608
HL.SW.v1.0.G018711	linoleate 13s-lipoxygenase 2- chloroplastic-like	0.696	-87.5502	0.020823
HL.SW.v1.0.G018733	long chain acyl- synthetase 2	0.973	-16.3341	0.0410273
HL.SW.v1.0.G018734	long chain acyl- synthetase 2	1	-45.3215	0.00726425
HL.SW.v1.0.G018745	galactomannan galactosyltransferase 1	0.761	-71.738	0.00364044
HL.SW.v1.0.G018766	cytochrome p450 cyp736a12-like	0.77	-43.632	0.048829
HL.SW.v1.0.G018848	homolog subfamily b member 13	0.804	-73.7279	0.00430416
HL.SW.v1.0.G018902	ribulose bisphosphate carboxylase small chloroplastic-like	0.806	-5.22567	0.00295743
HL.SW.v1.0.G018937	chlorophyll a-b binding protein cp26	0.856	-7.08333	0.000688839
HL.SW.v1.0.G018962	zinc finger protein constans-like 16	0.736	-5.68957	0.0110411
HL.SW.v1.0.G019000	dnaJ homolog subfamily B member 3	0.754	-21.6822	0.000695735
HL.SW.v1.0.G019062	probable polyamine transporter at3g13620	0.72	-44.0043	0.041273
HL.SW.v1.0.G019135	signal recognition particle 43 kda chloroplastic	0.78	-13.0562	0.049304
HL.SW.v1.0.G019221	uncharacterized protein	NA	-30.2184	0.0388559
HL.SW.v1.0.G019285	pyridoxal chloroplastic isoform x1	0.813	-83.6193	0.00917797
HL.SW.v1.0.G019297	calcium and calcium calmodulin-dependent serine threonine-protein kinase	0.73	-75.3673	0.0287375
HL.SW.v1.0.G019323	probable inactive receptor kinase at1g27190	0.816	-45.7149	0.0152643
HL.SW.v1.0.G019343	calmodulin-like protein 3	0.847	-52.1547	0.00919136
HL.SW.v1.0.G019367	cell division control protein 2 homolog	0.884	-73.2398	0.00395648
HL.SW.v1.0.G019470	ribosome-binding ATPase YchF	0.882	-29.6521	0.047445
HL.SW.v1.0.G019499	DNA-binding protein RHL1	0.814	-44.6641	0.0168782
HL.SW.v1.0.G019541	pectinesterase pectinesterase inhibitor 6	0.731	-92.7081	0.00636664
HL.SW.v1.0.G019567	dr1-associated corepressor	0.915	-50.6799	0.0175918
HL.SW.v1.0.G019761	filamin-a-interacting protein 1-like	0.76	-31.7469	0.0322205
HL.SW.v1.0.G019809	formyltetrahydrofolate deformylase mitochondrial	0.852	-35.6562	0.0247662
HL.SW.v1.0.G019828	phototropin-1 isoform x2	0.881	-15.6233	0.00907837
HL.SW.v1.0.G019847	peptidyl-prolyl cis-trans isomerase fkbp16- chloroplastic	0.845	-66.5768	2.83823e-06
HL.SW.v1.0.G019852	palmitoyl-protein thioesterase 1-like	0.795	-37.9484	0.0259433
HL.SW.v1.0.G019859	transmembrane protein 18	0.794	-26.1347	0.0471004
HL.SW.v1.0.G019914	dihydropyrimidinase	0.84	-32.1218	0.0495632
HL.SW.v1.0.G019967	cytochrome p450 94a2-like	0.693	-35.3562	0.0421053
HL.SW.v1.0.G020042	basic leucine zipper 23	0.821	-37.9722	0.0224831
HL.SW.v1.0.G020105	protein phosphatase 2c 16	0.826	-3.52563	0.0411905
HL.SW.v1.0.G020110	ribonuclease 3-like protein 2	0.807	-31.9559	0.0328093
HL.SW.v1.0.G020131	ion channel castor-like isoform x2	0.881	-17.1458	0.0320272
HL.SW.v1.0.G020171	protein chloroplast import apparatus 2	0.855	-21.9989	0.00127669
HL.SW.v1.0.G020208	serine threonine protein phosphatase 2a 57 kda regulatory subunit b beta isoform	0.839	-32.2263	0.0345916
HL.SW.v1.0.G020261	chlorophyll a-b binding protein chloroplastic-like	0.753	-17.0218	0.000234501
HL.SW.v1.0.G020278	ap-1 complex subunit mu-2	0.898	-42.9947	0.000695735
HL.SW.v1.0.G020382	uncharacterized abhydrolase domain-containing protein ddb_g0269086-like	0.779	-86.745	0.00212309
HL.SW.v1.0.G020401	kinesin-like protein kca2	0.871	-66.9841	0.0235254
HL.SW.v1.0.G020593	photosystem i reaction center subunit chloroplastic	0.856	-9.00606	0.00105857
HL.SW.v1.0.G020617	e3 ubiquitin-protein ligase rma1h1-like	0.806	-49.3698	0.0114904
HL.SW.v1.0.G020640	uncharacterized protein	0.839	-10.4723	0.00274832
HL.SW.v1.0.G020663	transporter mch1	0.745	-15.3204	0.005829
HL.SW.v1.0.G020686	alpha-farnesene synthase	0.721	-37.8457	0.0338627
HL.SW.v1.0.G020722	dynein light chain flagellar outer arm-like	0.876	-15.1363	0.000440427
HL.SW.v1.0.G020787	pentatricopeptide repeat-containing protein at2g35130	0.83	-49.8564	0.0292763
HL.SW.v1.0.G020865	protein BOBBER 1	0.742	-19.9117	0.000716577
HL.SW.v1.0.G020891	probable isoaspartyl peptidase l-asparaginase 3 isoform x1	0.838	-89.8258	0.00810724
HL.SW.v1.0.G020898	hypothetical protein L484_020980	0.876	-31.5157	0.033223
HL.SW.v1.0.G020953	membrane peptidase ydil	0.805	-40.8402	0.0162622
HL.SW.v1.0.G020960	28 kda ribonucleoprotein	0.785	-33.3869	0.0372031
HL.SW.v1.0.G020990	auxin-responsive protein SAUR32	0.836	-63.6228	0.0308741
HL.SW.v1.0.G021060	hsp40 cysteine-rich domain superfamily protein isoform 2	0.845	-33.6091	0.0281058
HL.SW.v1.0.G021123	atpase subunit 9	0.997	-10.9072	0.0413222
HL.SW.v1.0.G021248	purple acid phosphatase	0.813	-68.0547	0.0129604
HL.SW.v1.0.G021376	chloroplastic lipocalin	0.873	-38.9347	0.000454991
HL.SW.v1.0.G021424	delta-aminolevulinic acid dehydratase	0.844	-5.77797	0.041263
HL.SW.v1.0.G021428	hmg-y-related protein a-like	0.763	-81.1805	0.00483734
HL.SW.v1.0.G021511	probable indole-3-pyruvate monooxygenase yucca10	0.782	-18.6571	0.00332218
HL.SW.v1.0.G021523	mannitol dehydrogenase	0.8	-42.3663	0.0268114
HL.SW.v1.0.G021553	33 kDa ribonucleoprotein	0.741	-31.9213	0.0313108
HL.SW.v1.0.G021564	reticuline oxidase-like protein	0.719	-10.1303	0.000454991
HL.SW.v1.0.G021664	cellulose synthase-like protein g3	0.751	-60.815	0.00584837
HL.SW.v1.0.G021676	uncharacterized protein	0.798	-42.2719	0.0274938
HL.SW.v1.0.G021818	cyclin-dependent kinase c-2-like	0.828	-73.7147	0.00319457
HL.SW.v1.0.G021845	cell wall vacuolar inhibitor of fructosidase 1	0.745	-66.776	0.00609096
HL.SW.v1.0.G021849	uncharacterized protein	0.77	-77.3092	0.00296953
HL.SW.v1.0.G021962	wall-associated receptor kinase-like 22	0.735	-32.5803	0.0357688
HL.SW.v1.0.G021999	2-hydroxyisoflavanone dehydratase-like	0.701	-65.7482	0.00487259
HL.SW.v1.0.G022006	cen-like protein 1	0.807	-56.2876	0.0102443
HL.SW.v1.0.G022024	bidirectional sugar transporter sweet17-like	0.809	-34.7612	0.00312811
HL.SW.v1.0.G022062	carboxymethylenebutenolidase homolog	0.829	-5.87184	0.0391724
HL.SW.v1.0.G022092	protein upstream of flc-like isoform x1	0.834	-55.9212	0.00807805
HL.SW.v1.0.G022094	bifunctional purple acid phosphatase 26	0.823	-50.9805	0.0281058
HL.SW.v1.0.G022178	trna pseudouridine synthase mitochondrial-like	0.762	-90.3986	0.00663522
HL.SW.v1.0.G022275	short-chain dehydrogenase tic chloroplastic-like isoform x2	0.792	-53.2362	0.0347773
HL.SW.v1.0.G022297	cytochrome p450 71a22-like	0.726	-83.9034	0.00230025
HL.SW.v1.0.G022333	3-ketoacyl- synthase 10	0.81	-23.3241	0.0122798
HL.SW.v1.0.G022348	probable ubiquitin-conjugating enzyme e2 c	0.866	-37.0216	0.0220283
HL.SW.v1.0.G022380	xanthohumol 4'-O-methyltransferase	0.681	-248.478	0.00044727
HL.SW.v1.0.G022428	flavonoid 3 -monooxygenase	0.785	-29.3391	0.0439018
HL.SW.v1.0.G022434	thaumatin-like protein 1b	0.785	-37.4686	0.021296
HL.SW.v1.0.G022560	activating molecule in becn1-regulated autophagy protein 1	0.828	-14.1185	0.00165531
HL.SW.v1.0.G022606	pentatricopeptide repeat-containing protein At5g25630	0.847	-93.5551	0.00461852
HL.SW.v1.0.G022700	gamma-interferon-inducible lysosomal thiol reductase	0.788	-43.6553	0.0154663
HL.SW.v1.0.G022718	wat1-related protein at5g07050-like	0.821	-28.7861	0.0407253
HL.SW.v1.0.G022723	uncharacterized protein	0.777	-50.2435	0.00933193
HL.SW.v1.0.G022741	RNA-dependent RNA polymerase 6	0.819	-26.7647	0.0449017
HL.SW.v1.0.G022752	inositol 2-dehydrogenase	0.838	-39.4867	0.0176949
HL.SW.v1.0.G022900	ring u-box superfamily isoform 1	0.879	-45.2851	0.0165753
HL.SW.v1.0.G022912	uncharacterized protein	0.784	-38.5849	0.0489393
HL.SW.v1.0.G023015	oxygen-evolving enhancer protein chloroplastic-like	0.827	-5.31732	0.00221797
HL.SW.v1.0.G023039	mitogen-activated protein kinase-mmk2-like protein	0.848	-60.9976	0.00526706
HL.SW.v1.0.G023040	probable 2-carboxy-D-arabinitol-1-phosphatase	0.818	-44.1816	0.0168592
HL.SW.v1.0.G023063	mannosylglycoprotein endo-beta-mannosidase	0.816	-35.919	0.0260516
HL.SW.v1.0.G023119	phosphoglycerate chloroplastic-like	0.847	-29.4218	0.00192734
HL.SW.v1.0.G023161	v-type proton atpase 16 kda proteolipid subunit	0.911	-357.031	0.0112207
HL.SW.v1.0.G023182	urea-proton symporter dur3-like	0.835	-39.4888	0.024087
HL.SW.v1.0.G023251	phosphoethanolamine n-methyltransferase 1	0.84	-66.8589	0.0364813
HL.SW.v1.0.G023262	cytochrome c oxidase subunit 2	0.998	-65.8199	0.0355205
HL.SW.v1.0.G023286	ras-related protein raba1f-like	0.869	-32.3695	0.0305925
HL.SW.v1.0.G023338	aspartic proteinase nepenthesin-1	0.783	-54.365	0.0280157
HL.SW.v1.0.G023420	dna repair protein xrcc1	0.776	-31.8226	0.0344317
HL.SW.v1.0.G023474	bri1 kinase inhibitor 1	0.755	-32.6589	0.0298744
HL.SW.v1.0.G023477	probable cytosolic iron-sulfur protein assembly protein ciao1 homolog	0.851	-30.9074	0.0342587
HL.SW.v1.0.G023575	lactoylglutathione lyase-like	0.785	-11.6835	0.0104205
HL.SW.v1.0.G023672	oleoyl-acyl carrier protein thioesterase chloroplastic-like	0.827	-70.7439	0.0116038
HL.SW.v1.0.G023712	protein tic 100	0.731	-51.818	0.00889457
HL.SW.v1.0.G023789	cysteine synthase	0.828	-69.0142	5.54568e-05
HL.SW.v1.0.G023799	pyridoxine pyridoxamine 5 -phosphate oxidase chloroplastic	0.845	-49.3247	0.0106903
HL.SW.v1.0.G023859	charged multivesicular body protein 1-like	0.865	-46.8109	0.0252482
HL.SW.v1.0.G024020	uncharacterized protein	0.787	-33.4294	0.0311883
HL.SW.v1.0.G024137	phosphoglycerate mutase-like protein at74h	0.774	-21.8589	0.000225823
HL.SW.v1.0.G024171	translation initiation factor IF-2	0.781	-35.7813	0.0249298
HL.SW.v1.0.G024244	gmp synthase	0.818	-59.5303	0.0189133
HL.SW.v1.0.G024253	carotenoid (9 )-cleavage dioxygenase 1	0.87	-19.4157	6.31842e-05
HL.SW.v1.0.G024358	uncharacterized protein	0.864	-33.6582	0.0276381
HL.SW.v1.0.G024394	alpha- -mannosyl-glycoprotein 2-beta-n-acetylglucosaminyltransferase	0.857	-66.017	0.00698504
HL.SW.v1.0.G024400	mannitol dehydrogenase	0.85	-36.3054	0.037149
HL.SW.v1.0.G024424	LOB domain-containing protein 37-like	0.798	-11.2699	0.00241815
HL.SW.v1.0.G024485	geranylgeranyl diphosphate chloroplastic	0.837	-4.60921	0.00827799
HL.SW.v1.0.G024494	zinc transporter 8-like	0.79	-5.92843	0.014184
HL.SW.v1.0.G024510	ferredoxin-thioredoxin variable chain	0.731	-4.16887	0.0280938
HL.SW.v1.0.G024513	chaperonin 60 subunit beta chloroplastic isoform x1	0.847	-50.9699	0.01448
HL.SW.v1.0.G024516	phosphoribosylaminoimidazole-succinocarboxamide chloroplastic	0.857	-36.965	0.0481555
HL.SW.v1.0.G024598	salicylate o-methyltransferase	0.812	-21.9011	0.000681935
HL.SW.v1.0.G024687	cofactor assembly of complex c isoform 1	0.847	-41.6955	0.0451035
HL.SW.v1.0.G024741	wrky transcription factor 70	0.732	-37.1851	0.0441069
HL.SW.v1.0.G024797	phosphatidylinositol phosphatidylcholine transfer protein sfh13	0.82	-36.0845	0.0227425
HL.SW.v1.0.G024816	cytochrome P450 CYP72A219	0.777	-93.1528	0.00287335
HL.SW.v1.0.G024939	hypothetical protein L484_004237	0.828	-89.3603	0.00458369
HL.SW.v1.0.G024971	imidazoleglycerol-phosphate dehydratase	0.894	-12.2164	0.0383441
HL.SW.v1.0.G025023	transcription factor pif3 isoform x1	0.777	-13.6355	0.00174136
HL.SW.v1.0.G025087	mrna turnover protein 4 homolog	0.85	-38.1737	0.000266296
HL.SW.v1.0.G025116	histone h4	0.883	-15.2571	0.0073707
HL.SW.v1.0.G025131	chlorophyll a-b binding chloroplastic	0.845	-9.06263	0.00040417
HL.SW.v1.0.G025138	uncharacterized protein	0.833	-55.1216	0.0110927
HL.SW.v1.0.G025154	photosynthetic ndh subunit of subcomplex b chloroplastic isoform x1	0.916	-60.4606	0.0150398
HL.SW.v1.0.G025180	lycopene beta chloroplastic chromoplastic-like	0.864	-18.866	0.000204878
HL.SW.v1.0.G025193	fatty acid desaturase 3	0.797	-29.2917	0.0110411
HL.SW.v1.0.G025196	protein yls2-like	0.774	-26.8897	0.00957231
HL.SW.v1.0.G025214	hypothetical protein L484_020911	0.788	-19.2554	0.000174122
HL.SW.v1.0.G025232	photosynthetic ndh subunit of subcomplex b chloroplastic	0.736	-43.4272	0.000105467
HL.SW.v1.0.G025250	uncharacterized protein	NA	-13.0002	0.00378459
HL.SW.v1.0.G025256	proline-rich receptor-like protein kinase perk1	0.847	-17.6651	0.00249527
HL.SW.v1.0.G025350	vitellogenin-2	0.862	-14.0323	0.000657869
HL.SW.v1.0.G025486	centromere protein v	0.828	-26.5284	0.047268
HL.SW.v1.0.G025506	calcium-dependent protein	0.857	-34.2602	0.0361262
HL.SW.v1.0.G025531	uncharacterized protein	NA	-77.1208	0.0342587
HL.SW.v1.0.G025540	hypothetical protein L484_002681	0.795	-36.1957	0.0298544
HL.SW.v1.0.G025640	shikimate o-hydroxycinnamoyltransferase-like	0.68	-75.189	0.00449812
HL.SW.v1.0.G025694	protein Iojap	0.797	-49.9187	0.00977742
HL.SW.v1.0.G025708	uncharacterized protein	0.794	-51.4546	0.0109907
HL.SW.v1.0.G025726	carbonic anhydrase 2-like isoform x2	0.819	-54.5894	0.00733157
HL.SW.v1.0.G025796	receptor-like protein kinase feronia	0.711	-48.6675	0.0156243
HL.SW.v1.0.G025819	ribonucleoside-diphosphate reductase small chain a-like	0.868	-46.951	0.0146541
HL.SW.v1.0.G025849	protochlorophyllide-dependent translocon component 52	0.796	-11.5418	0.000274459
HL.SW.v1.0.G025866	hydroxyacylglutathione hydrolase 2	0.881	-67.7503	0.00729965
HL.SW.v1.0.G025899	1-aminocyclopropane-1-carboxylate oxidase homolog 1-like	0.784	-35.3645	0.0252435
HL.SW.v1.0.G025903	uncharacterized protein	0.796	-28.959	0.0466286
HL.SW.v1.0.G025924	transcription factor MYBS1	0.751	-43.1404	0.01664
HL.SW.v1.0.G026006	dof zinc finger protein	0.746	-32.1522	0.0366025
HL.SW.v1.0.G026089	f-box protein at1g67340-like	0.757	-45.3275	0.0125525
HL.SW.v1.0.G026095	protein CHUP1	0.824	-4.98417	0.0167456
HL.SW.v1.0.G026137	putative lipid-binding protein At4g00165	0.82	-29.8276	5.54568e-05
HL.SW.v1.0.G026186	magnesium-chelatase subunit chloroplastic	0.865	-10.1719	0.000492084
HL.SW.v1.0.G026248	uncharacterized protein	0.685	-76.4736	0.00330432
HL.SW.v1.0.G026294	btb poz and taz domain-containing protein 1	0.811	-37.1694	0.000243078
HL.SW.v1.0.G026321	glucose-1-phosphate adenylyltransferase large subunit chloroplastic	0.886	-31.663	6.25509e-05
HL.SW.v1.0.G026322	glucose-1-phosphate adenylyltransferase large subunit 1	0.85	-26.0303	0.00697317
HL.SW.v1.0.G026432	pollen-specific leucine-rich repeat extensin-like protein 2	0.693	-62.1823	0.0194209
HL.SW.v1.0.G026449	chaperone protein dnaJ 11	0.783	-19.3871	0.000513204
HL.SW.v1.0.G026450	phosphoethanolamine n-methyltransferase 1	0.842	-33.5861	2.53616e-05
HL.SW.v1.0.G026546	ferredoxin--nitrite chloroplastic	0.854	-12.1437	0.00294275
HL.SW.v1.0.G026562	protein yls3	0.714	-44.7208	1.67975e-05
HL.SW.v1.0.G026573	50s ribosomal protein chloroplastic	0.856	-57.024	0.0206432
HL.SW.v1.0.G026592	phosphotyrosine protein phosphatases superfamily protein	0.829	-78.6269	0.00524719
HL.SW.v1.0.G026624	prostatic spermine-binding protein	0.795	-82.5367	0.00897661
HL.SW.v1.0.G026641	PREDICTED: uncharacterized protein LOC103947964	0.844	-63.32	0.00485291
HL.SW.v1.0.G026690	probable serine threonine-protein kinase gcn2 isoform x1	0.857	-6.93465	0.0274786
HL.SW.v1.0.G026719	glyoxylate succinic semialdehyde reductase chloroplastic	0.838	-73.8877	0.0118298
HL.SW.v1.0.G026770	uncharacterized protein	0.864	-12.8203	0.000301191
HL.SW.v1.0.G026790	ribulose bisphosphate carboxylase oxygenase chloroplastic isoform x1	0.84	-5.62565	0.00182519
HL.SW.v1.0.G026832	transcription termination factor MTERF6	0.853	-49.3659	0.0110411
HL.SW.v1.0.G026952	photosystem i reaction center subunit chloroplastic	0.869	-6.26773	0.00232499
HL.SW.v1.0.G026981	phytochrome a-associated f-box protein	0.791	-110.065	0.0010444
HL.SW.v1.0.G027142	f-box rni-like superfamily	0.717	-31.8744	0.0361771
HL.SW.v1.0.G027154	probable glutathione s-transferase	0.712	-40.9418	0.0337925
HL.SW.v1.0.G027156	dynamin-related protein 1c	0.862	-28.1624	0.0430818
HL.SW.v1.0.G027157	pyridoxal chloroplastic isoform x1	0.837	-31.7508	0.0316826
HL.SW.v1.0.G027248	hypothetical protein L484_021704	0.838	-11.9058	0.00213594
HL.SW.v1.0.G027286	galactinol synthase	0.818	-5.006	0.0120407
HL.SW.v1.0.G027415	nuclear transport factor 2	0.796	-37.3607	0.021296
HL.SW.v1.0.G027425	zinc finger protein nutcracker	0.861	-29.4252	0.0420583
HL.SW.v1.0.G027455	chaperonin-like RbcX protein 2	0.812	-7.6511	0.0209968
HL.SW.v1.0.G027495	aminomethyltransferase	0.87	-4.52049	0.00478087
HL.SW.v1.0.G027497	uncharacterized protein	0.855	-20.0476	7.77737e-07
HL.SW.v1.0.G027514	ferritin- chloroplastic-like	0.791	-2.85159	0.0475558
HL.SW.v1.0.G027518	magnesium-chelatase subunit h	0.837	-10.6757	0.00220089
HL.SW.v1.0.G027524	uncharacterized protein	0.82	-23.4548	7.92243e-05
HL.SW.v1.0.G027644	f-box protein skip8 isoform x2	0.786	-57.1015	0.006617
HL.SW.v1.0.G027665	cytochrome c heme attachment protein	0.998	-31.1186	0.000141077
HL.SW.v1.0.G027667	probable inactive leucine-rich repeat receptor-like protein kinase at3g03770	0.819	-15.8509	0.00336263
HL.SW.v1.0.G027668	cycloeucalenol cycloisomerase	0.854	-50.089	0.012426
HL.SW.v1.0.G027670	argininosuccinate chloroplastic-like	0.853	-32.2366	0.0306005
HL.SW.v1.0.G027705	mlo-like protein 8	0.825	-67.3963	0.00407404
HL.SW.v1.0.G027729	uncharacterized protein	0.888	-12.0444	0.00190278
HL.SW.v1.0.G027762	protein phosphatase 2c 57	0.81	-7.18369	0.0370185
HL.SW.v1.0.G027799	mlp-like protein 34	0.81	-11.7106	0.0256393
HL.SW.v1.0.G027884	serine threonine-protein kinase ht1-like	0.847	-48.3655	0.0123042
HL.SW.v1.0.G027893	probable chlorophyll b reductase chloroplastic	0.832	-3.65819	0.0202467
HL.SW.v1.0.G027899	f-box kelch-repeat protein at1g55270	0.876	-49.0183	0.0104351
HL.SW.v1.0.G027910	alpha carbonic anhydrase	0.75	-13.201	2.12148e-05
HL.SW.v1.0.G027913	probable plastid-lipid-associated protein chloroplastic	0.757	-19.651	0.00305991
HL.SW.v1.0.G027956	protein trigalactosyldiacylglycerol chloroplastic-like isoform x1	0.855	-63.9626	0.0275499
HL.SW.v1.0.G027972	tetratricopeptide repeat -like superfamily protein isoform 1	0.852	-15.1172	0.0169464
HL.SW.v1.0.G028079	cytochrome p450	0.798	-80.6032	0.0025483
HL.SW.v1.0.G028148	fructose-bisphosphate aldolase 1	0.875	-5.10697	0.00273917
HL.SW.v1.0.G028149	zinc finger family protein	0.897	-3.8376	0.0365661
HL.SW.v1.0.G028178	sugar transporter erd6-like 3 isoform x1	0.751	-18.2304	0.00183944
HL.SW.v1.0.G028206	heavy metal-associated isoprenylated plant protein 26	0.817	-97.149	0.0102135
HL.SW.v1.0.G028341	uncharacterized protein	0.801	-48.1184	0.0131187
HL.SW.v1.0.G028343	1-aminocyclopropane-1-carboxylate oxidase homolog 1-like	0.797	-11.4102	0.0337617
HL.SW.v1.0.G028374	probable voltage-gated potassium channel subunit beta	0.879	-38.604	0.0486607
HL.SW.v1.0.G028437	serine arginine-rich splicing factor sr45a-like isoform x1	0.783	-29.3798	5.29443e-05
HL.SW.v1.0.G028483	chlororespiratory reduction 7 isoform 1	0.793	-19.8472	0.000472705
HL.SW.v1.0.G028555	glutamyl-trna amidotransferase subunit chloroplastic mitochondrial	0.871	-47.0699	0.0122019
HL.SW.v1.0.G028583	serine threonine-protein kinase srk2h-like	0.84	-3.34302	0.0344317
HL.SW.v1.0.G028584	vesicle transport protein sft2b	0.818	-48.6483	0.01448
HL.SW.v1.0.G028636	N-acetyl-D-glucosamine kinase	0.836	-37.0337	0.0416257
HL.SW.v1.0.G028749	glutamine synthetase leaf chloroplastic	0.893	-88.1131	0.00165531
HL.SW.v1.0.G028795	haloacid dehalogenase-like hydrolase domain-containing protein at3g48420	0.857	-7.94949	0.024087
HL.SW.v1.0.G028826	omega-3 fatty acid chloroplastic-like	0.864	-31.6576	0.0014897
HL.SW.v1.0.G028858	conserved oligomeric golgi complex subunit 4	0.857	-41.7652	0.0156648
HL.SW.v1.0.G028894	low affinity sulfate transporter 3	0.808	-40.9589	0.0252435
HL.SW.v1.0.G028918	probable protein s-acyltransferase 7	0.746	-65.2457	0.00575861
HL.SW.v1.0.G029069	50s ribosomal protein chloroplastic	0.816	-3.02863	0.0399827
HL.SW.v1.0.G029072	uncharacterized protein	0.807	-74.1179	0.00353903
HL.SW.v1.0.G029083	zinc finger protein 8-like	0.754	-30.7858	0.0349613
HL.SW.v1.0.G029104	aldolase-type tim barrel family protein isoform 1	0.879	-2.98181	0.0161935
HL.SW.v1.0.G029178	auxin-induced protein 15a-like	0.801	-48.2924	0.0468852
HL.SW.v1.0.G029229	receptor-like protein kinase hsl1	0.736	-45.7921	0.0146589
HL.SW.v1.0.G029230	chlorophyll a-b binding protein chloroplastic	0.878	-6.92337	0.00137248
HL.SW.v1.0.G029292	aspartic proteinase-like protein 2	0.831	-30.6344	0.0361262
HL.SW.v1.0.G029346	endo- -beta-glucanase	0.831	-37.164	0.0361262
HL.SW.v1.0.G029488	heme-binding protein 2	0.773	-5.3706	0.0292763
HL.SW.v1.0.G029494	act-like superfamily protein isoform 1	0.833	-8.2643	0.000819119
HL.SW.v1.0.G029578	late embryogenesis abundant protein At1g64065	0.722	-52.1832	0.0231981
HL.SW.v1.0.G029645	cytochrome chloroplastic	0.839	-24.4945	0.0147708
HL.SW.v1.0.G029712	cytidine deaminase 1-like	0.763	-48.618	0.0104351
HL.SW.v1.0.G029757	ubiquitin carboxyl-terminal hydrolase 24	0.762	-32.3674	0.0296415
HL.SW.v1.0.G029775	zinc finger ccch domain-containing protein zfn-like	0.858	-31.1065	0.00257503
HL.SW.v1.0.G029776	uncharacterized protein	0.861	-29.8512	0.037062
HL.SW.v1.0.G029795	cyclin-dependent protein	0.832	-38.2377	0.0446268
HL.SW.v1.0.G029845	peptidyl-prolyl cis-trans isomerase chloroplastic	0.837	-100.118	0.00364044
HL.SW.v1.0.G029925	uncharacterized protein	0.788	-86.2903	0.00461168
HL.SW.v1.0.G029956	high-affinity nitrate transporter -like	0.753	-58.4251	0.0232358
HL.SW.v1.0.G030055	atpase subunit 4	0.998	-32.1508	0.0338627
HL.SW.v1.0.G030082	e3 ubiquitin-protein ligase rhf2a	0.838	-52.1881	0.0125021
HL.SW.v1.0.G030131	zeaxanthin epoxidase	0.821	-25.7764	0.00182395
HL.SW.v1.0.G030174	ubiquitin-like domain-containing ctd phosphatase	0.893	-31.376	0.033223
HL.SW.v1.0.G030181	dag chloroplastic-like isoform x1	0.838	-29.7865	0.0365101
HL.SW.v1.0.G030341	glutathione s-transferase-like	0.688	-23.1016	0.0405927
HL.SW.v1.0.G030356	photosystem I subunit O	0.81	-5.08719	0.00629927
HL.SW.v1.0.G030384	(+)-neomenthol dehydrogenase-like	0.715	-27.5	0.0441573
HL.SW.v1.0.G030421	receptor-like protein kinase	0.734	-47.9886	0.0137301
HL.SW.v1.0.G030434	constans-like 5 protein	0.783	-12.9643	0.014674
HL.SW.v1.0.G030461	nuclear transcription factor y subunit b-3	0.835	-12.9445	0.000899965
HL.SW.v1.0.G030530	uncharacterized protein	0.742	-24.9193	0.000716577
HL.SW.v1.0.G030558	probable lactoylglutathione chloroplast	0.839	-29.2181	0.041012
HL.SW.v1.0.G030747	uncharacterized protein	0.818	-60.2675	0.00648928
HL.SW.v1.0.G030767	uncharacterized protein	0.77	-35.6277	0.0389332
HL.SW.v1.0.G030773	photosystem i reaction center subunit chloroplastic	0.833	-3.29873	0.0129869
HL.SW.v1.0.G030789	alpha beta-hydrolases superfamily protein	0.739	-13.7821	0.00133812
HL.SW.v1.0.G031087	atpase subunit 9	0.997	-10.4861	0.0413337
HL.SW.v1.0.G031350	dirigent protein 22-like	0.746	-47.1841	0.0287375
HL.SW.v1.0.G031376	atp synthase delta chloroplastic	0.768	-2.87114	0.0194209
HL.SW.v1.0.G031378	thiol protease aleurain-like	0.846	-29.5509	0.00085989
HL.SW.v1.0.G031388	probable membrane-associated kinase regulator 6	0.824	-52.6584	0.0112207
HL.SW.v1.0.G031424	uncharacterized protein	0.729	-27.4691	0.0441069
HL.SW.v1.0.G031479	uncharacterized protein	0.813	-36.4312	0.0249249
HL.SW.v1.0.G031483	phosphoglycolate phosphatase isoform x1	0.839	-31.0382	0.0338627
HL.SW.v1.0.G031543	protein notum homolog	0.802	-57.99	0.0164094
HL.SW.v1.0.G031552	alpha beta hydrolase domain-containing protein 11-like	0.811	-50.3318	0.0103285
HL.SW.v1.0.G031572	dehydration-responsive element-binding protein 3-like	0.743	-33.9379	0.027152
HL.SW.v1.0.G031594	myosin-6-like isoform x1	0.886	-54.2057	0.0274786
HL.SW.v1.0.G031695	17.3 kDa class I heat shock protein-like	0.787	-42.0983	0.0172922
HL.SW.v1.0.G031825	histone H3.2	0.9	-28.5155	0.049304
HL.SW.v1.0.G031879	cytochrome p450 family 97 protein	0.88	-50.0588	0.0208805
HL.SW.v1.0.G031974	mlo-like protein 6	0.814	-41.8444	0.0172829
HL.SW.v1.0.G032030	probable sodium metabolite cotransporter chloroplastic	0.85	-7.33629	0.0301152
HL.SW.v1.0.G032060	allantoinase 1	0.828	-13.6736	0.00048163
HL.SW.v1.0.G032074	10 kda chaperonin-like	0.884	-31.8944	0.0468601
HL.SW.v1.0.G032089	thioredoxin-like protein chloroplastic	0.829	-3.95147	0.021296
HL.SW.v1.0.G032116	uncharacterized protein	0.773	-14.4244	0.000416998
HL.SW.v1.0.G032273	subtilisin-like protease	0.737	-62.0144	0.0286109
HL.SW.v1.0.G032277	hypothetical protein L484_005799	0.878	-26.2955	0.0473
HL.SW.v1.0.G032289	zinc finger ccch domain-containing protein 20	0.77	-71.1528	0.0161324
HL.SW.v1.0.G032305	patatin group a-3	0.802	-48.1527	0.0331682
HL.SW.v1.0.G032310	probable zinc metalloprotease chloroplastic isoform x2	0.842	-2.78561	0.049304
HL.SW.v1.0.G032395	calmodulin-binding receptor-like cytoplasmic kinase 3	0.804	-37.6813	0.0206341
HL.SW.v1.0.G032467	thioredoxin-like 3- chloroplastic	0.771	-15.9509	0.0431901
HL.SW.v1.0.G032553	calcium-dependent protein kinase 26-like	0.806	-50.6126	0.0164877
HL.SW.v1.0.G032557	nadph-dependent pterin aldehyde reductase	0.796	-62.0194	0.00643712
HL.SW.v1.0.G032669	50s ribosomal protein chloroplastic	0.784	-17.9812	0.00900531
HL.SW.v1.0.G032689	uncharacterized protein	0.87	-131.615	0.00184122
HL.SW.v1.0.G032702	nudix hydrolase mitochondrial isoform x1	0.799	-91.7124	0.00605339
HL.SW.v1.0.G032741	protein spa1-related 4	0.844	-62.7759	0.0156408
HL.SW.v1.0.G033038	microtubule-associated proteins 65-1 isoform 1	0.88	-71.0704	0.00722126
HL.SW.v1.0.G033075	peptidyl-prolyl cis-trans isomerase nima-interacting 4	0.885	-12.6442	0.0120407
HL.SW.v1.0.G033121	2-succinylbenzoate--CoA ligase	0.756	-38.2736	0.0239576
HL.SW.v1.0.G033152	transcription-repair-coupling factor	0.867	-25.6351	0.0493239
HL.SW.v1.0.G033196	nadh-plastoquinone oxidoreductase subunit j	1	-22.8619	0.00758769
HL.SW.v1.0.G033200	12S seed storage protein CRD	0.743	-49.5007	0.0103285
HL.SW.v1.0.G033231	CO(2)-response secreted protease	0.752	-18.1152	0.0229223
HL.SW.v1.0.G033272	uncharacterized protein	0.735	-34.0088	0.0264853
HL.SW.v1.0.G033343	bark storage protein a-like	0.763	-36.6358	0.024087
HL.SW.v1.0.G033344	asparagine synthetase domain-containing protein 1	0.776	-31.2208	0.0496613
HL.SW.v1.0.G033393	uncharacterized protein	0.698	-85.5049	0.00393071
HL.SW.v1.0.G033394	uncharacterized protein	NA	-32.2079	0.0432539
HL.SW.v1.0.G033419	v-type proton atpase subunit h	0.873	-91.853	0.00295743
HL.SW.v1.0.G033529	30s ribosomal protein s6 alpha	0.795	-95.322	0.00199958
HL.SW.v1.0.G033546	LysM-containing protein (LYP1)	0.709	-16.9437	0.00303958
HL.SW.v1.0.G033602	kda class i heat shock protein	0.803	-48.6309	7.82769e-05
HL.SW.v1.0.G033638	homeobox leucine zipper family protein	0.695	-47.9622	0.0184608
HL.SW.v1.0.G033666	PREDICTED: uncharacterized protein LOC103343400	0.787	-12.5812	0.00190245
HL.SW.v1.0.G033708	uroporphyrinogen-iii synthase family protein isoform 1	0.803	-83.0264	0.00310881
HL.SW.v1.0.G033723	PREDICTED: uncharacterized protein LOC103448713	0.82	-26.9543	0.0471615
HL.SW.v1.0.G033747	g-type lectin s-receptor-like serine threonine-protein kinase at4g03230 isoform x1	0.828	-57.5509	0.00629927
HL.SW.v1.0.G033776	uncharacterized protein	NA	-52.9353	0.00778467
HL.SW.v1.0.G033777	ring-h2 finger protein atl20-like	0.747	-16.3744	0.00918341
HL.SW.v1.0.G033817	coatomer subunit beta-1	0.851	-35.7048	0.0474064
HL.SW.v1.0.G033933	thioredoxin h2-like	0.802	-42.918	0.0213531
HL.SW.v1.0.G033972	protein LURP-one-related 5	0.828	-77.2928	0.00294275
HL.SW.v1.0.G033992	protein transparent testa 12-like	0.818	-26.076	0.0468197
HL.SW.v1.0.G033993	inositol oxygenase 1	0.905	-74.4009	0.0296799
HL.SW.v1.0.G034000	psbp domain-containing protein chloroplastic	0.812	-83.793	0.00275256
HL.SW.v1.0.G034059	protein yls2-like	0.87	-41.5607	0.0263924
HL.SW.v1.0.G034081	hypothetical protein PRUPE_ppa004997mg	0.835	-51.2421	0.0340213
HL.SW.v1.0.G034083	adenylate kinase chloroplastic-like	0.864	-51.6649	0.0103285
HL.SW.v1.0.G034105	Uncharacterized protein isoform 2	0.796	-29.0842	0.049347
HL.SW.v1.0.G034111	iaa-amino acid hydrolase ilr1-like 5	0.795	-27.9336	0.0451035
HL.SW.v1.0.G034113	nad h-dependent oxidoreductase 1	0.82	-30.2133	0.0365101
HL.SW.v1.0.G034229	beta-expansin 3	0.852	-79.3613	0.0358474
HL.SW.v1.0.G034232	c2h2-like zinc finger protein	0.774	-58.5747	0.0064527
HL.SW.v1.0.G034399	psbp domain-containing protein chloroplastic	0.835	-86.4764	0.00241999
HL.SW.v1.0.G034432	glutathione s-transferase	0.712	-48.0195	0.0355162
HL.SW.v1.0.G034462	hypothetical protein L484_020474	0.787	-8.94396	0.00355287
HL.SW.v1.0.G034474	mlo-like protein 6	0.842	-15.442	0.00195997
HL.SW.v1.0.G034507	protein GAST1-like	0.825	-58.9572	0.0348624
HL.SW.v1.0.G034519	hypothetical protein L484_007644	0.801	-19.8084	0.0118298
HL.SW.v1.0.G034521	transcription factor hbp-1a	0.855	-27.8605	0.0451035
HL.SW.v1.0.G034531	pullulanase chloroplastic isoform x1	0.84	-30.758	0.0344317
HL.SW.v1.0.G034580	aspartic proteinase nepenthesin-1	0.828	-40.7471	0.0475155
HL.SW.v1.0.G034613	uncharacterized protein	0.793	-47.8651	0.0249298
HL.SW.v1.0.G034671	vinorine synthase-like	0.702	-51.7636	0.0119199
HL.SW.v1.0.G034803	nad -linked oxidoreductase superfamily protein isoform 2	0.859	-16.1082	0.000338739
HL.SW.v1.0.G034850	methylmalonate-semialdehyde dehydrogenase	0.788	-44.4707	0.0130142
HL.SW.v1.0.G034875	atp synthase cf0 subunit iv	0.998	-17.647	6.3904e-05
HL.SW.v1.0.G034876	atp synthase cf0 subunit i	0.998	-49.3528	5.8376e-06
HL.SW.v1.0.G034925	amino acid permease 8-like	0.775	-35.6974	0.0252435
HL.SW.v1.0.G034977	rhodanese-like domain-containing protein chloroplastic	0.781	-49.2092	0.000141191
HL.SW.v1.0.G035012	l-type lectin-domain containing receptor kinase -like	0.713	-59.4226	0.0306005
HL.SW.v1.0.G035128	glucan endo- -beta- basic isoform-like	0.761	-17.8956	0.0155919
HL.SW.v1.0.G035147	photosystem ii oxygen-evolving complex protein 2 precursor	0.834	-6.28314	0.0093109
HL.SW.v1.0.G035162	protein thylakoid chloroplastic-like	0.857	-29.7438	0.00481902
HL.SW.v1.0.G035189	structural maintenance of chromosomes protein 4	0.846	-37.3824	0.0361262
HL.SW.v1.0.G035199	PREDICTED: amidophosphoribosyltransferase, chloroplastic	0.821	-55.2462	0.00754784
HL.SW.v1.0.G035300	auxin-responsive protein iaa1	0.753	-52.3012	0.0122019
HL.SW.v1.0.G035304	auxin-induced protein aux22	0.778	-28.1854	0.0454737
HL.SW.v1.0.G035348	methyltransferase ddb_g0268948	0.743	-58.6113	0.0093109
HL.SW.v1.0.G035352	ricin-agglutinin family protein	0.703	-84.2307	0.00389629
HL.SW.v1.0.G035440	PREDICTED: uncharacterized protein LOC103931446	0.79	-35.2461	0.030151
HL.SW.v1.0.G035456	dcc family protein chloroplastic	0.858	-64.4801	8.6439e-05
HL.SW.v1.0.G035460	exocyst complex component sec5a-like	0.844	-50.5249	0.00948783
HL.SW.v1.0.G035484	galacturonosyltransferase 8	0.865	-62.4723	0.0207154
HL.SW.v1.0.G035506	ylmG homolog protein 2	0.689	-51.0317	0.0366651
HL.SW.v1.0.G035565	NAD(P)H-quinone oxidoreductase subunit U	0.788	-16.9037	0.00044727
HL.SW.v1.0.G035610	uncharacterized protein	0.878	-16.102	0.00212309
HL.SW.v1.0.G035629	chlorophyll a-b binding protein chloroplastic	0.861	-22.2666	6.31842e-05
HL.SW.v1.0.G035667	chaperone protein dnaJ C76	0.809	-20.3791	7.34028e-07
HL.SW.v1.0.G035696	omega-6 fatty acid chloroplastic	0.813	-64.5784	0.00679828
HL.SW.v1.0.G035714	tropinone reductase homolog at1g07440-like	0.784	-59.2446	0.0186052
HL.SW.v1.0.G035718	50s ribosomal protein chloroplastic	0.817	-42.5487	0.0366613
HL.SW.v1.0.G035749	protein tic chloroplastic	0.753	-11.4853	0.0125697
HL.SW.v1.0.G035814	PREDICTED: uncharacterized protein LOC103341188 isoform X1	0.825	-57.9822	0.00201417
HL.SW.v1.0.G035818	ankyrin repeat-containing protein At5g02620-like	0.656	-37.7847	0.0301972
HL.SW.v1.0.G035965	non-specific lipid-transfer protein at5g64080	0.833	-33.1881	0.0376568
HL.SW.v1.0.G036019	probable plastid-lipid-associated protein 11	0.806	-27.984	0.0421158
HL.SW.v1.0.G036035	cellulose synthase-like protein g3	0.762	-98.9982	0.024419
HL.SW.v1.0.G036046	pentatricopeptide repeat-containing protein At2g17033	0.81	-58.7077	0.00629927
HL.SW.v1.0.G036246	uncharacterized protein	0.786	-94.2445	0.00421328
HL.SW.v1.0.G036316	heterogeneous nuclear ribonucleoprotein q	0.831	-30.8145	0.0351538
HL.SW.v1.0.G036326	uncharacterized protein	0.729	-8.44534	0.00221797
HL.SW.v1.0.G036330	udp-glycosyltransferase 76e2-like	0.722	-57.5603	0.0121707
HL.SW.v1.0.G036355	mlo-like protein 1	0.749	-59.2983	0.0328769
HL.SW.v1.0.G036464	cytochrome b6-f complex iron-sulfur chloroplastic	0.824	-3.64726	0.0153651
HL.SW.v1.0.G036477	craniofacial development protein 1	0.79	-34.5566	0.0383059
HL.SW.v1.0.G036539	glutathione s-transferase	0.732	-31.041	0.0390879
HL.SW.v1.0.G036550	protochlorophyllide chloroplastic	0.836	-7.46316	0.00684022
HL.SW.v1.0.G036575	non-specific lipid-transfer protein 1-like	0.76	-57.7209	0.0155919
HL.SW.v1.0.G036651	E2F-associated phosphoprotein	0.819	-86.925	0.0064731
HL.SW.v1.0.G036695	GATA transcription factor 4	0.883	-13.4375	0.00190245
HL.SW.v1.0.G036703	uncharacterized calcium-binding protein at1g02270-like	0.821	-35.9045	0.0388559
HL.SW.v1.0.G036728	mrna for protoporphyrinogen oxidase family protein	0.857	-18.6693	0.00421328
HL.SW.v1.0.G036753	transcription factor gte6	0.816	-32.6041	0.0307413
HL.SW.v1.0.G036759	chlorophyll a-b binding protein 40	0.868	-8.33659	0.00114959
HL.SW.v1.0.G036760	probable starch synthase chloroplastic amyloplastic	0.84	-27.0246	0.0455158
HL.SW.v1.0.G036793	protein nrt1 ptr family -like	0.757	-18.3339	0.0125697
HL.SW.v1.0.G036852	tho complex subunit 3	0.875	-25.0043	0.000354193
HL.SW.v1.0.G036894	subtilisin-like protease	0.717	-76.6472	0.00294275
HL.SW.v1.0.G036908	metal tolerance protein 4 isoform 1	0.846	-31.4498	0.0471004
HL.SW.v1.0.G036945	actin-related protein 5 isoform x2	0.86	-27.9966	0.0418417
HL.SW.v1.0.G037051	carboxylesterase 11	0.78	-40.635	0.0249608
HL.SW.v1.0.G037063	uncharacterized protein	0.761	-28.8394	0.0392621
HL.SW.v1.0.G037095	protease -2-like protein	0.856	-5.55131	0.0141812
HL.SW.v1.0.G037101	hypothetical protein L484_012850	0.806	-29.6762	0.0370743
HL.SW.v1.0.G037142	peptide chain release factor 2	0.868	-53.5187	0.0225504
HL.SW.v1.0.G037209	benzyl alcohol o-benzoyltransferase	0.731	-87.971	0.0355162
HL.SW.v1.0.G037307	xylulose kinase-1 isoform 2	0.801	-44.5564	0.0205173
HL.SW.v1.0.G037332	g-type lectin s-receptor-like serine threonine-protein kinase rlk1	0.801	-41.7658	0.0162816
HL.SW.v1.0.G037333	g-type lectin s-receptor-like serine threonine-protein kinase rlk1	0.7	-39.4971	0.0306005
HL.SW.v1.0.G037376	uncharacterized protein	0.8	-79.7759	0.00362218
HL.SW.v1.0.G037379	uncharacterized protein	0.858	-85.4286	0.00680249
HL.SW.v1.0.G037395	uncharacterized protein	0.767	-38.7754	0.0274642
HL.SW.v1.0.G037517	uncharacterized protein	0.726	-42.0794	0.0413222
HL.SW.v1.0.G037534	pentatricopeptide repeat-containing protein at2g15820	0.817	-42.6337	0.015288
HL.SW.v1.0.G037540	ribosomal protein l2	0.969	-93.2226	0.0152643
HL.SW.v1.0.G037583	uncharacterized protein	NA	-67.0268	0.0122019
HL.SW.v1.0.G037658	rhomboid protease glup	0.76	-12.4562	0.0263496
HL.SW.v1.0.G037693	tubulin beta-8 chain -like protein	0.867	-17.8033	0.012855
HL.SW.v1.0.G037762	fructose-bisphosphate cytoplasmic isozyme 1	0.831	-27.7404	0.0139092
HL.SW.v1.0.G037779	tropinone reductase homolog	0.781	-23.9885	0.000117142
HL.SW.v1.0.G037784	heme oxygenase 2	0.727	-85.8334	0.0024397
HL.SW.v1.0.G037834	glutathione cytosolic	0.846	-55.4885	0.00753445
HL.SW.v1.0.G037865	disease resistance protein	0.753	-96.831	0.00247307
HL.SW.v1.0.G037884	hypothetical protein L484_004838	0.834	-19.0732	0.0027006
HL.SW.v1.0.G037938	purple acid phosphatase 15	0.857	-60.8351	0.0338627
HL.SW.v1.0.G037960	light-harvesting complex-like protein OHP2	0.78	-9.05715	0.00663522
HL.SW.v1.0.G037961	uncharacterized protein	0.861	-37.1778	0.0468244
HL.SW.v1.0.G037962	probable isoaspartyl peptidase l-asparaginase 2	0.847	-15.8743	0.0139544
HL.SW.v1.0.G037965	uncharacterized protein	0.741	-35.1887	0.0249608
HL.SW.v1.0.G038104	cyclin delta-	0.882	-64.3314	0.00425736
HL.SW.v1.0.G038208	scarecrow-like protein 32	0.828	-41.9693	0.0161935
HL.SW.v1.0.G038213	malate glyoxysomal	0.888	-3.7695	0.0113546
HL.SW.v1.0.G038214	hypothetical protein L484_001113	0.827	-30.1128	0.0360066
HL.SW.v1.0.G038250	phospholipase d y	0.819	-27.4103	0.049347
HL.SW.v1.0.G038359	protein auxin response 4	0.765	-26.974	0.0451035
HL.SW.v1.0.G038392	uncharacterized protein	0.768	-41.1017	0.0256005
HL.SW.v1.0.G038522	probable adp-ribosylation factor gtpase-activating protein agd11 isoform x1	0.883	-46.6514	0.0129891
HL.SW.v1.0.G038532	glutathione s-transferase tau 7	0.81	-43.9921	0.0344317
HL.SW.v1.0.G038601	linoleate 13s-lipoxygenase 2-1	0.78	-30.0205	0.00354852
HL.SW.v1.0.G038626	uncharacterized protein	0.836	-74.1474	0.00507482
HL.SW.v1.0.G038630	chaperone -domain superfamily protein	0.805	-3.55775	0.0383408
HL.SW.v1.0.G038656	uncharacterized protein	0.793	-28.6659	0.041273
HL.SW.v1.0.G038665	diacylglycerol kinase 1	0.858	-43.6728	0.0153985
HL.SW.v1.0.G038669	superoxide dismutase [Fe]	0.836	-3.93383	0.0252745
HL.SW.v1.0.G038713	triacylglycerol lipase 2-like	0.758	-27.6131	0.0455158
HL.SW.v1.0.G038779	carboxyl-terminal-processing protease	0.86	-55.6542	0.0110411
HL.SW.v1.0.G038786	udp-glucose flavonoid 3-o-glucosyltransferase 6	0.714	-69.7336	0.0122019
HL.SW.v1.0.G038872	uracil phosphoribosyltransferase	0.827	-44.7779	0.0130142
HL.SW.v1.0.G039017	photosystem i reaction center subunit chloroplastic	0.826	-9.95842	0.000512924
HL.SW.v1.0.G039019	uncharacterized hydrolase ynr064c-like	0.842	-14.4438	0.000513204
HL.SW.v1.0.G039021	bacterial hemolysin-related isoform 2	0.902	-34.7591	0.0256045
HL.SW.v1.0.G039038	ras-related protein rab11c	0.846	-40.7834	0.0247932
HL.SW.v1.0.G039059	glycosyltransferase ytcc	0.809	-53.2841	0.0101445
HL.SW.v1.0.G039062	thermospermine synthase acaulis5	0.877	-61.9431	0.0156243
HL.SW.v1.0.G039087	thioredoxin-related family protein	0.857	-32.6376	0.030691
HL.SW.v1.0.G039126	hypothetical protein EUGRSUZ_D02017	0.861	-41.8347	0.000513204
HL.SW.v1.0.G039132	hva22-like protein k	0.813	-27.9154	0.0441069
HL.SW.v1.0.G039195	g-type lectin s-receptor-like serine threonine-protein kinase at1g61500	0.76	-55.4651	0.013334
HL.SW.v1.0.G039202	uncharacterized protein	0.81	-79.6493	0.00753445
HL.SW.v1.0.G039243	aminopeptidase m1-like	0.835	-30.6023	0.034936
HL.SW.v1.0.G039299	ribulose-phosphate 3- chloroplastic	0.896	-4.25789	0.00795044
HL.SW.v1.0.G039340	protein PHLOEM PROTEIN 2-LIKE A1	0.713	-35.515	5.54568e-05
HL.SW.v1.0.G039351	polyribonucleotide nucleotidyltransferase	0.699	-34.0489	0.0281131
HL.SW.v1.0.G039383	peroxiredoxin chloroplastic	0.866	-2.73703	0.0410273
HL.SW.v1.0.G039399	chlorophyll a-b binding protein chloroplastic	0.837	-21.1715	0.000256431
HL.SW.v1.0.G039413	histidine-containing phosphotransfer protein 1-like	0.876	-53.7924	0.0103285
HL.SW.v1.0.G039414	dehydrodolichyl diphosphate synthase 2	0.764	-51.0306	1.92775e-05
HL.SW.v1.0.G039427	plastocyanin	0.769	-3.20948	0.0152643
HL.SW.v1.0.G039450	glutathione s-transferase	0.737	-17.8046	0.0046236
HL.SW.v1.0.G039491	uncharacterized protein	0.741	-49.5232	0.01028
HL.SW.v1.0.G039513	zinc finger ccch domain-containing protein 7	0.784	-6.34528	0.0134292
HL.SW.v1.0.G039546	serine carboxypeptidase-like 42	0.85	-41.8233	0.0208805
HL.SW.v1.0.G039551	uncharacterized protein	0.872	-68.2861	0.00663522
HL.SW.v1.0.G039586	hexose carrier protein hex6-like	0.806	-58.9929	0.0292763
HL.SW.v1.0.G039594	golgi snap receptor complex member 1-2	0.885	-86.1836	0.00415948
HL.SW.v1.0.G039646	probable threonine--trna cytoplasmic	0.87	-26.6454	0.000125194
HL.SW.v1.0.G039745	methyltransferase pmt28	0.824	-44.1884	0.0157632
HL.SW.v1.0.G039796	hypothetical protein L484_001972	0.778	-34.5519	0.0268983
HL.SW.v1.0.G039821	gdsl esterase lipase at5g62930	0.842	-12.7159	0.0010444
HL.SW.v1.0.G039964	preprotein translocase subunit chloroplastic	0.831	-36.181	0.00048163
HL.SW.v1.0.G039967	aldehyde dehydrogenase family 3 member h1-like	0.835	-11.8551	0.00453669
HL.SW.v1.0.G039970	protein MHF2 homolog	0.888	-8.00193	0.017264
HL.SW.v1.0.G039983	28 kda chloroplastic-like	0.784	-15.4146	0.0108764
HL.SW.v1.0.G040018	homeobox protein Hox-B3	0.724	-7.62778	0.0452816
HL.SW.v1.0.G040026	rrna methyltransferase mitochondrial	0.852	-26.6504	0.0449964
HL.SW.v1.0.G040031	uncharacterized protein	0.779	-7.22065	0.00303958
HL.SW.v1.0.G040066	cytochrome p450 71a1	0.712	-37.0531	0.0256817
HL.SW.v1.0.G040105	patatin group a-3	0.7	-47.2826	0.0227432
HL.SW.v1.0.G040106	adp-ribosylation factor-like protein 2	0.884	-41.3031	0.0270019
HL.SW.v1.0.G040139	succinate dehydrogenase subunit 4 family protein	0.782	-76.528	0.0348476
HL.SW.v1.0.G040208	clathrin assembly protein at4g40080	0.734	-61.4333	0.00977742
HL.SW.v1.0.G040219	udp-glycosyltransferase 71c3	0.729	-28.5618	0.000855994
HL.SW.v1.0.G040250	21.7 kDa class VI heat shock protein	0.751	-50.9803	0.000189609
HL.SW.v1.0.G040252	uncharacterized protein	0.825	-9.09352	0.0454737
HL.SW.v1.0.G040299	gdp-mannose transporter gonst4	0.854	-57.8274	0.0077848
HL.SW.v1.0.G040416	nedd8 ultimate buster 1	0.817	-27.1378	0.0494778
HL.SW.v1.0.G040422	uncharacterized protein	0.784	-27.1752	0.0485635
HL.SW.v1.0.G040463	pentatricopeptide repeat-containing protein chloroplastic	0.848	-35.8614	0.0308259
HL.SW.v1.0.G040592	hypothetical protein L484_015295	0.883	-51.3932	0.00883425
HL.SW.v1.0.G040597	vacuolar protein sorting-associated	0.884	-16.1514	0.00753445
HL.SW.v1.0.G040625	cellulose synthase-like protein h1	0.723	-94.2876	0.00882611
HL.SW.v1.0.G040666	protein WHAT'S THIS FACTOR 1-like	0.77	-25.2475	0.049304
HL.SW.v1.0.G040693	phospholipase a2 family protein isoform 1	0.802	-3.41176	0.0410008
HL.SW.v1.0.G040709	protein low psii accumulation chloroplastic	0.779	-10.8355	0.00174136
HL.SW.v1.0.G040716	uncharacterized protein	0.854	-49.8309	2.98625e-05
HL.SW.v1.0.G040728	uncharacterized protein	0.809	-13.4786	0.000544489
HL.SW.v1.0.G040834	probable phospholipid hydroperoxide glutathione peroxidase	0.842	-37.986	0.0219961
HL.SW.v1.0.G040857	fkbp-type peptidyl-prolyl cis-trans isomerase 5 isoform 1	0.846	-27.7433	0.0473
HL.SW.v1.0.G040873	rhodanese-like domain-containing protein 14	0.843	-11.5024	0.0117776
HL.SW.v1.0.G040911	lysosomal pro-x carboxypeptidase-like	0.81	-49.9988	0.00987866
HL.SW.v1.0.G040946	non-specific lipid transfer protein gpi-anchored 1-like	0.761	-25.1847	0.00241999
HL.SW.v1.0.G040993	subtilisin-like serine endopeptidase family protein isoform 1	0.751	-69.37	0.00961433
HL.SW.v1.0.G041114	amt1 2	0.81	-65.4123	0.00807805
HL.SW.v1.0.G041127	hypothetical protein L484_022984	0.777	-30.5274	0.0368096
HL.SW.v1.0.G041137	-bisphosphoglycerate-independent phosphoglycerate mutase	0.79	-94.2819	0.00208469
HL.SW.v1.0.G041141	protein yls3	0.714	-44.3265	2.0528e-05
HL.SW.v1.0.G041149	protein LIGHT-DEPENDENT SHORT HYPOCOTYLS 4-like	0.731	-98.3156	0.00147397
HL.SW.v1.0.G041190	polygalacturonase adpg2	0.848	-56.0758	0.00733791
HL.SW.v1.0.G041197	phosphatidylinositol 4-phosphate 5-kinase 9	0.838	-52.7038	0.0103285
HL.SW.v1.0.G041280	zinc finger protein chloroplastic	0.823	-16.2597	0.0043544
HL.SW.v1.0.G041304	rna polymerase beta subunit	1	-16.7528	0.00744616
HL.SW.v1.0.G041309	thylakoid lumenal 19 kda chloroplastic	0.768	-34.6704	2.0783e-05
HL.SW.v1.0.G041399	cytochrome p450 86b1-like	0.795	-36.5447	0.0227348
HL.SW.v1.0.G041459	ribosomal protein l2	0.969	-12.8019	0.0102443
HL.SW.v1.0.G041492	uncharacterized protein	0.831	-30.0968	0.0368096
HL.SW.v1.0.G041557	axial regulator yabby 1 isoform x1	0.921	-16.8888	0.0014953
HL.SW.v1.0.G041673	atpi synthase cf0 subunit partial	1	-3.58179	0.0213531
HL.SW.v1.0.G041703	phosphoribosylamine--glycine ligase	0.819	-37.01	0.0416257
HL.SW.v1.0.G041722	mki67 fha domain-interacting nucleolar phospho	0.775	-26.4993	0.00157195
HL.SW.v1.0.G041757	rab escort protein 1	0.823	-55.3195	0.0240113
HL.SW.v1.0.G041776	haloacid dehalogenase-like hydrolase domain-containing protein 3	0.782	-32.4918	0.0461265
HL.SW.v1.0.G041790	PREDICTED: uncharacterized protein LOC105640672	0.774	-56.6162	0.0071043
HL.SW.v1.0.G041882	senescence-associated carboxylesterase 101-like isoform x2	0.675	-10.6576	0.00636664
HL.SW.v1.0.G041960	bifunctional methylthioribulose-1-phosphate dehydratase enolase-phosphatase e1 1	0.819	-8.58838	0.041273
HL.SW.v1.0.G041979	phosphoenolpyruvate carboxylase 4 isoform 1	0.862	-32.2783	0.0381226
HL.SW.v1.0.G041995	low quality protein: ammonium transporter 1 member 2	0.787	-50.443	1.1876e-05
HL.SW.v1.0.G042062	uncharacterized protein	0.816	-29.7314	0.0368096
HL.SW.v1.0.G042086	15.4 kDa class V heat shock protein	0.828	-24.5919	0.00081186
HL.SW.v1.0.G042101	uncharacterized aarf domain-containing protein kinase chloroplastic	0.892	-136.02	0.0015776
HL.SW.v1.0.G042110	tryptophan--trna mitochondrial isoform x2	0.848	-40.016	0.0175239
HL.SW.v1.0.G042136	serine carboxypeptidase-like 25	0.843	-32.1853	0.0335886
HL.SW.v1.0.G042149	nitrilase-like protein 2	0.837	-27.4902	0.0417744
HL.SW.v1.0.G042195	lipid phosphate phosphatase delta	0.84	-29.4168	0.0468767
HL.SW.v1.0.G042296	fatty acyl- reductase 3	0.769	-87.7904	0.0276381
HL.SW.v1.0.G042343	atp-dependent clp protease proteolytic subunit-related protein chloroplastic	0.877	-3.1691	0.0469993
HL.SW.v1.0.G042387	STS14 protein	0.811	-20.6469	0.000347337
HL.SW.v1.0.G042392	temperature-induced lipocalin	0.848	-14.9177	0.000333348
HL.SW.v1.0.G042474	photosystem i subunit vii	1	-52.6921	0.0392843
HL.SW.v1.0.G042481	beta-amyrin synthase	0.774	-38.0689	0.0200616
HL.SW.v1.0.G042608	nf-kappa-b inhibitor-like protein 2 isoform 1	0.803	-72.1313	0.00355287
HL.SW.v1.0.G042615	hypothetical protein PRUPE_ppa005484mg	0.794	-72.5389	0.00430416
HL.SW.v1.0.G042649	glycerate dehydrogenase	0.9	-2.98758	0.0325536
HL.SW.v1.0.G042661	homeotic protein female sterile	0.702	-91.835	0.00234421
HL.SW.v1.0.G042899	probable plastid-lipid-associated protein 12	0.831	-15.7858	0.00115494
HL.SW.v1.0.G042914	bidirectional sugar transporter sweet2-like	0.8	-19.2224	0.00199134
HL.SW.v1.0.G042968	calcineurin b-like protein-interacting protein kinase	0.769	-10.9108	0.00139813
HL.SW.v1.0.G042973	nhl repeat-containing protein 2	0.858	-33.0373	0.00514324
HL.SW.v1.0.G043099	cellulose synthase-like protein h1	0.752	-28.77	0.0414336
HL.SW.v1.0.G043128	-dihydroxypterocarpan 6a-monooxygenase-like	0.706	-28.9471	0.0139544
HL.SW.v1.0.G043308	choline ethanolaminephosphotransferase 1	0.846	-46.0176	0.0130142
HL.SW.v1.0.G043338	protein LOW PSII ACCUMULATION 2	0.69	-46.3859	0.0306005
HL.SW.v1.0.G043340	wall-associated receptor kinase-like 9	0.806	-26.9337	0.00421328
HL.SW.v1.0.G043354	26s protease regulatory subunit 8 homolog a	0.886	-48.882	0.0173667
HL.SW.v1.0.G043382	e3 ubiquitin-protein ligase march2	0.767	-39.5478	0.0250714
HL.SW.v1.0.G043404	pentatricopeptide repeat superfamily protein isoform 2	0.857	-16.3025	0.000959394
HL.SW.v1.0.G043449	uncharacterized protein	0.769	-45.7587	0.0153651
HL.SW.v1.0.G043468	uncharacterized protein	0.734	-20.4924	0.0027918
HL.SW.v1.0.G043492	aspartic proteinase nepenthesin-2	0.725	-43.0808	0.0305925
HL.SW.v1.0.G043510	21 kda	0.717	-14.3777	0.021296
HL.SW.v1.0.G043557	nadh-plastoquinone oxidoreductase subunit 1	0.893	-53.9767	0.0272319
HL.SW.v1.0.G043568	soluble inorganic pyrophosphatase chloroplastic-like	0.878	-10.3168	0.017264
HL.SW.v1.0.G043652	multicopper oxidase lpr1-like	0.78	-25.036	8.66671e-06
HL.SW.v1.0.G043674	beta- insoluble isoenzyme 1-like	0.745	-29.5926	6.43154e-05
HL.SW.v1.0.G043749	beta- -mannosyl-glycoprotein 4-beta-n-acetylglucosaminyltransferase	0.822	-40.8968	0.0313421
HL.SW.v1.0.G043761	protein indeterminate-domain 4	0.655	-27.003	0.000258738
HL.SW.v1.0.G043882	chlorophyll a-b binding protein chloroplastic	0.876	-19.6717	6.46075e-05
HL.SW.v1.0.G043896	protein disulfide-isomerase SCO2	0.769	-66.4022	0.00676891
HL.SW.v1.0.G043932	uncharacterized protein	0.747	-98.074	0.00284423
HL.SW.v1.0.G043943	exonuclease chloroplastic	0.758	-35.1087	0.0292763
HL.SW.v1.0.G043945	protein PLANT CADMIUM RESISTANCE 2	0.756	-38.7553	0.0207853
HL.SW.v1.0.G043947	conserved hypothetical protein	0.818	-30.0282	0.0399747
HL.SW.v1.0.G043952	peptidyl-prolyl cis-trans isomerase chloroplastic isoform x1	0.874	-25.4538	0.0496531
HL.SW.v1.0.G044037	cellulose synthase-like protein g3	0.732	-27.9967	0.0489393
HL.SW.v1.0.G044073	protein disulfide-isomerase LQY1	0.764	-34.2675	0.0431901
HL.SW.v1.0.G044140	xanthoxin dehydrogenase	0.794	-31.1866	2.15023e-05
HL.SW.v1.0.G044151	subtilisin-like protease	0.753	-43.3328	0.0452819
HL.SW.v1.0.G044153	dead-box atp-dependent rna helicase 8	0.892	-53.8527	0.0100334
HL.SW.v1.0.G044158	protein srg1	0.814	-30.221	0.0358474
HL.SW.v1.0.G044209	lycopene epsilon chloroplastic	0.853	-42.9454	6.01489e-06
HL.SW.v1.0.G044233	mitochondrial inner membrane protease subunit 1	0.835	-68.5892	0.00430416
HL.SW.v1.0.G044284	quasimodo2 like 2 isoform 2	0.861	-37.2115	0.0296052
HL.SW.v1.0.G044302	50s ribosomal protein l4 isoform partial	0.784	-6.90251	0.0287375
HL.SW.v1.0.G044320	galacturonosyltransferase 10	0.889	-33.05	0.0296799
HL.SW.v1.0.G044350	probable lrr receptor-like serine threonine-protein kinase at2g16250	0.723	-65.7259	0.00458369
HL.SW.v1.0.G044424	adp-ribosylation factor 1	0.886	-46.088	0.0321106
HL.SW.v1.0.G044431	protochlorophyllide-dependent translocon component chloroplastic-like	0.828	-61.1132	0.043854
HL.SW.v1.0.G044436	PREDICTED: uncharacterized protein LOC101294652	0.881	-43.477	0.0247662
HL.SW.v1.0.G044495	transcription factor bhlh36-like	0.821	-30.8878	0.0402125
HL.SW.v1.0.G044538	3-hydroxybutyryl- dehydratase-like mitochondrial	0.752	-69.3229	0.0396957
HL.SW.v1.0.G044559	casp-like protein at5g40300	0.722	-47.7691	0.000285539
HL.SW.v1.0.G044565	alpha- glucan phosphorylase l chloroplastic amyloplastic	0.81	-4.30561	0.0214967
HL.SW.v1.0.G044687	violaxanthin de- chloroplastic	0.779	-38.7865	0.0218241
HL.SW.v1.0.G044771	e3 ubiquitin ligase big brother-related-like	0.734	-34.2498	0.0471004
HL.SW.v1.0.G044799	orange protein	0.856	-3.69929	0.0237978
HL.SW.v1.0.G044809	protein ELF4-LIKE 3	0.836	-54.3988	0.0252366
HL.SW.v1.0.G045003	uncharacterized protein	0.865	-76.3872	0.00401401
HL.SW.v1.0.G045062	photosystem i subunit vii	1	-17.0566	0.0401637
HL.SW.v1.0.G045067	pectinesterase inhibitor 7	0.789	-33.9708	0.0268096
HL.SW.v1.0.G045110	15-cis-zeta-carotene isomerase	0.873	-22.8254	0.000899965
HL.SW.v1.0.G045154	uncharacterized protein	0.701	-27.3321	0.00127669
HL.SW.v1.0.G045199	light-regulated protein 1	0.782	-28.6119	0.00147397
HL.SW.v1.0.G045241	g-type lectin s-receptor-like serine threonine-protein kinase	0.794	-41.8247	0.0257277
HL.SW.v1.0.G045243	probable ribose-5-phosphate isomerase chloroplastic	0.828	-106.515	0.00183799
HL.SW.v1.0.G045298	dynamin-related protein 4c	0.784	-35.1345	0.0262628
HL.SW.v1.0.G045337	pentatricopeptide repeat-containing protein At5g66520	0.76	-37.6732	0.0215979
HL.SW.v1.0.G045419	aspartic proteinase asp1	0.806	-46.3259	0.0135412
HL.SW.v1.0.G045434	nodulin 21 -like transporter family protein isoform 1	0.79	-24.5831	0.0139981
HL.SW.v1.0.G045458	acyl-activating enzyme 6	0.748	-18.4234	0.0027918
HL.SW.v1.0.G045468	ferredoxin-dependent glutamate chloroplastic	0.88	-4.05933	0.0272319
HL.SW.v1.0.G045543	probable protein phosphatase 2c 62 isoform x1	0.781	-13.1473	0.00208469
HL.SW.v1.0.G045544	chlorophyll a-b binding protein cp24 chloroplastic	0.809	-31.6017	3.58248e-09
HL.SW.v1.0.G045561	pheophorbide a chloroplastic	0.859	-5.50047	0.0166592
HL.SW.v1.0.G045574	uncharacterized protein	0.735	-6.58862	0.00889457
HL.SW.v1.0.G045688	uncharacterized protein	0.801	-52.0489	0.012118
HL.SW.v1.0.G045815	lrr receptor-like serine threonine-protein kinase hsl2	0.782	-50.3645	0.00933193
HL.SW.v1.0.G045925	gdp-mannose transporter gonst1 isoform x2	0.866	-40.9931	0.0357924
HL.SW.v1.0.G046070	probable calcium-binding protein cml29	0.804	-16.7474	0.000311857
HL.SW.v1.0.G046072	protein chloroplast import apparatus 2	0.731	-61.045	0.00789411
HL.SW.v1.0.G046105	uncharacterized protein	0.758	-75.6718	0.00304755
HL.SW.v1.0.G046230	flowering locus t	0.819	-26.6145	0.017264
HL.SW.v1.0.G046334	uncharacterized protein	0.897	-34.5002	0.0319064
HL.SW.v1.0.G046340	tetratricopeptide repeat-like superfamily protein isoform 1	0.846	-54.1024	0.0177701
HL.SW.v1.0.G046350	clp protease proteolytic subunit	0.943	-18.8133	0.000210998
HL.SW.v1.0.G046432	cyclic phosphodiesterase-like	0.798	-37.0567	0.0272319
HL.SW.v1.0.G046477	c-terminal s-isoprenylcysteine carboxyl o-methyltransferases	0.785	-38.2791	0.000219067
HL.SW.v1.0.G046492	uncharacterized protein	NA	-29.8943	0.0410576
HL.SW.v1.0.G046542	-coclaurine n-methyltransferase	0.817	-29.3448	0.038122
HL.SW.v1.0.G046599	uncharacterized protein	0.741	-64.6006	0.0288772
HL.SW.v1.0.G046617	uncharacterized protein	0.829	-3.25229	0.0322205
